# Supplementary material for: iTRAQ-based quantitative proteome analysis insights into cold stress of Winter Rapeseed (Brassica rapa L.) grown in the field
Source: Sci Rep. 2021 Dec 6;11:23434. doi: 10.1038/s41598-021-02707-z (PMC8648733; doi:10.1038/s41598-021-02707-z)
Supplement: Supplementary file 1 — Supplementary Table S1. [file 41598_2021_2707_MOESM1_ESM.xlsx]

## Sheet: Table S1
Table S1. Overview of proteins identified under cold stress.
Accession	Gene Name	Description	Product	GeneID	GO_id	GO_term	pathway	pathway_description	KOG_id	KOG_abbreviation	KOG_description	KOG_function_class
Bra000005.1-P	LOC103857718	ADP-ribosylation factor GTPase-activating protein AGD7	103857718	GO:0005829,GO:0005794,GO:0005634,GO:0005096,GO:0046872,GO:0016192	cytosol|Golgi apparatus|nucleus|GTPase activator activity|metal ion binding|vesicle-mediated transport	brp04144	Endocytosis	KOG0704	ADP-ribosylation factor GTPase activator	[TUZ]	Signal transduction mechanisms |Intracellular trafficking, secretion, and vesicular transport |Cytoskeleton
Bra000009.1-P	LOC103857723	60S ribosomal protein L36-2	103857723	GO:0005829,GO:0022625,GO:0022626,GO:0016020,GO:0005774,GO:0003735,GO:0002181	cytosol|cytosolic large ribosomal subunit|cytosolic ribosome|membrane|vacuolar membrane|structural constituent of ribosome|cytoplasmic translation	brp03010	Ribosome	KOG3452	60S ribosomal protein L36	[J]	Translation, ribosomal structure and biogenesis
Bra000013.1-P								KOG2835	Phosphoribosylamidoimidazole-succinocarboxamide synthase	[F]	Nucleotide transport and metabolism
Bra000018.1-P	LOC103857734	NADPH-dependent aldo-keto reductase, chloroplastic	103857734			brp00010,brp00040,brp00561	Glycolysis / Gluconeogenesis|Pentose and glucuronate interconversions|Glycerolipid metabolism	KOG1577	Aldo/keto reductase family proteins	[R]	General function prediction only
Bra000020.1-P	LOC103860043	uncharacterized protein LOC103860043	103860043
Bra000024.1-P	LOC103857740	protein RETICULATA, chloroplastic	103857740	GO:0009507,GO:0009941,GO:0031969,GO:0016021,GO:0016020,GO:0009536,GO:0048366,GO:0009648,GO:0000302	chloroplast|chloroplast envelope|chloroplast membrane|integral component of membrane|membrane|plastid|leaf development|photoperiodism|response to reactive oxygen species
Bra000035.1-P	LOC103857755	protein VACUOLELESS1	103857755					KOG2280	Vacuolar assembly/sorting protein VPS16	[U]	Intracellular trafficking, secretion, and vesicular transport
Bra000037.1-P	LOC103857757	acetyl-coenzyme A carboxylase carboxyl transferase subunit alpha, chloroplastic	103857757	GO:0009317,GO:0009507,GO:0009941,GO:0009706,GO:0009570,GO:0016020,GO:0009536,GO:0003989,GO:0005524,GO:0006633,GO:2001295	acetyl-CoA carboxylase complex|chloroplast|chloroplast envelope|chloroplast inner membrane|chloroplast stroma|membrane|plastid|acetyl-CoA carboxylase activity|ATP binding|fatty acid biosynthetic process|malonyl-CoA biosynthetic process	brp00620,brp00640,brp00061	Pyruvate metabolism|Propanoate metabolism|Fatty acid biosynthesis
Bra000046.1-P	LOC103857766	trihelix transcription factor GT-3b	103857766	GO:0016592,GO:0005730,GO:0005634,GO:0043565,GO:0003700,GO:0006355,GO:0006351	mediator complex|nucleolus|nucleus|sequence-specific DNA binding|transcription factor activity, sequence-specific DNA binding|regulation of transcription, DNA-templated|transcription, DNA-templated			KOG4282	Transcription factor GT-2 and related proteins, contains trihelix DNA-binding/SANT domain	[K]	Transcription
Bra000047.1-P	LOC103857767	bifunctional monothiol glutaredoxin-S16, chloroplastic	103857767					KOG0911	Glutaredoxin-related protein	[O]	Posttranslational modification, protein turnover, chaperones
Bra000058.1-P	LOC103857778	peroxidase 22	103857778	GO:0005576,GO:0009505,GO:0005773,GO:0020037,GO:0046872,GO:0004601,GO:0042744,GO:0006979,GO:0009651,GO:0010043	extracellular region|plant-type cell wall|vacuole|heme binding|metal ion binding|peroxidase activity|hydrogen peroxide catabolic process|response to oxidative stress|response to salt stress|response to zinc ion	brp00940	Phenylpropanoid biosynthesis
Bra000059.1-P	LOC103857780	peroxidase 22	103857780	GO:0005576,GO:0009505,GO:0005773,GO:0020037,GO:0046872,GO:0004601,GO:0042744,GO:0006979,GO:0009651,GO:0010043	extracellular region|plant-type cell wall|vacuole|heme binding|metal ion binding|peroxidase activity|hydrogen peroxide catabolic process|response to oxidative stress|response to salt stress|response to zinc ion	brp00940	Phenylpropanoid biosynthesis
Bra000060.1-P	LOC103857781	alanine--glyoxylate aminotransferase 2 homolog 2, mitochondrial	103857781	GO:0005739,GO:0008453,GO:0042802,GO:0030170,GO:0009853	mitochondrion|alanine-glyoxylate transaminase activity|identical protein binding|pyridoxal phosphate binding|photorespiration	brp00250,brp00260,brp00270,brp00280	Alanine, aspartate and glutamate metabolism|Glycine, serine and threonine metabolism|Cysteine and methionine metabolism|Valine, leucine and isoleucine degradation
Bra000062.1-P	LOC103857783	uncharacterized protein LOC103857783	103857783
Bra000077.1-P	LOC103857798	cyclin-dependent kinase B1-2	103857798	GO:0000307,GO:0005737,GO:0005634,GO:0005524,GO:0004693,GO:0004674,GO:0008353,GO:0000082,GO:0010444,GO:0007275,GO:0008284,GO:0006468,GO:0051726,GO:1902806,GO:0032875,GO:0010389,GO:0010468,GO:2000037,GO:0010033,GO:0007165	cyclin-dependent protein kinase holoenzyme complex|cytoplasm|nucleus|ATP binding|cyclin-dependent protein serine/threonine kinase activity|protein serine/threonine kinase activity|RNA polymerase II carboxy-terminal domain kinase activity|G1/S transition of mitotic cell cycle|guard mother cell differentiation|multicellular organism development|positive regulation of cell proliferation|protein phos…
Bra000084.1-P	LOC103857803	ethanolamine-phosphate cytidylyltransferase	103857803	GO:0031307,GO:0005739,GO:0004306,GO:0006646	integral component of mitochondrial outer membrane|mitochondrion|ethanolamine-phosphate cytidylyltransferase activity|phosphatidylethanolamine biosynthetic process	brp00564,brp00440	Glycerophospholipid metabolism|Phosphonate and phosphinate metabolism
Bra000088.1-P	LOC103857809	uncharacterized protein At2g38710	103857809					KOG3274	Uncharacterized conserved protein, AMMECR1	[S]	Function unknown
Bra000089.1-P	LOC103857810	haloacid dehalogenase-like hydrolase domain-containing protein Sgpp isoform X2	103857810	GO:0005737,GO:0005829,GO:0005886,GO:0000287,GO:0016791,GO:0050308	cytoplasm|cytosol|plasma membrane|magnesium ion binding|phosphatase activity|sugar-phosphatase activity			KOG2914	Predicted haloacid-halidohydrolase and related hydrolases	[R]	General function prediction only
Bra000094.1-P								KOG4438	Centromere-associated protein NUF2	[D]	Cell cycle control, cell division, chromosome partitioning
Bra000100.1-P	LOC103857822	guanylate-binding protein 4	103857822
Bra000105.1-P								KOG0032	Ca2+/calmodulin-dependent protein kinase, EF-Hand protein superfamily	[T]	Signal transduction mechanisms
Bra000112.1-P	LOC103857838	probable acetyltransferase NATA1-like	103857838					KOG3216	Diamine acetyltransferase	[E]	Amino acid transport and metabolism
Bra000115.1-P	LOC103857841	ricin B-like lectin EULS3 isoform X1	103857841
Bra000126.1-P	LOC103857854	regulator of nonsense transcripts UPF2	103857854			brp03013,brp03015	RNA transport|mRNA surveillance pathway	KOG2051	Nonsense-mediated mRNA decay 2 protein	[A]	RNA processing and modification
Bra000129.1-P	LOC103857860	jacalin-related lectin 22	103857860	GO:0030246	carbohydrate binding
Bra000131.1-P	LOC103857864	60S ribosomal protein L35-2	103857864	GO:0022625,GO:0022626,GO:0003729,GO:0003735,GO:0000463,GO:0006412	cytosolic large ribosomal subunit|cytosolic ribosome|mRNA binding|structural constituent of ribosome|maturation of LSU-rRNA from tricistronic rRNA transcript (SSU-rRNA, 5.8S rRNA, LSU-rRNA)|translation	brp03010	Ribosome
Bra000137.1-P	LOC103857870	kunitz trypsin inhibitor 4	103857870	GO:0005739,GO:0004866,GO:0042742,GO:0012501,GO:0042542,GO:0009625,GO:0002237,GO:0002238,GO:0009624,GO:0009751,GO:0009651,GO:0009611	mitochondrion|endopeptidase inhibitor activity|defense response to bacterium|programmed cell death|response to hydrogen peroxide|response to insect|response to molecule of bacterial origin|response to molecule of fungal origin|response to nematode|response to salicylic acid|response to salt stress|response to wounding
Bra000142.1-P	EXPA4	expansin-A4 precursor	103857875
Bra000145.1-P	LOC103857878	probable methyltransferase PMT11	103857878	GO:0005768,GO:0005794,GO:0000139,GO:0016021,GO:0005802,GO:0005774,GO:0008757,GO:0032259	endosome|Golgi apparatus|Golgi membrane|integral component of membrane|trans-Golgi network|vacuolar membrane|S-adenosylmethionine-dependent methyltransferase activity|methylation
Bra000149.1-P	VTC1	mannose-1-phosphate guanylyltransferase 1	103857881	GO:0005829,GO:0005634,GO:0005525,GO:0004475,GO:0030244,GO:0042742,GO:0009298,GO:0019853,GO:0060359,GO:0009408,GO:0009753,GO:0010193,GO:0009651	cytosol|nucleus|GTP binding|mannose-1-phosphate guanylyltransferase activity|cellulose biosynthetic process|defense response to bacterium|GDP-mannose biosynthetic process|L-ascorbic acid biosynthetic process|response to ammonium ion|response to heat|response to jasmonic acid|response to ozone|response to salt stress	brp00051,brp00520	Fructose and mannose metabolism|Amino sugar and nucleotide sugar metabolism	KOG1322	GDP-mannose pyrophosphorylase/mannose-1-phosphate guanylyltransferase	[M]	Cell wall/membrane/envelope biogenesis
Bra000150.1-P	LOC103857883	delta-1-pyrroline-5-carboxylate synthase A	103857883			brp00330	Arginine and proline metabolism	KOG4165	Gamma-glutamyl phosphate reductase	[E]	Amino acid transport and metabolism
Bra000154.1-P	LOC103857887	proline transporter 1	103857887	GO:0016021,GO:0005886,GO:0015193,GO:0015824	integral component of membrane|plasma membrane|L-proline transmembrane transporter activity|proline transport			KOG1303	Amino acid transporters	[E]	Amino acid transport and metabolism
Bra000157.1-P	LOC103857894	eukaryotic translation initiation factor 3 subunit F	103857894	GO:0005737,GO:0005829,GO:0071541,GO:0016020,GO:0005634,GO:0003743,GO:0031369,GO:0009793,GO:0009846,GO:0009744,GO:0006413	cytoplasm|cytosol|eukaryotic translation initiation factor 3 complex, eIF3m|membrane|nucleus|translation initiation factor activity|translation initiation factor binding|embryo development ending in seed dormancy|pollen germination|response to sucrose|translational initiation	brp03013	RNA transport	KOG2975	Translation initiation factor 3, subunit f (eIF-3f)	[J]	Translation, ribosomal structure and biogenesis
Bra000162.1-P	LOC103857900	DNA-directed RNA polymerase V subunit 1	103857900
Bra000163.1-P	LOC103857903	clathrin light chain 2	103857903
Bra000181.1-P	LOC103857924	probable methyltransferase PMT23	103857924	GO:0005768,GO:0005794,GO:0000139,GO:0016021,GO:0005802,GO:0005774,GO:0008757,GO:0032259	endosome|Golgi apparatus|Golgi membrane|integral component of membrane|trans-Golgi network|vacuolar membrane|S-adenosylmethionine-dependent methyltransferase activity|methylation
Bra000182.1-P	LOC103857925	eukaryotic translation initiation factor 2 subunit alpha homolog	103857925			brp03013,brp04141	RNA transport|Protein processing in endoplasmic reticulum	KOG2916	Translation initiation factor 2, alpha subunit (eIF-2alpha)	[J]	Translation, ribosomal structure and biogenesis
Bra000201.1-P	LOC103857947	N-terminal kinase-like protein	103857947					KOG1243	Protein kinase	[R]	General function prediction only
Bra000209.1-P	LOC103857957	protein kinase and PP2C-like domain-containing protein	103857957	GO:0005622,GO:0005524,GO:0046872,GO:0004721,GO:0004672,GO:0004674,GO:0004871,GO:0035556,GO:0006468	intracellular|ATP binding|metal ion binding|phosphoprotein phosphatase activity|protein kinase activity|protein serine/threonine kinase activity|signal transducer activity|intracellular signal transduction|protein phosphorylation
Bra000211.1-P	LOC103857960	cytochrome P450 98A3	103857960			brp00940,brp00945,brp00941	Phenylpropanoid biosynthesis|Stilbenoid, diarylheptanoid and gingerol biosynthesis|Flavonoid biosynthesis	KOG0156	Cytochrome P450 CYP2 subfamily	[Q]	Secondary metabolites biosynthesis, transport and catabolism
Bra000223.1-P	LOC103857976	protein STRICTOSIDINE SYNTHASE-LIKE 1	103857976
Bra000228.1-P	LOC103857984	peroxidase 25	103857984			brp00940	Phenylpropanoid biosynthesis
Bra000230.1-P	LOC103857985	S-formylglutathione hydrolase	103857985	GO:0048046,GO:0052689,GO:0018738,GO:0046294,GO:0046686	apoplast|carboxylic ester hydrolase activity|S-formylglutathione hydrolase activity|formaldehyde catabolic process|response to cadmium ion			KOG3101	Esterase D	[R]	General function prediction only
Bra000232.1-P	LOC103857988	transcription initiation factor IIB-1	103857988			brp03022	Basal transcription factors
Bra000237.1-P	LOC103857994	AP2-like ethylene-responsive transcription factor At2g41710 isoform X2	103857994	GO:0005634,GO:0003677,GO:0003700,GO:0009873,GO:0007275,GO:0006351	nucleus|DNA binding|transcription factor activity, sequence-specific DNA binding|ethylene-activated signaling pathway|multicellular organism development|transcription, DNA-templated
Bra000238.1-P	LOC103857995	villin-2	103857995					KOG0443	Actin regulatory proteins (gelsolin/villin family)	[Z]	Cytoskeleton
Bra000260.1-P	LOC103858017	copper methylamine oxidase	103858017			brp00260,brp00350,brp00360,brp00410,brp00950,brp00960	Glycine, serine and threonine metabolism|Tyrosine metabolism|Phenylalanine metabolism|beta-Alanine metabolism|Isoquinoline alkaloid biosynthesis|Tropane, piperidine and pyridine alkaloid biosynthesis	KOG1186	Copper amine oxidase	[Q]	Secondary metabolites biosynthesis, transport and catabolism
Bra000263.1-P	LOC103858021	protein COLD-REGULATED 15B, chloroplastic	103858021	GO:0009507,GO:0009941,GO:0009570,GO:0005534,GO:0008289,GO:0009631,GO:0050832,GO:0010150,GO:0009737,GO:0009409	chloroplast|chloroplast envelope|chloroplast stroma|galactose binding|lipid binding|cold acclimation|defense response to fungus|leaf senescence|response to abscisic acid|response to cold
Bra000265.1-P	LOC103858020	protein COLD-REGULATED 15B, chloroplastic	103858020	GO:0009507,GO:0009941,GO:0009570,GO:0005534,GO:0008289,GO:0009631,GO:0050832,GO:0010150,GO:0009737,GO:0009409	chloroplast|chloroplast envelope|chloroplast stroma|galactose binding|lipid binding|cold acclimation|defense response to fungus|leaf senescence|response to abscisic acid|response to cold
Bra000268.1-P	LOC103858023	14-3-3-like protein GF14 mu isoform X2	103858023					KOG0841	Multifunctional chaperone (14-3-3 family)	[O]	Posttranslational modification, protein turnover, chaperones
Bra000269.1-P	LOC103858024	protein LIGHT-DEPENDENT SHORT HYPOCOTYLS 10	103858024
Bra000280.1-P	LOC103858036	ribose-phosphate pyrophosphokinase 4	103858036					KOG1448	Ribose-phosphate pyrophosphokinase	[FE]	Nucleotide transport and metabolism |Amino acid transport and metabolism
Bra000285.1-P	LOC103858043	50S ribosomal protein L3-1, chloroplastic	103858043			brp03010	Ribosome	KOG3141	Mitochondrial/chloroplast ribosomal protein L3	[J]	Translation, ribosomal structure and biogenesis
Bra000288.1-P	LOC103858046	3-isopropylmalate dehydratase small subunit 3	103858046	GO:0009507,GO:0009570,GO:0009536,GO:0003861,GO:0009658,GO:0048229,GO:0019761,GO:0009098,GO:0009651	chloroplast|chloroplast stroma|plastid|3-isopropylmalate dehydratase activity|chloroplast organization|gametophyte development|glucosinolate biosynthetic process|leucine biosynthetic process|response to salt stress	brp00660,brp00290	C5-Branched dibasic acid metabolism|Valine, leucine and isoleucine biosynthesis	KOG0454	3-isopropylmalate dehydratase (aconitase superfamily)	[E]	Amino acid transport and metabolism
Bra000292.1-P	LOC103866162	extensin-2-like	103866162
Bra000294.1-P	LOC103858053	2,3-dimethylmalate lyase	103858053	GO:0009507,GO:0009570,GO:0005737,GO:0008807,GO:0046912,GO:0006097	chloroplast|chloroplast stroma|cytoplasm|carboxyvinyl-carboxyphosphonate phosphorylmutase activity|transferase activity, transferring acyl groups, acyl groups converted into alkyl on transfer|glyoxylate cycle
Bra000302.1-P	LOC103858064	probable glutathione peroxidase 3, mitochondrial	103858064	GO:0005768,GO:0005794,GO:0005739,GO:0005802,GO:0004602,GO:0009738,GO:0042631,GO:0042542	endosome|Golgi apparatus|mitochondrion|trans-Golgi network|glutathione peroxidase activity|abscisic acid-activated signaling pathway|cellular response to water deprivation|response to hydrogen peroxide	brp00590,brp00480	Arachidonic acid metabolism|Glutathione metabolism	KOG1651	Glutathione peroxidase	[O]	Posttranslational modification, protein turnover, chaperones
Bra000303.1-P	LOC103858066	biotin synthase, mitochondrial	103858066	GO:0051537,GO:0051539,GO:0004076,GO:0008270,GO:0009102	2 iron, 2 sulfur cluster binding|4 iron, 4 sulfur cluster binding|biotin synthase activity|zinc ion binding|biotin biosynthetic process	brp00780	Biotin metabolism
Bra000310.1-P	LOC103858078	endochitinase CHI	103858078	GO:0048046,GO:0005622,GO:0009505,GO:0008061,GO:0004568,GO:0006040,GO:0016998,GO:0006032,GO:0010150,GO:0000272,GO:0072722,GO:0010272,GO:0009615,GO:0009627	apoplast|intracellular|plant-type cell wall|chitin binding|chitinase activity|amino sugar metabolic process|cell wall macromolecule catabolic process|chitin catabolic process|leaf senescence|polysaccharide catabolic process|response to amitrole|response to silver ion|response to virus|systemic acquired resistance	brp00520	Amino sugar and nucleotide sugar metabolism	KOG4742	Predicted chitinase	[R]	General function prediction only
Bra000311.1-P	LOC103858080	basic endochitinase CHB4	103858080	GO:0005615,GO:0008061,GO:0004568,GO:0016998,GO:0006032,GO:0006952,GO:0000272	extracellular space|chitin binding|chitinase activity|cell wall macromolecule catabolic process|chitin catabolic process|defense response|polysaccharide catabolic process	brp00520	Amino sugar and nucleotide sugar metabolism	KOG4742	Predicted chitinase	[R]	General function prediction only
Bra000312.1-P	LOC103858081	inactive endochitinase At2g43600	103858081			brp00520	Amino sugar and nucleotide sugar metabolism
Bra000315.1-P	LOC103858083	endochitinase At2g43620	103858083	GO:0048046,GO:0005622,GO:0008061,GO:0004568,GO:0006040,GO:0016998,GO:0006032,GO:0006952,GO:0000272	apoplast|intracellular|chitin binding|chitinase activity|amino sugar metabolic process|cell wall macromolecule catabolic process|chitin catabolic process|defense response|polysaccharide catabolic process	brp00520	Amino sugar and nucleotide sugar metabolism	KOG4742	Predicted chitinase	[R]	General function prediction only
Bra000321.1-P	LOC103858091	stearoyl-[acyl-carrier-protein] 9-desaturase, chloroplastic	103858091			brp00061,brp01040	Fatty acid biosynthesis|Biosynthesis of unsaturated fatty acids
Bra000326.1-P	LOC103858096	mitogen-activated protein kinase 6	103858096	GO:0005634,GO:0009524,GO:0009574,GO:0005802,GO:0005524,GO:0004707,GO:0004672,GO:0010120,GO:0051301,GO:0042742,GO:0009864,GO:0010229,GO:0010150,GO:0048481,GO:0009626,GO:0009555,GO:0010183,GO:0080136,GO:0009737,GO:0009409,GO:0009723,GO:0009620,GO:0042542,GO:0006970,GO:0006979,GO:0000302,GO:0009651,GO:0010224,GO:0048364	nucleus|phragmoplast|preprophase band|trans-Golgi network|ATP binding|MAP kinase activity|protein kinase activity|camalexin biosynthetic process|cell division|defense response to bacterium|induced systemic resistance, jasmonic acid mediated signaling pathway|inflorescence development|leaf senescence|plant ovule development|plant-type hypersensitive response|pollen development|pollen tube guidance…	brp04016,brp04075,brp04626	MAPK signaling pathway - plant|Plant hormone signal transduction|Plant-pathogen interaction
Bra000335.1-P	LOC103858108	outer envelope pore protein 37, chloroplastic	103858108	GO:0009507,GO:0009941,GO:0009706,GO:0031359,GO:0016020,GO:0005739,GO:0009536,GO:0046930,GO:0042802,GO:0005216,GO:0015288,GO:0006812	chloroplast|chloroplast envelope|chloroplast inner membrane|integral component of chloroplast outer membrane|membrane|mitochondrion|plastid|pore complex|identical protein binding|ion channel activity|porin activity|cation transport
Bra000338.1-P	LOC103858112	4-hydroxy-tetrahydrodipicolinate reductase 1, chloroplastic	103858112	GO:0009507,GO:0009570,GO:0008839,GO:0070402,GO:0019877,GO:0009089	chloroplast|chloroplast stroma|4-hydroxy-tetrahydrodipicolinate reductase|NADPH binding|diaminopimelate biosynthetic process|lysine biosynthetic process via diaminopimelate	brp00300,brp00261	Lysine biosynthesis|Monobactam biosynthesis
Bra000339.1-P	LOC103858115	uncharacterized protein LOC103858115	103858115	GO:0009507,GO:0009570,GO:0009349,GO:0016740,GO:0009231	chloroplast|chloroplast stroma|riboflavin synthase complex|transferase activity|riboflavin biosynthetic process
Bra000347.1-P	LOC103858124	uncharacterized protein LOC103858124	103858124
Bra000349.1-P	LOC103858127	uncharacterized protein LOC103858127	103858127
Bra000351.1-P	LOC103858130	citrate synthase 4, mitochondrial isoform X2	103858130	GO:0005618,GO:0009507,GO:0005759,GO:0005739,GO:0005524,GO:0004108,GO:0008270,GO:0046686,GO:0006099	cell wall|chloroplast|mitochondrial matrix|mitochondrion|ATP binding|citrate (Si)-synthase activity|zinc ion binding|response to cadmium ion|tricarboxylic acid cycle	brp00020,brp00630	Citrate cycle (TCA cycle)|Glyoxylate and dicarboxylate metabolism	KOG2617	Citrate synthase	[C]	Energy production and conversion
Bra000356.1-P	LOC103858136	acyl carrier protein 1, mitochondrial	103858136			brp00190,brp00061	Oxidative phosphorylation|Fatty acid biosynthesis
Bra000374.1-P	LOC103858158	phosphatidate cytidylyltransferase 4, chloroplastic isoform X1	103858158	GO:0031969,GO:0009535,GO:0016021,GO:0004605,GO:0016024,GO:0006655	chloroplast membrane|chloroplast thylakoid membrane|integral component of membrane|phosphatidate cytidylyltransferase activity|CDP-diacylglycerol biosynthetic process|phosphatidylglycerol biosynthetic process	brp00564,brp04070	Glycerophospholipid metabolism|Phosphatidylinositol signaling system	KOG1440	CDP-diacylglycerol synthase	[I]	Lipid transport and metabolism
Bra000382.1-P	LOC103858168	probable pectinesterase/pectinesterase inhibitor 17	103858168			brp00040	Pentose and glucuronate interconversions
Bra000383.1-P	LOC103858169	protein GRAVITROPIC IN THE LIGHT 1	103858169
Bra000384.1-P	LOC103858170	3-phosphoshikimate 1-carboxyvinyltransferase, chloroplastic	103858170	GO:0009507,GO:0003866,GO:0009073,GO:0009423	chloroplast|3-phosphoshikimate 1-carboxyvinyltransferase activity|aromatic amino acid family biosynthetic process|chorismate biosynthetic process	brp00400	Phenylalanine, tyrosine and tryptophan biosynthesis	KOG0692	Pentafunctional AROM protein	[E]	Amino acid transport and metabolism
Bra000391.1-P	LOC103858176	cytochrome P450 704C1	103858176	GO:0016021,GO:0018685,GO:0020037,GO:0005506,GO:0010584,GO:0080110	integral component of membrane|alkane 1-monooxygenase activity|heme binding|iron ion binding|pollen exine formation|sporopollenin biosynthetic process			KOG0157	Cytochrome P450 CYP4/CYP19/CYP26 subfamilies	[QI]	Secondary metabolites biosynthesis, transport and catabolism |Lipid transport and metabolism
Bra000397.1-P	LOC103858185	ubiquitin-related modifier 1 homolog 1	103858185			brp04122	Sulfur relay system	KOG4146	Ubiquitin-like protein	[O]	Posttranslational modification, protein turnover, chaperones
Bra000398.1-P	LOC103858186	40S ribosomal protein S27-2	103858186	GO:0005618,GO:0022626,GO:0022627,GO:0009506,GO:0005840,GO:0046872,GO:0003735,GO:0000028,GO:0006412	cell wall|cytosolic ribosome|cytosolic small ribosomal subunit|plasmodesma|ribosome|metal ion binding|structural constituent of ribosome|ribosomal small subunit assembly|translation	brp03010	Ribosome
Bra000400.1-P	LOC103858188	tRNA (adenine(58)-N(1))-methyltransferase non-catalytic subunit trm6 isoform X2	103858188
Bra000403.1-P	LOC103858193	phosphomannomutase	103858193			brp00051,brp00520	Fructose and mannose metabolism|Amino sugar and nucleotide sugar metabolism	KOG3189	Phosphomannomutase	[I]	Lipid transport and metabolism
Bra000405.1-P	LOC103858194	uncharacterized protein LOC103858194	103858194
Bra000409.1-P	LOC103858197	ATP-dependent helicase BRM	103858197
Bra000413.1-P	LOC103858204	39S ribosomal protein L46, mitochondrial	103858204
Bra000421.1-P	LOC103858212	jasmonoyl--L-amino acid synthetase JAR1	103858212			brp04075	Plant hormone signal transduction
Bra000430.1-P	LOC103858225	calcium-binding protein KIC	103858225			brp03420	Nucleotide excision repair
Bra000441.1-P	LOC103858236	short-chain dehydrogenase reductase 3a isoform X1	103858236	GO:0016491,GO:0042742,GO:0009626	oxidoreductase activity|defense response to bacterium|plant-type hypersensitive response
Bra000445.1-P	LOC103858239	probable pre-mRNA-splicing factor ATP-dependent RNA helicase DEAH3	103858239			brp03040	Spliceosome	KOG0925	mRNA splicing factor ATP-dependent RNA helicase	[A]	RNA processing and modification
Bra000450.1-P	LOC117125657	probable cytochrome c oxidase subunit 5C-1	117125657	GO:0016021,GO:0005746	integral component of membrane|mitochondrial respiratory chain
Bra000454.1-P	LOC103858248	protein disulfide-isomerase like 2-1 isoform X2	103858248	GO:0005783,GO:0009505,GO:0005774,GO:0003756,GO:0045454,GO:0009567,GO:0009793,GO:0009553,GO:0048868,GO:0006457,GO:0046686,GO:0034976	endoplasmic reticulum|plant-type cell wall|vacuolar membrane|protein disulfide isomerase activity|cell redox homeostasis|double fertilization forming a zygote and endosperm|embryo development ending in seed dormancy|embryo sac development|pollen tube development|protein folding|response to cadmium ion|response to endoplasmic reticulum stress	brp04141	Protein processing in endoplasmic reticulum	KOG0191	Thioredoxin/protein disulfide isomerase	[O]	Posttranslational modification, protein turnover, chaperones
Bra000455.1-P	LOC103858249	60S ribosomal protein L7a-1	103858249	GO:0009507,GO:0005829,GO:0022625,GO:0022626,GO:0005730,GO:0009506,GO:0005774,GO:0003723,GO:0000470,GO:0006412	chloroplast|cytosol|cytosolic large ribosomal subunit|cytosolic ribosome|nucleolus|plasmodesma|vacuolar membrane|RNA binding|maturation of LSU-rRNA|translation	brp03010	Ribosome	KOG3166	60S ribosomal protein L7A	[J]	Translation, ribosomal structure and biogenesis
Bra000457.1-P				GO:0032580,GO:0016021,GO:0048040,GO:0033320	Golgi cisterna membrane|integral component of membrane|UDP-glucuronate decarboxylase activity|UDP-D-xylose biosynthetic process			KOG1429	dTDP-glucose 4-6-dehydratase/UDP-glucuronic acid decarboxylase	[GM]	Carbohydrate transport and metabolism |Cell wall/membrane/envelope biogenesis
Bra000458.1-P	LOC103858253	universal stress protein PHOS34	103858253	GO:0005886,GO:0016208,GO:0006950	plasma membrane|AMP binding|response to stress
Bra000460.1-P	LOC103858256	glutathione S-transferase F8, chloroplastic	103858256			brp00480	Glutathione metabolism	KOG0867	Glutathione S-transferase	[O]	Posttranslational modification, protein turnover, chaperones
Bra000465.1-P	LOC103858260	transcription termination factor MTERF8, chloroplastic	103858260	GO:0005739,GO:0003690,GO:0003723,GO:0019843,GO:0003727,GO:0032502,GO:0006353,GO:0006355,GO:0042255,GO:0000394	mitochondrion|double-stranded DNA binding|RNA binding|rRNA binding|single-stranded RNA binding|developmental process|DNA-templated transcription, termination|regulation of transcription, DNA-templated|ribosome assembly|RNA splicing, via endonucleolytic cleavage and ligation
Bra000466.1-P	LOC103858261	zinc finger CCCH domain-containing protein 32	103858261
Bra000473.1-P	LOC103858269	anthranilate synthase alpha subunit 2, chloroplastic isoform X1	103858269			brp00400	Phenylalanine, tyrosine and tryptophan biosynthesis	KOG1223	Isochorismate synthase	[E]	Amino acid transport and metabolism
Bra000474.1-P	LOC103858271	glutathione S-transferase U5	103858271			brp00480	Glutathione metabolism	KOG0406	Glutathione S-transferase	[O]	Posttranslational modification, protein turnover, chaperones
Bra000475.1-P	LOC103858272	serine/threonine-protein phosphatase PP1 isozyme 1	103858272	GO:0000164,GO:0046872,GO:0004722	protein phosphatase type 1 complex|metal ion binding|protein serine/threonine phosphatase activity	brp03015	mRNA surveillance pathway
Bra000476.1-P								KOG0725	Reductases with broad range of substrate specificities	[R]	General function prediction only
Bra000477.1-P	LOC103858277	tropinone reductase homolog At2g29310	103858277			brp00960	Tropane, piperidine and pyridine alkaloid biosynthesis	KOG0725	Reductases with broad range of substrate specificities	[R]	General function prediction only
Bra000483.1-P	LOC103858282	histone H2B.3	103858282	GO:0000788,GO:0003677,GO:0006334	nuclear nucleosome|DNA binding|nucleosome assembly			KOG1744	Histone H2B	[B]	Chromatin structure and dynamics
Bra000490.1-P	LOC103858292	V-type proton ATPase subunit a1	103858292	GO:0005768,GO:0005794,GO:0016021,GO:0000325,GO:0005802,GO:0012510,GO:0016471,GO:0000220,GO:0005773,GO:0051117,GO:0046961,GO:0015991,GO:0015986,GO:0070070,GO:0007035,GO:0070072	endosome|Golgi apparatus|integral component of membrane|plant-type vacuole|trans-Golgi network|trans-Golgi network transport vesicle membrane|vacuolar proton-transporting V-type ATPase complex|vacuolar proton-transporting V-type ATPase, V0 domain|vacuole|ATPase binding|proton-transporting ATPase activity, rotational mechanism|ATP hydrolysis coupled proton transport|ATP synthesis coupled proton tr…	brp00190,brp04145	Oxidative phosphorylation|Phagosome
Bra000493.1-P	LOC103858295	beta-galactosidase 8	103858295					KOG0496	Beta-galactosidase	[G]	Carbohydrate transport and metabolism
Bra000495.1-P	LOC103858298	transcription factor FER-LIKE IRON DEFICIENCY-INDUCED TRANSCRIPTION FACTOR	103858298
Bra000501.1-P	LOC103858307	60S acidic ribosomal protein P2-1	103858307			brp03010	Ribosome	KOG3449	60S acidic ribosomal protein P2	[J]	Translation, ribosomal structure and biogenesis
Bra000503.1-P	LOC103858309	protein SUPPRESSOR OF K(+) TRANSPORT GROWTH DEFECT 1	103858309	GO:0005737,GO:0005771,GO:0032585,GO:0005634,GO:0009506,GO:0005524,GO:0016787,GO:0007049,GO:0007032,GO:0055075,GO:0015031,GO:0055078,GO:0010091,GO:0007033,GO:0016192	cytoplasm|multivesicular body|multivesicular body membrane|nucleus|plasmodesma|ATP binding|hydrolase activity|cell cycle|endosome organization|potassium ion homeostasis|protein transport|sodium ion homeostasis|trichome branching|vacuole organization|vesicle-mediated transport	brp04144	Endocytosis	KOG0739	AAA+-type ATPase	[O]	Posttranslational modification, protein turnover, chaperones
Bra000507.1-P	LOC103858315	ferredoxin, root R-B2	103858315	GO:0009507,GO:0009536,GO:0051537,GO:0009055,GO:0071949,GO:0046872,GO:0016491,GO:0022900	chloroplast|plastid|2 iron, 2 sulfur cluster binding|electron carrier activity|FAD binding|metal ion binding|oxidoreductase activity|electron transport chain	brp00195	Photosynthesis
Bra000534.1-P	LOC103858342	hydroxymethylglutaryl-CoA lyase, mitochondrial isoform X2	103858342			brp00650,brp00072,brp00280,brp04146	Butanoate metabolism|Synthesis and degradation of ketone bodies|Valine, leucine and isoleucine degradation|Peroxisome
Bra000536.1-P	LOC103858345	glucan endo-1,3-beta-glucosidase 11	103858345	GO:0031225,GO:0046658,GO:0005576,GO:0009505,GO:0005886,GO:0042973,GO:0030247,GO:0005975,GO:0007154,GO:0071555,GO:0006952	anchored component of membrane|anchored component of plasma membrane|extracellular region|plant-type cell wall|plasma membrane|glucan endo-1,3-beta-D-glucosidase activity|polysaccharide binding|carbohydrate metabolic process|cell communication|cell wall organization|defense response
Bra000537.1-P	LOC103858347	26S proteasome regulatory subunit RPN13	103858347			brp03050	Proteasome	KOG3037	Cell membrane glycoprotein	[R]	General function prediction only
Bra000547.1-P	LOC103858361	protein TIC 55, chloroplastic	103858361	GO:0009507,GO:0009941,GO:0009706,GO:0016021,GO:0051537,GO:0010277,GO:0046872,GO:0045036	chloroplast|chloroplast envelope|chloroplast inner membrane|integral component of membrane|2 iron, 2 sulfur cluster binding|chlorophyllide a oxygenase [overall] activity|metal ion binding|protein targeting to chloroplast
Bra000594.1-P	LOC103858416	endoglucanase 25	103858416			brp00500	Starch and sucrose metabolism
Bra000596.1-P	LOC103858420	chloride channel protein CLC-c	103858420	GO:0034707,GO:0009705,GO:0005774,GO:0005247	chloride channel complex|plant-type vacuole membrane|vacuolar membrane|voltage-gated chloride channel activity
Bra000598.1-P	LOC103858421	non-lysosomal glucosylceramidase isoform X1	103858421			brp00600,brp00511	Sphingolipid metabolism|Other glycan degradation
Bra000600.1-P	LOC103858423	nuclear export mediator factor Nemf	103858423					KOG2030	Predicted RNA-binding protein	[R]	General function prediction only
Bra000602.1-P	LOC103858425	uncharacterized protein At5g49945	103858425	GO:0005783,GO:0005789,GO:0016021,GO:0005509	endoplasmic reticulum|endoplasmic reticulum membrane|integral component of membrane|calcium ion binding			KOG2357	Uncharacterized conserved protein	[S]	Function unknown
Bra000603.1-P	LOC103858426	pyridoxine/pyridoxamine 5'-phosphate oxidase 1, chloroplastic	103858426			brp00750	Vitamin B6 metabolism	KOG2585	Uncharacterized conserved protein	[S]	Function unknown
Bra000604.1-P	LOC103858427	transport inhibitor response 1-like protein	103858427
Bra000619.1-P	LOC103858446	elongator complex protein 3	103858446	GO:0005829,GO:0033588,GO:0005719,GO:0005634,GO:0004402,GO:0051536,GO:0046872,GO:0009734,GO:0008283,GO:0009294,GO:0035265,GO:0010928,GO:2000025,GO:0006357,GO:0090708,GO:0006351,GO:0002098	cytosol|Elongator holoenzyme complex|nuclear euchromatin|nucleus|histone acetyltransferase activity|iron-sulfur cluster binding|metal ion binding|auxin-activated signaling pathway|cell proliferation|DNA mediated transformation|organ growth|regulation of auxin mediated signaling pathway|regulation of leaf formation|regulation of transcription from RNA polymerase II promoter|specification of plant …			KOG2535	RNA polymerase II elongator complex, subunit ELP3/histone acetyltransferase	[BK]	Chromatin structure and dynamics |Transcription
Bra000622.1-P	LOC103858449	probable aspartyl aminopeptidase	103858449					KOG2596	Aminopeptidase I zinc metalloprotease (M18)	[E]	Amino acid transport and metabolism
Bra000623.1-P	LOC103858450	adenylate kinase 3	103858450	GO:0005739,GO:0005774,GO:0004017,GO:0005524,GO:0005507	mitochondrion|vacuolar membrane|adenylate kinase activity|ATP binding|copper ion binding	brp00230,brp00730	Purine metabolism|Thiamine metabolism	KOG3078	Adenylate kinase	[F]	Nucleotide transport and metabolism
Bra000628.1-P	LOC103858454	probable UDP-arabinopyranose mutase 4 isoform X2	103858454	GO:0005829,GO:0005794,GO:0016866,GO:0071555,GO:0030244,GO:0009832,GO:0033356	cytosol|Golgi apparatus|intramolecular transferase activity|cell wall organization|cellulose biosynthetic process|plant-type cell wall biogenesis|UDP-L-arabinose metabolic process	brp00520	Amino sugar and nucleotide sugar metabolism
Bra000641.1-P								KOG1999	RNA polymerase II transcription elongation factor DSIF/SUPT5H/SPT5	[K]	Transcription
Bra000659.1-P	LOC103858497	arginase 1, mitochondrial	103858497			brp00220,brp00330	Arginine biosynthesis|Arginine and proline metabolism	KOG2964	Arginase family protein	[E]	Amino acid transport and metabolism
Bra000661.1-P	LOC103858499	serine/threonine-protein phosphatase 2A activator isoform X1	103858499
Bra000664.1-P	LOC103858502	F-box/kelch-repeat protein At4g38940	103858502
Bra000667.1-P	LOC103858505	isoamylase 3, chloroplastic	103858505	GO:0009507,GO:0009569,GO:0009570,GO:0019156,GO:0005983	chloroplast|chloroplast starch grain|chloroplast stroma|isoamylase activity|starch catabolic process	brp00500	Starch and sucrose metabolism	KOG0470	1,4-alpha-glucan branching enzyme/starch branching enzyme II	[G]	Carbohydrate transport and metabolism
Bra000681.1-P	LOC103858523	alkaline/neutral invertase CINV2	103858523	GO:0005829,GO:0004564,GO:0033926,GO:0004575,GO:0048364,GO:0005987	cytosol|beta-fructofuranosidase activity|glycopeptide alpha-N-acetylgalactosaminidase activity|sucrose alpha-glucosidase activity|root development|sucrose catabolic process
Bra000684.1-P	LOC103858526	calcium-dependent protein kinase 4	103858526	GO:0005829,GO:0005634,GO:0005886,GO:0005524,GO:0005509,GO:0009931,GO:0005516,GO:0004683,GO:0004672,GO:0035556,GO:0018105,GO:0009789,GO:0046777	cytosol|nucleus|plasma membrane|ATP binding|calcium ion binding|calcium-dependent protein serine/threonine kinase activity|calmodulin binding|calmodulin-dependent protein kinase activity|protein kinase activity|intracellular signal transduction|peptidyl-serine phosphorylation|positive regulation of abscisic acid-activated signaling pathway|protein autophosphorylation	brp04626	Plant-pathogen interaction	KOG0032	Ca2+/calmodulin-dependent protein kinase, EF-Hand protein superfamily	[T]	Signal transduction mechanisms
Bra000687.1-P	LOC103858533	ATP synthase subunit delta, chloroplastic	103858533	GO:0009507,GO:0009941,GO:0009534,GO:0009535,GO:0016020,GO:0010287,GO:0045261,GO:0010319,GO:0009579,GO:0046933,GO:0015986,GO:0042742,GO:0015979,GO:0009773,GO:0009772,GO:0009409,GO:0009735	chloroplast|chloroplast envelope|chloroplast thylakoid|chloroplast thylakoid membrane|membrane|plastoglobule|proton-transporting ATP synthase complex, catalytic core F(1)|stromule|thylakoid|proton-transporting ATP synthase activity, rotational mechanism|ATP synthesis coupled proton transport|defense response to bacterium|photosynthesis|photosynthetic electron transport in photosystem I|photosynth…	brp00190,brp00195	Oxidative phosphorylation|Photosynthesis	KOG1662	Mitochondrial F1F0-ATP synthase, subunit OSCP/ATP5	[C]	Energy production and conversion
Bra000688.1-P	LOC103858534	uncharacterized oxidoreductase At4g09670	103858534					KOG2741	Dimeric dihydrodiol dehydrogenase	[GQ]	Carbohydrate transport and metabolism |Secondary metabolites biosynthesis, transport and catabolism
Bra000689.1-P	LOC103858535	ras-related protein RABG3a	103858535			brp04144,brp04145	Endocytosis|Phagosome
Bra000700.1-P	LOC103858551	protein phosphatase methylesterase 1	103858551					KOG2564	Predicted acetyltransferases and hydrolases with the alpha/beta hydrolase fold	[R]	General function prediction only
Bra000705.1-P	LOC103858557	uncharacterized protein LOC103858557	103858557
Bra000711.1-P	LOC103858564	nascent polypeptide-associated complex subunit alpha-like protein 4	103858564	GO:0015031	protein transport			KOG2239	Transcription factor containing NAC and TS-N domains	[K]	Transcription
Bra000715.1-P	LOC103858571	polyadenylate-binding protein-interacting protein 12 isoform X1	103858571
Bra000721.1-P	LOC103858578	plant UBX domain-containing protein 10	103858578	GO:0005886	plasma membrane			KOG1363	Predicted regulator of the ubiquitin pathway (contains UAS and UBX domains)	[T]	Signal transduction mechanisms
Bra000724.1-P	LOC103858581	protein KINESIN LIGHT CHAIN-RELATED 1	103858581					KOG1840	Kinesin light chain	[Z]	Cytoskeleton
Bra000728.1-P	LOC103858583	RNA polymerase II transcriptional coactivator KELP	103858583	GO:0005634,GO:0005667,GO:0003677,GO:0003713,GO:0060261,GO:0006351	nucleus|transcription factor complex|DNA binding|transcription coactivator activity|positive regulation of transcription initiation from RNA polymerase II promoter|transcription, DNA-templated			KOG2712	Transcriptional coactivator	[K]	Transcription
Bra000737.1-P	LOC103858593	V-type proton ATPase subunit E1	103858593	GO:0022626,GO:0005794,GO:0000325,GO:0009705,GO:0033178,GO:0005774,GO:0005773,GO:0046961,GO:0015991,GO:0042742,GO:0009793,GO:0007030,GO:0009832,GO:0009409,GO:0009735,GO:0009651	cytosolic ribosome|Golgi apparatus|plant-type vacuole|plant-type vacuole membrane|proton-transporting two-sector ATPase complex, catalytic domain|vacuolar membrane|vacuole|proton-transporting ATPase activity, rotational mechanism|ATP hydrolysis coupled proton transport|defense response to bacterium|embryo development ending in seed dormancy|Golgi organization|plant-type cell wall biogenesis|respo…	brp00190,brp04145	Oxidative phosphorylation|Phagosome	KOG1664	Vacuolar H+-ATPase V1 sector, subunit E	[C]	Energy production and conversion
Bra000738.1-P	LOC103858595	translation initiation factor IF-2-like isoform X2	103858595
Bra000739.1-P				GO:0005783,GO:0005789,GO:0071782,GO:0005794,GO:0071458,GO:0005886,GO:0071786	endoplasmic reticulum|endoplasmic reticulum membrane|endoplasmic reticulum tubular network|Golgi apparatus|integral component of cytoplasmic side of endoplasmic reticulum membrane|plasma membrane|endoplasmic reticulum tubular network organization			KOG1792	Reticulon	[U]	Intracellular trafficking, secretion, and vesicular transport
Bra000741.1-P	LOC103858599	protein SGT1 homolog B isoform X1	103858599	GO:0005737,GO:0005829,GO:0005634,GO:0019005,GO:0009734,GO:0050832,GO:0045087,GO:0009867,GO:0010187,GO:0030163,GO:2000072,GO:0009408,GO:0006511	cytoplasm|cytosol|nucleus|SCF ubiquitin ligase complex|auxin-activated signaling pathway|defense response to fungus|innate immune response|jasmonic acid mediated signaling pathway|negative regulation of seed germination|protein catabolic process|regulation of defense response to fungus, incompatible interaction|response to heat|ubiquitin-dependent protein catabolic process	brp04626	Plant-pathogen interaction	KOG1309	Suppressor of G2 allele of skp1	[T]	Signal transduction mechanisms
Bra000743.1-P	LOC103858603	eukaryotic translation initiation factor 3 subunit A	103858603	GO:0005829,GO:0005852,GO:0071540,GO:0071541,GO:0043614,GO:0005886,GO:0003729,GO:0003743,GO:0001732,GO:0002188,GO:0006413	cytosol|eukaryotic translation initiation factor 3 complex|eukaryotic translation initiation factor 3 complex, eIF3e|eukaryotic translation initiation factor 3 complex, eIF3m|multi-eIF complex|plasma membrane|mRNA binding|translation initiation factor activity|formation of cytoplasmic translation initiation complex|translation reinitiation|translational initiation	brp03013	RNA transport	KOG2072	Translation initiation factor 3, subunit a (eIF-3a)	[J]	Translation, ribosomal structure and biogenesis
Bra000773.1-P	LOC103858631	monocopper oxidase-like protein SKU5	103858631	GO:0031225,GO:0046658,GO:0048046,GO:0005618,GO:0016020,GO:0009505,GO:0005886,GO:0009506,GO:0005774,GO:0005507,GO:0016722,GO:0009932	anchored component of membrane|anchored component of plasma membrane|apoplast|cell wall|membrane|plant-type cell wall|plasma membrane|plasmodesma|vacuolar membrane|copper ion binding|oxidoreductase activity, oxidizing metal ions|cell tip growth			KOG1263	Multicopper oxidases	[Q]	Secondary metabolites biosynthesis, transport and catabolism
Bra000775.1-P	LOC103858633	lipid transfer protein EARLI 1	103858633
Bra000777.1-P	LOC103858635	lipid transfer protein EARLI 1-like	103858635
Bra000781.1-P				GO:0031429,GO:0005730,GO:0005732,GO:0034513,GO:0030515,GO:0000469,GO:0000470,GO:0031118,GO:0031120,GO:0006412	box H/ACA snoRNP complex|nucleolus|small nucleolar ribonucleoprotein complex|box H/ACA snoRNA binding|snoRNA binding|cleavage involved in rRNA processing|maturation of LSU-rRNA|rRNA pseudouridine synthesis|snRNA pseudouridine synthesis|translation			KOG3387	60S ribosomal protein 15.5kD/SNU13, NHP2/L7A family (includes ribonuclease P subunit p38), involved in splicing	[AJ]	RNA processing and modification |Translation, ribosomal structure and biogenesis
Bra000782.1-P	LOC103858644	transcription initiation factor IIF subunit alpha isoform X1	103858644			brp03022	Basal transcription factors	KOG2393	Transcription initiation factor IIF, large subunit (RAP74)	[K]	Transcription
Bra000787.1-P	LOC103858648	plant UBX domain-containing protein 4	103858648			brp04141	Protein processing in endoplasmic reticulum	KOG2086	Protein tyrosine phosphatase SHP1/Cofactor for p97 ATPase-mediated vesicle membrane fusion	[Y]	Nuclear structure
Bra000789.1-P	LOC103858652	protein OSCA1	103858652	GO:0016021,GO:0005886,GO:0005227,GO:0005261,GO:0071474,GO:0051262,GO:0090279,GO:0006970	integral component of membrane|plasma membrane|calcium activated cation channel activity|cation channel activity|cellular hyperosmotic response|protein tetramerization|regulation of calcium ion import|response to osmotic stress			KOG1134	Uncharacterized conserved protein	[R]	General function prediction only
Bra000808.1-P	LOC103858677	vesicle-fusing ATPase	103858677	GO:0005794,GO:0005795,GO:0005886,GO:0009506,GO:0005773,GO:0005524,GO:0016887,GO:0046872,GO:0043001,GO:0048211,GO:0006891	Golgi apparatus|Golgi stack|plasma membrane|plasmodesma|vacuole|ATP binding|ATPase activity|metal ion binding|Golgi to plasma membrane protein transport|Golgi vesicle docking|intra-Golgi vesicle-mediated transport			KOG0741	AAA+-type ATPase	[O]	Posttranslational modification, protein turnover, chaperones
Bra000809.1-P	LOC103858678	U3 small nucleolar RNA-associated protein 21 homolog	103858678	GO:0080008,GO:0008352,GO:0005874,GO:0051013	Cul4-RING E3 ubiquitin ligase complex|katanin complex|microtubule|microtubule severing	brp03008	Ribosome biogenesis in eukaryotes	KOG1539	WD repeat protein	[R]	General function prediction only
Bra000810.1-P	LOC103858679	monothiol glutaredoxin-S17	103858679
Bra000814.1-P				GO:0080008,GO:0005730,GO:0032040,GO:0030515,GO:0060321,GO:0009793,GO:0009553,GO:0006364	Cul4-RING E3 ubiquitin ligase complex|nucleolus|small-subunit processome|snoRNA binding|acceptance of pollen|embryo development ending in seed dormancy|embryo sac development|rRNA processing			KOG0299	U3 snoRNP-associated protein (contains WD40 repeats)	[A]	RNA processing and modification
Bra000820.1-P	LOC103858693	two pore calcium channel protein 1	103858693
Bra000821.1-P	LOC103858694	thioredoxin M2, chloroplastic isoform X2	103858694	GO:0009507,GO:0009570,GO:0009535,GO:0005829,GO:0009579,GO:0008047,GO:0016671,GO:0015035,GO:0047134,GO:0004791,GO:0045454,GO:0034599,GO:0006662,GO:0043085	chloroplast|chloroplast stroma|chloroplast thylakoid membrane|cytosol|thylakoid|enzyme activator activity|oxidoreductase activity, acting on a sulfur group of donors, disulfide as acceptor|protein disulfide oxidoreductase activity|protein-disulfide reductase activity|thioredoxin-disulfide reductase activity|cell redox homeostasis|cellular response to oxidative stress|glycerol ether metabolic proc…
Bra000837.1-P	LOC103858708	cytochrome b6-f complex iron-sulfur subunit, chloroplastic	103858708	GO:0009507,GO:0009941,GO:0009534,GO:0009535,GO:0009512,GO:0016021,GO:0016020,GO:0005886,GO:0009579,GO:0051537,GO:0046028,GO:0045158,GO:0046872,GO:0009496,GO:0042742,GO:0010196,GO:0009767,GO:0080167	chloroplast|chloroplast envelope|chloroplast thylakoid|chloroplast thylakoid membrane|cytochrome b6f complex|integral component of membrane|membrane|plasma membrane|thylakoid|2 iron, 2 sulfur cluster binding|electron transporter, transferring electrons from cytochrome b6/f complex of photosystem II activity|electron transporter, transferring electrons within cytochrome b6/f complex of photosystem…	brp00195	Photosynthesis
Bra000839.1-P	LOC103858710	frataxin, mitochondrial	103858710	GO:0009507,GO:0005739,GO:0051537,GO:0008199,GO:0008198,GO:0004322,GO:0034986,GO:0009060,GO:0006879,GO:0034599,GO:0006783,GO:0006811,GO:0018283,GO:0007005,GO:1903329,GO:0042542,GO:0006979	chloroplast|mitochondrion|2 iron, 2 sulfur cluster binding|ferric iron binding|ferrous iron binding|ferroxidase activity|iron chaperone activity|aerobic respiration|cellular iron ion homeostasis|cellular response to oxidative stress|heme biosynthetic process|ion transport|iron incorporation into metallo-sulfur cluster|mitochondrion organization|regulation of iron-sulfur cluster assembly|response …	brp00860	Porphyrin and chlorophyll metabolism	KOG3413	Mitochondrial matrix protein frataxin, involved in Fe/S protein biosynthesis	[P]	Inorganic ion transport and metabolism
Bra000840.1-P	LOC103858712	xyloglucan endotransglucosylase/hydrolase protein 9	103858712
Bra000842.1-P	LOC103858715	GRR1-like protein 1	103858715			brp04075	Plant hormone signal transduction	KOG1947	Leucine rich repeat proteins, some proteins contain F-box	[R]	General function prediction only
Bra000846.1-P	LOC103858720	serine/threonine-protein phosphatase BSL1	103858720	GO:0005634,GO:0005886,GO:0046872,GO:0004721,GO:0009742	nucleus|plasma membrane|metal ion binding|phosphoprotein phosphatase activity|brassinosteroid mediated signaling pathway			KOG0379	Kelch repeat-containing proteins	[R]	General function prediction only
Bra000848.1-P	LOC103846925	probable 2-oxoglutarate-dependent dioxygenase AOP1	103846925					KOG0143	Iron/ascorbate family oxidoreductases	[QR]	Secondary metabolites biosynthesis, transport and catabolism |General function prediction only
Bra000850.1-P	LOC103858725	auxin-binding protein 1	103858725	GO:0005788,GO:0005886,GO:0010011,GO:0004872,GO:0008270,GO:0000911,GO:0051781,GO:0045793,GO:0032877,GO:0009826	endoplasmic reticulum lumen|plasma membrane|auxin binding|receptor activity|zinc ion binding|cytokinesis by cell plate formation|positive regulation of cell division|positive regulation of cell size|positive regulation of DNA endoreduplication|unidimensional cell growth
Bra000853.1-P	LOC103858728	elongation factor Tu, mitochondrial	103858728			brp04626	Plant-pathogen interaction	KOG0460	Mitochondrial translation elongation factor Tu	[J]	Translation, ribosomal structure and biogenesis
Bra000874.1-P	LOC103858756	cullin-1	103858756					KOG2166	Cullins	[D]	Cell cycle control, cell division, chromosome partitioning
Bra000875.1-P	LOC103858758	glutathione S-transferase F3	103858758	GO:0005737,GO:0005829,GO:0005886,GO:0004364,GO:0050832,GO:0006749,GO:0009636,GO:0009407	cytoplasm|cytosol|plasma membrane|glutathione transferase activity|defense response to fungus|glutathione metabolic process|response to toxic substance|toxin catabolic process	brp00480	Glutathione metabolism	KOG0867	Glutathione S-transferase	[O]	Posttranslational modification, protein turnover, chaperones
Bra000876.1-P	LOC103858759	glutathione S-transferase F2	103858759			brp00480	Glutathione metabolism	KOG0867	Glutathione S-transferase	[O]	Posttranslational modification, protein turnover, chaperones
Bra000877.1-P	LOC103858760	xyloglucan 6-xylosyltransferase 2	103858760
Bra000878.1-P	LOC103858761	uncharacterized protein LOC103858761	103858761
Bra000879.1-P	LOC103858762	co-chaperone protein p23-1 isoform X3	103858762					KOG3158	HSP90 co-chaperone p23	[O]	Posttranslational modification, protein turnover, chaperones
Bra000897.1-P	LOC103858780	DNA replication licensing factor MCM7	103858780	GO:0005737,GO:0042555,GO:0005634,GO:0000347,GO:0005524,GO:0003677,GO:0003678,GO:0046872,GO:0007049,GO:0006270,GO:0006268,GO:0006355,GO:0010182,GO:0006351	cytoplasm|MCM complex|nucleus|THO complex|ATP binding|DNA binding|DNA helicase activity|metal ion binding|cell cycle|DNA replication initiation|DNA unwinding involved in DNA replication|regulation of transcription, DNA-templated|sugar mediated signaling pathway|transcription, DNA-templated	brp03030	DNA replication	KOG0482	DNA replication licensing factor, MCM7 component	[L]	Replication, recombination and repair
Bra000905.1-P				GO:0009507,GO:0009570,GO:0005506,GO:0051536,GO:0005198,GO:0016226	chloroplast|chloroplast stroma|iron ion binding|iron-sulfur cluster binding|structural molecule activity|iron-sulfur cluster assembly
Bra000908.1-P	LOC103858794	nitrogen regulatory protein P-II homolog isoform X2	103858794
Bra000913.1-P	LOC103858800	uncharacterized protein LOC103858800	103858800
Bra000914.1-P	LOC103858801	S-adenosylmethionine synthase	103858801			brp00270	Cysteine and methionine metabolism	KOG1506	S-adenosylmethionine synthetase	[H]	Coenzyme transport and metabolism
Bra000915.1-P	LOC103858803	protein translocase subunit SECA1, chloroplastic	103858803	GO:0009570,GO:0009535,GO:0005524,GO:0015462,GO:0017038,GO:0006605	chloroplast stroma|chloroplast thylakoid membrane|ATP binding|ATPase-coupled protein transmembrane transporter activity|protein import|protein targeting	brp03060	Protein export
Bra000928.1-P	LOC103858813	conserved oligomeric Golgi complex subunit 4	103858813					KOG0412	Golgi transport complex COD1 protein	[U]	Intracellular trafficking, secretion, and vesicular transport
Bra000929.1-P				GO:0005829,GO:0022626,GO:0005634,GO:0003735,GO:0006414	cytosol|cytosolic ribosome|nucleus|structural constituent of ribosome|translational elongation			KOG1762	60s acidic ribosomal protein P1	[J]	Translation, ribosomal structure and biogenesis
Bra000933.1-P	LOC103858822	aluminum-activated malate transporter 10	103858822
Bra000938.1-P	LOC103858828	abscisic acid receptor PYL7	103858828	GO:0005737,GO:0005634,GO:0005886,GO:0010427,GO:0042803,GO:0004864,GO:0004872,GO:0009738,GO:0080163	cytoplasm|nucleus|plasma membrane|abscisic acid binding|protein homodimerization activity|protein phosphatase inhibitor activity|receptor activity|abscisic acid-activated signaling pathway|regulation of protein serine/threonine phosphatase activity	brp04016,brp04075	MAPK signaling pathway - plant|Plant hormone signal transduction
Bra000940.1-P	LOC103858829	LOW QUALITY PROTEIN: rhodanese-like domain-containing protein 4, chloroplastic	103858829	GO:0009507,GO:0009941,GO:0009534,GO:0009535,GO:0005576,GO:0016021,GO:0008061,GO:0004568,GO:0006032,GO:0042742,GO:0009772	chloroplast|chloroplast envelope|chloroplast thylakoid|chloroplast thylakoid membrane|extracellular region|integral component of membrane|chitin binding|chitinase activity|chitin catabolic process|defense response to bacterium|photosynthetic electron transport in photosystem II
Bra000944.1-P	LOC103858836	mitochondrial adenine nucleotide transporter ADNT1	103858836	GO:0016021,GO:0005743,GO:0055085	integral component of membrane|mitochondrial inner membrane|transmembrane transport			KOG0752	Mitochondrial solute carrier protein	[C]	Energy production and conversion
Bra000946.1-P	LOC103858839	GDSL esterase/lipase At4g01130	103858839
Bra000952.1-P	LOC103858844	uncharacterized protein LOC103858844 isoform X1	103858844
Bra000953.1-P	LOC103858847	50S ribosomal protein L5, chloroplastic	103858847			brp03010	Ribosome	KOG0398	Mitochondrial/chloroplast ribosomal protein L5/L7	[J]	Translation, ribosomal structure and biogenesis
Bra000954.1-P	LOC103858848	CAAX prenyl protease 1 homolog isoform X2	103858848	GO:0005783,GO:0030176,GO:0005773,GO:0004175,GO:0046872,GO:0004222,GO:0080120,GO:0071586,GO:0006508	endoplasmic reticulum|integral component of endoplasmic reticulum membrane|vacuole|endopeptidase activity|metal ion binding|metalloendopeptidase activity|CAAX-box protein maturation|CAAX-box protein processing|proteolysis	brp00900	Terpenoid backbone biosynthesis
Bra000955.1-P	LOC103858851	mitogen-activated protein kinase 4	103858851	GO:0009504,GO:0005737,GO:0005829,GO:0005874,GO:0005634,GO:0005524,GO:0016301,GO:0004707,GO:0004672,GO:0043622,GO:0000911,GO:0006972,GO:0042539,GO:0009861,GO:0009868,GO:0007112,GO:0016310,GO:0009555,GO:0006468,GO:0009737,GO:0009409,GO:0009620,GO:0009651,GO:0009862	cell plate|cytoplasm|cytosol|microtubule|nucleus|ATP binding|kinase activity|MAP kinase activity|protein kinase activity|cortical microtubule organization|cytokinesis by cell plate formation|hyperosmotic response|hypotonic salinity response|jasmonic acid and ethylene-dependent systemic resistance|jasmonic acid and ethylene-dependent systemic resistance, jasmonic acid mediated signaling pathway|ma…	brp04016,brp04626	MAPK signaling pathway - plant|Plant-pathogen interaction	KOG0660	Mitogen-activated protein kinase	[T]	Signal transduction mechanisms
Bra000958.1-P	LOC103858853	plant UBX domain-containing protein 9 isoform X1	103858853
Bra000959.1-P	LOC103858854	probable methyltransferase PMT13	103858854
Bra000965.1-P				GO:0000932,GO:0010494,GO:0005524,GO:0004004,GO:0003729,GO:0033962,GO:0006397,GO:0051028,GO:0006417,GO:0010501,GO:0016032	cytoplasmic mRNA processing body|cytoplasmic stress granule|ATP binding|ATP-dependent RNA helicase activity|mRNA binding|cytoplasmic mRNA processing body assembly|mRNA processing|mRNA transport|regulation of translation|RNA secondary structure unwinding|viral process			KOG0326	ATP-dependent RNA helicase	[A]	RNA processing and modification
Bra000967.1-P	LOC103858863	NAD-dependent malic enzyme 2, mitochondrial	103858863	GO:0009507,GO:0005739,GO:0005524,GO:0050897,GO:0004471,GO:0051287,GO:0042803,GO:0008270,GO:0006108,GO:0006090	chloroplast|mitochondrion|ATP binding|cobalt ion binding|malate dehydrogenase (decarboxylating) (NAD+) activity|NAD binding|protein homodimerization activity|zinc ion binding|malate metabolic process|pyruvate metabolic process	brp00620,brp00710	Pyruvate metabolism|Carbon fixation in photosynthetic organisms	KOG1257	NADP+-dependent malic enzyme	[C]	Energy production and conversion
Bra000974.1-P	LOC103858873	probable aquaporin PIP1-4	103858873					KOG0223	Aquaporin (major intrinsic protein family)	[G]	Carbohydrate transport and metabolism
Bra000978.1-P	LOC103858877	vesicle-associated protein 1-3	103858877	GO:0005783,GO:0005789,GO:0016021	endoplasmic reticulum|endoplasmic reticulum membrane|integral component of membrane
Bra000988.1-P	LOC103858889	ribosome-recycling factor	103858889					KOG4759	Ribosome recycling factor	[J]	Translation, ribosomal structure and biogenesis
Bra000989.1-P	LOC103858892	50S ribosomal protein L13	103858892			brp03010	Ribosome	KOG3203	Mitochondrial/chloroplast ribosomal protein L13	[J]	Translation, ribosomal structure and biogenesis
Bra000991.1-P	LOC103858894	uncharacterized protein LOC103858894	103858894					KOG3435	Mitochondrial/chloroplast ribosomal protein L54/L37	[J]	Translation, ribosomal structure and biogenesis
Bra000993.1-P	LOC103858895	peptidyl serine alpha-galactosyltransferase	103858895			brp00514	Other types of O-glycan biosynthesis
Bra000996.1-P	LOC103858898	protein SIEVE ELEMENT OCCLUSION A	103858898	GO:0042803,GO:0043621,GO:0010088	protein homodimerization activity|protein self-association|phloem development
Bra000998.1-P	LOC103858900	glucuronokinase 1	103858900			brp00040,brp00053,brp00520	Pentose and glucuronate interconversions|Ascorbate and aldarate metabolism|Amino sugar and nucleotide sugar metabolism
Bra001000.1-P	LOC103858903	SUPPRESSOR OF GAMMA RESPONSE 1	103858903	GO:0005634,GO:0043565,GO:0003700,GO:0000077,GO:0040020,GO:0010332,GO:0006351	nucleus|sequence-specific DNA binding|transcription factor activity, sequence-specific DNA binding|DNA damage checkpoint|regulation of meiotic nuclear division|response to gamma radiation|transcription, DNA-templated			KOG1594	Uncharacterized enzymes related to aldose 1-epimerase	[G]	Carbohydrate transport and metabolism
Bra001004.1-P	LOC103858908	DEAD-box ATP-dependent RNA helicase 14	103858908	GO:0005739,GO:0005634,GO:0005524,GO:0004004,GO:0016887,GO:0003723,GO:0000184,GO:0010501,GO:0006364	mitochondrion|nucleus|ATP binding|ATP-dependent RNA helicase activity|ATPase activity|RNA binding|nuclear-transcribed mRNA catabolic process, nonsense-mediated decay|RNA secondary structure unwinding|rRNA processing	brp03040	Spliceosome
Bra001007.1-P	LOC103858915	V-type proton ATPase subunit G1	103858915			brp00190,brp04145	Oxidative phosphorylation|Phagosome	KOG1772	Vacuolar H+-ATPase V1 sector, subunit G	[C]	Energy production and conversion
Bra001008.1-P
Bra001010.1-P	LOC103858922	mitochondrial outer membrane protein porin 1	103858922					KOG3126	Porin/voltage-dependent anion-selective channel protein	[P]	Inorganic ion transport and metabolism
Bra001020.1-P	LOC103858929	cystathionine gamma-synthase 1, chloroplastic	103858929	GO:0009507,GO:0009570,GO:0003962,GO:0030170,GO:0071266,GO:0019343,GO:0009086,GO:0001887,GO:0019346	chloroplast|chloroplast stroma|cystathionine gamma-synthase activity|pyridoxal phosphate binding|de novo L-methionine biosynthetic process|cysteine biosynthetic process via cystathionine|methionine biosynthetic process|selenium compound metabolic process|transsulfuration	brp00920,brp00270,brp00450	Sulfur metabolism|Cysteine and methionine metabolism|Selenocompound metabolism	KOG0053	Cystathionine beta-lyases/cystathionine gamma-synthases	[E]	Amino acid transport and metabolism
Bra001022.1-P	LOC103858930	SNF1-related protein kinase catalytic subunit alpha KIN10 isoform X2	103858930					KOG0583	Serine/threonine protein kinase	[T]	Signal transduction mechanisms
Bra001028.1-P	LOC103858939	40S ribosomal protein S19-1	103858939	GO:0005618,GO:0005829,GO:0022626,GO:0022627,GO:0009506,GO:0003735,GO:0000028,GO:0006412	cell wall|cytosol|cytosolic ribosome|cytosolic small ribosomal subunit|plasmodesma|structural constituent of ribosome|ribosomal small subunit assembly|translation	brp03010	Ribosome	KOG3411	40S ribosomal protein S19	[J]	Translation, ribosomal structure and biogenesis
Bra001036.1-P	LOC103858947	eukaryotic translation initiation factor 3 subunit M	103858947					KOG2753	Uncharacterized conserved protein, contains PCI domain	[R]	General function prediction only
Bra001037.1-P	LOC103858948	UDP-arabinopyranose mutase 1	103858948			brp00520	Amino sugar and nucleotide sugar metabolism
Bra001041.2-P
Bra001049.1-P	LOC103858966	14-3-3-like protein GF14 nu	103858966					KOG0841	Multifunctional chaperone (14-3-3 family)	[O]	Posttranslational modification, protein turnover, chaperones
Bra001050.1-P	LOC103858967	ubiquitin receptor RAD23c	103858967			brp04141,brp03420	Protein processing in endoplasmic reticulum|Nucleotide excision repair	KOG0011	Nucleotide excision repair factor NEF2, RAD23 component	[L]	Replication, recombination and repair
Bra001052.1-P	LOC103858970	40S ribosomal protein S7	103858970			brp03010	Ribosome	KOG3320	40S ribosomal protein S7	[J]	Translation, ribosomal structure and biogenesis
Bra001058.1-P								KOG4197	FOG: PPR repeat	[R]	General function prediction only
Bra001059.1-P	LOC103858981	tyrosine--tRNA ligase, chloroplastic/mitochondrial isoform X1	103858981			brp00970	Aminoacyl-tRNA biosynthesis
Bra001061.1-P	LOC103858979	histidine--tRNA ligase, cytoplasmic	103858979			brp00970	Aminoacyl-tRNA biosynthesis	KOG1936	Histidyl-tRNA synthetase	[J]	Translation, ribosomal structure and biogenesis
Bra001062.1-P	LOC103858977	putative 4-hydroxy-4-methyl-2-oxoglutarate aldolase 2	103858977
Bra001063.1-P	LOC103858983	isopentenyl-diphosphate Delta-isomerase II, chloroplastic	103858983	GO:0009507,GO:0005829,GO:0005739,GO:0016787,GO:0004452,GO:0046872,GO:0015995,GO:0050992,GO:0009908,GO:0009240,GO:0015979	chloroplast|cytosol|mitochondrion|hydrolase activity|isopentenyl-diphosphate delta-isomerase activity|metal ion binding|chlorophyll biosynthetic process|dimethylallyl diphosphate biosynthetic process|flower development|isopentenyl diphosphate biosynthetic process|photosynthesis	brp00900	Terpenoid backbone biosynthesis	KOG0142	Isopentenyl pyrophosphate:dimethylallyl pyrophosphate isomerase	[Q]	Secondary metabolites biosynthesis, transport and catabolism
Bra001078.1-P	LOC103859000	cytochrome P450 89A9	103859000					KOG0156	Cytochrome P450 CYP2 subfamily	[Q]	Secondary metabolites biosynthesis, transport and catabolism
Bra001079.1-P	LOC103859001	peroxisome biogenesis protein 19-1	103859001			brp04146	Peroxisome
Bra001083.1-P	LOC103859005	protein SCAI	103859005
Bra001090.1-P	LOC103859011	5-methyltetrahydropteroyltriglutamate--homocysteine methyltransferase 2	103859011	GO:0048046,GO:0009507,GO:0009941,GO:0005829,GO:0005886,GO:0009506,GO:0003871,GO:0008705,GO:0008270,GO:0050667,GO:0046686,GO:0009651	apoplast|chloroplast|chloroplast envelope|cytosol|plasma membrane|plasmodesma|5-methyltetrahydropteroyltriglutamate-homocysteine S-methyltransferase activity|methionine synthase activity|zinc ion binding|homocysteine metabolic process|response to cadmium ion|response to salt stress	brp00270,brp00450	Cysteine and methionine metabolism|Selenocompound metabolism	KOG2263	Methionine synthase II (cobalamin-independent)	[E]	Amino acid transport and metabolism
Bra001093.1-P	LOC103859018	receptor-like protein 46	103859018					KOG0619	FOG: Leucine rich repeat	[R]	General function prediction only
Bra001094.1-P	LOC103859020	T-complex protein 1 subunit theta isoform X2	103859020	GO:0005832,GO:0005737,GO:0005829,GO:0016020,GO:0009506,GO:0005524,GO:0044183,GO:0051082,GO:0006458,GO:0061077,GO:0051050,GO:0006457	chaperonin-containing T-complex|cytoplasm|cytosol|membrane|plasmodesma|ATP binding|protein binding involved in protein folding|unfolded protein binding|de novo protein folding|chaperone-mediated protein folding|positive regulation of transport|protein folding			KOG0362	Chaperonin complex component, TCP-1 theta subunit (CCT8)	[O]	Posttranslational modification, protein turnover, chaperones
Bra001098.1-P	LOC103859025	40S ribosomal protein S16-3	103859025	GO:0009507,GO:0022627,GO:0009506,GO:0003729,GO:0003735,GO:0000462,GO:0006412	chloroplast|cytosolic small ribosomal subunit|plasmodesma|mRNA binding|structural constituent of ribosome|maturation of SSU-rRNA from tricistronic rRNA transcript (SSU-rRNA, 5.8S rRNA, LSU-rRNA)|translation	brp03010	Ribosome	KOG1753	40S ribosomal protein S16	[J]	Translation, ribosomal structure and biogenesis
Bra001106.1-P	LOC103859035	diphthine--ammonia ligase	103859035					KOG2317	Putative translation initiation inhibitor UK114/IBM1	[J]	Translation, ribosomal structure and biogenesis
Bra001111.1-P	LOC103859040	flowering locus K homology domain	103859040					KOG2190	PolyC-binding proteins alphaCP-1 and related KH domain proteins	[AR]	RNA processing and modification |General function prediction only
Bra001118.1-P	LOC103859052	protein CLP1 homolog	103859052	GO:0005849,GO:0005634,GO:0005524,GO:0051731,GO:0009908,GO:0006379,GO:0006378,GO:0006397,GO:0048827,GO:0006388,GO:0010228	mRNA cleavage factor complex|nucleus|ATP binding|polynucleotide 5-hydroxyl-kinase activity|flower development|mRNA cleavage|mRNA polyadenylation|mRNA processing|phyllome development|tRNA splicing, via endonucleolytic cleavage and ligation|vegetative to reproductive phase transition of meristem Bra036945.1-P GO:0009507,GO:0005829,GO:0004655,GO:0008270,GO:0015995,GO:0006783,GO:0006782 chloroplast|c…	brp03015	mRNA surveillance pathway
Bra001120.1-P	LOC103859054	ankyrin repeat and protein kinase domain-containing protein 1	103859054					KOG0504	FOG: Ankyrin repeat	[R]	General function prediction only
Bra001122.1-P	LOC103859056	pathogenesis-related protein PR-4	103859056	GO:0005622,GO:0005773,GO:0008061,GO:0004540,GO:0006040,GO:0042742,GO:0009817,GO:0031640,GO:0009723,GO:0080027,GO:0009651,GO:0009615,GO:0009627	intracellular|vacuole|chitin binding|ribonuclease activity|amino sugar metabolic process|defense response to bacterium|defense response to fungus, incompatible interaction|killing of cells of other organism|response to ethylene|response to herbivore|response to salt stress|response to virus|systemic acquired resistance			KOG4742	Predicted chitinase	[R]	General function prediction only
Bra001123.1-P	LOC103859057	hevein-like preproprotein	103859057	GO:0005622,GO:0005773,GO:0008061,GO:0004540,GO:0006040,GO:0042742,GO:0009817,GO:0031640,GO:0009723,GO:0080027,GO:0009651,GO:0009615,GO:0009627	intracellular|vacuole|chitin binding|ribonuclease activity|amino sugar metabolic process|defense response to bacterium|defense response to fungus, incompatible interaction|killing of cells of other organism|response to ethylene|response to herbivore|response to salt stress|response to virus|systemic acquired resistance			KOG4742	Predicted chitinase	[R]	General function prediction only
Bra001125.1-P	LOC103859060	multisubstrate pseudouridine synthase 7	103859060					KOG2339	Uncharacterized conserved protein	[S]	Function unknown
Bra001126.1-P	LOC103859062	ER membrane protein complex subunit 2	103859062					KOG3060	Uncharacterized conserved protein	[S]	Function unknown
Bra001127.1-P	LOC103859063	40S ribosomal protein S3a-2	103859063	GO:0005618,GO:0005829,GO:0022626,GO:0022627,GO:0016020,GO:0005730,GO:0005886,GO:0009506,GO:0003729,GO:0003735,GO:0006412	cell wall|cytosol|cytosolic ribosome|cytosolic small ribosomal subunit|membrane|nucleolus|plasma membrane|plasmodesma|mRNA binding|structural constituent of ribosome|translation	brp03010	Ribosome	KOG1628	40S ribosomal protein S3A	[J]	Translation, ribosomal structure and biogenesis
Bra001131.1-P	LOC103859070	bifunctional L-3-cyanoalanine synthase/cysteine synthase D1	103859070			brp00920,brp00270	Sulfur metabolism|Cysteine and methionine metabolism
Bra001132.1-P	LOC103859072	protein translocase subunit SecA	103859072
Bra001134.1-P	LOC103859074	acyl carrier protein, chloroplastic	103859074	GO:0009507,GO:0031177,GO:0006633	chloroplast|phosphopantetheine binding|fatty acid biosynthetic process
Bra001141.1-P	LOC103859084	signal peptidase complex subunit 3A	103859084	GO:0005618,GO:0005783,GO:0016021,GO:0031090,GO:0009506,GO:0005787,GO:0008233,GO:0006465	cell wall|endoplasmic reticulum|integral component of membrane|organelle membrane|plasmodesma|signal peptidase complex|peptidase activity|signal peptide processing	brp03060	Protein export	KOG3372	Signal peptidase complex subunit	[U]	Intracellular trafficking, secretion, and vesicular transport
Bra001147.1-P	LOC103859093	acyl-CoA-binding domain-containing protein 4	103859093
Bra001152.1-P	LOC103859097	26S proteasome regulatory subunit 6A homolog	103859097			brp03050	Proteasome	KOG0652	26S proteasome regulatory complex, ATPase RPT5	[O]	Posttranslational modification, protein turnover, chaperones
Bra001154.1-P	LOC103859100	60S ribosomal protein L22-2	103859100			brp03010	Ribosome	KOG3434	60S ribosomal protein L22	[J]	Translation, ribosomal structure and biogenesis
Bra001156.1-P	LOC103859102	60S ribosomal protein L18-2	103859102	GO:0009507,GO:0022625,GO:0015934,GO:0005886,GO:0005774,GO:0005773,GO:0003723,GO:0003735,GO:0006412	chloroplast|cytosolic large ribosomal subunit|large ribosomal subunit|plasma membrane|vacuolar membrane|vacuole|RNA binding|structural constituent of ribosome|translation	brp03010	Ribosome	KOG1714	60s ribosomal protein L18	[J]	Translation, ribosomal structure and biogenesis
Bra001163.1-P	LOC103859111	protein virilizer homolog	103859111
Bra001172.1-P				GO:0005576,GO:0009505,GO:0052793,GO:0071555	extracellular region|plant-type cell wall|pectin acetylesterase activity|cell wall organization			KOG4287	Pectin acetylesterase and similar proteins	[M]	Cell wall/membrane/envelope biogenesis
Bra001174.1-P	LOC103859128	T-complex protein 1 subunit gamma	103859128	GO:0005832,GO:0005829,GO:0005524,GO:0044183,GO:0051082,GO:0006458,GO:0061077	chaperonin-containing T-complex|cytosol|ATP binding|protein binding involved in protein folding|unfolded protein binding|de novo protein folding|chaperone-mediated protein folding			KOG0364	Chaperonin complex component, TCP-1 gamma subunit (CCT3)	[O]	Posttranslational modification, protein turnover, chaperones
Bra001177.1-P	LOC103859132	long chain acyl-CoA synthetase 6, peroxisomal	103859132	GO:0046861,GO:0009514,GO:0016020,GO:0005777,GO:0005524,GO:0102391,GO:0004467,GO:0006631,GO:0007275,GO:0010193	glyoxysomal membrane|glyoxysome|membrane|peroxisome|ATP binding|decanoate--CoA ligase activity|long-chain fatty acid-CoA ligase activity|fatty acid metabolic process|multicellular organism development|response to ozone	brp00061,brp00071,brp04146	Fatty acid biosynthesis|Fatty acid degradation|Peroxisome	KOG1256	Long-chain acyl-CoA synthetases (AMP-forming)	[I]	Lipid transport and metabolism
Bra001180.1-P				GO:0009507,GO:0009570,GO:0009535,GO:0000311,GO:0009579,GO:0003735,GO:0042742,GO:0009735,GO:0006412	chloroplast|chloroplast stroma|chloroplast thylakoid membrane|plastid large ribosomal subunit|thylakoid|structural constituent of ribosome|defense response to bacterium|response to cytokinin|translation			KOG1715	Mitochondrial/chloroplast ribosomal protein L12	[J]	Translation, ribosomal structure and biogenesis
Bra001195.1-P	LOC103859154	bifunctional 3-dehydroquinate dehydratase/shikimate dehydrogenase, chloroplastic	103859154	GO:0009507,GO:0009570,GO:0003855,GO:0050661,GO:0004764,GO:0009073,GO:0009423,GO:0009793,GO:0019632	chloroplast|chloroplast stroma|3-dehydroquinate dehydratase activity|NADP binding|shikimate 3-dehydrogenase (NADP+) activity|aromatic amino acid family biosynthetic process|chorismate biosynthetic process|embryo development ending in seed dormancy|shikimate metabolic process	brp00400	Phenylalanine, tyrosine and tryptophan biosynthesis	KOG0692	Pentafunctional AROM protein	[E]	Amino acid transport and metabolism
Bra001197.1-P	LOC103859157	autophagy-related protein 8h	103859157			brp04136	Autophagy - other	KOG1654	Microtubule-associated anchor protein involved in autophagy and membrane trafficking	[Z]	Cytoskeleton
Bra001200.1-P	LOC103859161	DEAD-box ATP-dependent RNA helicase 40	103859161			brp03040	Spliceosome	KOG0331	ATP-dependent RNA helicase	[A]	RNA processing and modification
Bra001201.1-P	LOC103859160	pyruvate dehydrogenase (acetyl-transferring) kinase, mitochondrial	103859160	GO:0005739,GO:0005524,GO:0009927,GO:0042803,GO:0004740,GO:0046777	mitochondrion|ATP binding|histidine phosphotransfer kinase activity|protein homodimerization activity|pyruvate dehydrogenase (acetyl-transferring) kinase activity|protein autophosphorylation			KOG0787	Dehydrogenase kinase	[T]	Signal transduction mechanisms
Bra001207.1-P	LOC103859168	chloroplast envelope quinone oxidoreductase homolog	103859168	GO:0009507,GO:0009941,GO:0009706,GO:0009535,GO:0005886,GO:0005773,GO:0016491,GO:0008270	chloroplast|chloroplast envelope|chloroplast inner membrane|chloroplast thylakoid membrane|plasma membrane|vacuole|oxidoreductase activity|zinc ion binding	brp00592	alpha-Linolenic acid metabolism	KOG1198	Zinc-binding oxidoreductase	[CR]	Energy production and conversion |General function prediction only
Bra001208.1-P	LOC103859169	FIP1[III]-like protein	103859169					KOG1049	Polyadenylation factor I complex, subunit FIP1	[A]	RNA processing and modification
Bra001213.1-P	LOC103859177	proline-rich antigen homolog	103859177	GO:0022625,GO:0003735,GO:0002181	cytosolic large ribosomal subunit|structural constituent of ribosome|cytoplasmic translation			KOG3504	60S ribosomal protein L29	[J]	Translation, ribosomal structure and biogenesis
Bra001220.1-P								KOG0558	Dihydrolipoamide transacylase (alpha-keto acid dehydrogenase E2 subunit)	[C]	Energy production and conversion
Bra001221.1-P	LOC103859186	glyoxysomal fatty acid beta-oxidation multifunctional protein MFP-a	103859186	GO:0009514,GO:0018812,GO:0003857,GO:0008692,GO:0004165,GO:0004300,GO:0006635	glyoxysome|3-hydroxyacyl-CoA dehydratase activity|3-hydroxyacyl-CoA dehydrogenase activity|3-hydroxybutyryl-CoA epimerase activity|dodecenoyl-CoA delta-isomerase activity|enoyl-CoA hydratase activity|fatty acid beta-oxidation	brp00071,brp00592	Fatty acid degradation|alpha-Linolenic acid metabolism	KOG1683	Hydroxyacyl-CoA dehydrogenase/enoyl-CoA hydratase	[I]	Lipid transport and metabolism
Bra001232.1-P	LOC103859198	guanine nucleotide-binding protein-like NSN1	103859198			brp03008	Ribosome biogenesis in eukaryotes
Bra001249.1-P	LOC103859216	auxin-induced in root cultures protein 12	103859216					KOG4293	Predicted membrane protein, contains DoH and Cytochrome b-561/ferric reductase transmembrane domains	[T]	Signal transduction mechanisms
Bra001260.1-P	LOC103859234	small nuclear ribonucleoprotein SmD1a	103859234			brp03040	Spliceosome	KOG3428	Small nuclear ribonucleoprotein SMD1 and related snRNPs	[A]	RNA processing and modification
Bra001262.1-P	LOC103859235	arogenate dehydratase/prephenate dehydratase 2, chloroplastic	103859235	GO:0009507,GO:0009570,GO:0016597,GO:0047769,GO:0004664,GO:0009094	chloroplast|chloroplast stroma|amino acid binding|arogenate dehydratase activity|prephenate dehydratase activity|L-phenylalanine biosynthetic process	brp00400	Phenylalanine, tyrosine and tryptophan biosynthesis
Bra001265.1-P	LOC103859238	transmembrane emp24 domain-containing protein p24beta2	103859238	GO:0005783,GO:0005789,GO:0030134,GO:0005794,GO:0032580,GO:0016021,GO:0015031,GO:0016192	endoplasmic reticulum|endoplasmic reticulum membrane|ER to Golgi transport vesicle|Golgi apparatus|Golgi cisterna membrane|integral component of membrane|protein transport|vesicle-mediated transport			KOG1692	Putative cargo transport protein EMP24 (p24 protein family)	[U]	Intracellular trafficking, secretion, and vesicular transport
Bra001286.1-P	LOC103859264	clathrin heavy chain 2	103859264			brp04144	Endocytosis	KOG0985	Vesicle coat protein clathrin, heavy chain	[U]	Intracellular trafficking, secretion, and vesicular transport
Bra001291.1-P	LOC103859273	uncharacterized protein LOC103859273	103859273
Bra001292.1-P	LOC103859274	syncoilin	103859274
Bra001295.1-P	LOC103859277	poly [ADP-ribose] polymerase tankyrase-2	103859277	GO:0009507	chloroplast
Bra001296.1-P	LOC103859278	serine/threonine protein phosphatase 2A 57 kDa regulatory subunit B' beta isoform	103859278	GO:0000159,GO:0019888,GO:0007165	protein phosphatase type 2A complex|protein phosphatase regulator activity|signal transduction	brp03015	mRNA surveillance pathway
Bra001297.1-P	LOC103859279	cell division control protein 48 homolog A	103859279			brp04141	Protein processing in endoplasmic reticulum	KOG0730	AAA+-type ATPase	[O]	Posttranslational modification, protein turnover, chaperones
Bra001298.1-P	COPZ1	coatomer subunit zeta-1 isoform X1	103859280	GO:0030663,GO:0000139,GO:0015031,GO:0016192	COPI-coated vesicle membrane|Golgi membrane|protein transport|vesicle-mediated transport			KOG3343	Vesicle coat complex COPI, zeta subunit	[U]	Intracellular trafficking, secretion, and vesicular transport
Bra001302.1-P	LOC103859287	60S ribosomal protein L4-1 isoform X1	103859287	GO:0005618,GO:0009507,GO:0005829,GO:0022625,GO:0022626,GO:0016020,GO:0005730,GO:0005886,GO:0009506,GO:0005773,GO:0003729,GO:0003735,GO:0006412	cell wall|chloroplast|cytosol|cytosolic large ribosomal subunit|cytosolic ribosome|membrane|nucleolus|plasma membrane|plasmodesma|vacuole|mRNA binding|structural constituent of ribosome|translation	brp03010	Ribosome	KOG1475	Ribosomal protein RPL1/RPL2/RL4L4	[A]	RNA processing and modification
Bra001306.1-P				GO:0022625,GO:0005730,GO:0009506,GO:0003729,GO:0003735,GO:0000463,GO:0006412	cytosolic large ribosomal subunit|nucleolus|plasmodesma|mRNA binding|structural constituent of ribosome|maturation of LSU-rRNA from tricistronic rRNA transcript (SSU-rRNA, 5.8S rRNA, LSU-rRNA)|translation			KOG3436	60S ribosomal protein L35	[J]	Translation, ribosomal structure and biogenesis
Bra001320.1-P	LOC103859306	beta-glucosidase 23	103859306	GO:0005783,GO:0005788,GO:0010168,GO:0016020,GO:0005634,GO:0005777,GO:0009506,GO:0005773,GO:0008422,GO:0005507,GO:0015928,GO:0002020,GO:0042803,GO:0102483,GO:0019137,GO:0005975,GO:0070417,GO:0080119,GO:0019762,GO:0019760,GO:0042344,GO:0042343,GO:0031348,GO:0009735,GO:0006970,GO:0009651,GO:0009610	endoplasmic reticulum|endoplasmic reticulum lumen|ER body|membrane|nucleus|peroxisome|plasmodesma|vacuole|beta-glucosidase activity|copper ion binding|fucosidase activity|protease binding|protein homodimerization activity|scopolin beta-glucosidase activity|thioglucosidase activity|carbohydrate metabolic process|cellular response to cold|ER body organization|glucosinolate catabolic process|glucosi…	brp00500,brp00460,brp00940	Starch and sucrose metabolism|Cyanoamino acid metabolism|Phenylpropanoid biosynthesis
Bra001324.1-P	LOC103859308	60S acidic ribosomal protein P0-2	103859308	GO:0048046,GO:0009507,GO:0005829,GO:0022625,GO:0022626,GO:0005730,GO:0005634,GO:0005886,GO:0009506,GO:0030687,GO:0005507,GO:0070180,GO:0003735,GO:0002181,GO:0046686,GO:0009409,GO:0009735,GO:0009651,GO:0010043,GO:0042254	apoplast|chloroplast|cytosol|cytosolic large ribosomal subunit|cytosolic ribosome|nucleolus|nucleus|plasma membrane|plasmodesma|preribosome, large subunit precursor|copper ion binding|large ribosomal subunit rRNA binding|structural constituent of ribosome|cytoplasmic translation|response to cadmium ion|response to cold|response to cytokinin|response to salt stress|response to zinc ion|ribosome bi…	brp03010	Ribosome
Bra001325.1-P	LOC103859309	phytochromobilin:ferredoxin oxidoreductase, chloroplastic	103859309	GO:0009507,GO:0050897,GO:0050619,GO:0010019,GO:0010024	chloroplast|cobalt ion binding|phytochromobilin:ferredoxin oxidoreductase activity|chloroplast-nucleus signaling pathway|phytochromobilin biosynthetic process	brp00860	Porphyrin and chlorophyll metabolism
Bra001337.1-P	LOC103859323	dnaJ homolog subfamily B member 1	103859323	GO:0005783,GO:0005788,GO:0005886,GO:0052033,GO:0006457	endoplasmic reticulum|endoplasmic reticulum lumen|plasma membrane|pathogen-associated molecular pattern dependent induction by symbiont of host innate immune response|protein folding			KOG0714	Molecular chaperone (DnaJ superfamily)	[O]	Posttranslational modification, protein turnover, chaperones
Bra001341.1-P	LOC103859327	alanine--glyoxylate aminotransferase 2 homolog 3, mitochondrial isoform X2	103859327			brp00250,brp00260,brp00270,brp00280	Alanine, aspartate and glutamate metabolism|Glycine, serine and threonine metabolism|Cysteine and methionine metabolism|Valine, leucine and isoleucine degradation
Bra001342.1-P	LOC103859328	regulatory-associated protein of TOR 1	103859328			brp04136	Autophagy - other	KOG1517	Guanine nucleotide binding protein MIP1	[D]	Cell cycle control, cell division, chromosome partitioning
Bra001351.1-P	LOC103859337	NADH dehydrogenase [ubiquinone] 1 alpha subcomplex subunit 1	103859337			brp00190	Oxidative phosphorylation
Bra001359.1-P	LOC103859344	serine carboxypeptidase-like 49	103859344					KOG1282	Serine carboxypeptidases (lysosomal cathepsin A)	[OE]	Posttranslational modification, protein turnover, chaperones |Amino acid transport and metabolism
Bra001372.1-P	LOC103859355	nuclear pore complex protein NUP1	103859355	GO:0005829,GO:0005635,GO:0034399,GO:0005643,GO:0006997,GO:0016973,GO:0015031	cytosol|nuclear envelope|nuclear periphery|nuclear pore|nucleus organization|poly(A)+ mRNA export from nucleus|protein transport			KOG0845	Nuclear pore complex, Nup98 component (sc Nup145/Nup100/Nup116)	[YU]	Nuclear structure |Intracellular trafficking, secretion, and vesicular transport
Bra001374.1-P	LOC103859359	DNA gyrase subunit A, chloroplastic/mitochondrial isoform X2	103859359	GO:0009507,GO:0005694,GO:0009330,GO:0016592,GO:0005739,GO:0009295,GO:0005524,GO:0003677,GO:0003918,GO:0007059,GO:0006265,GO:0006268,GO:0006355,GO:0006351	chloroplast|chromosome|DNA topoisomerase complex (ATP-hydrolyzing)|mediator complex|mitochondrion|nucleoid|ATP binding|DNA binding|DNA topoisomerase type II (ATP-hydrolyzing) activity|chromosome segregation|DNA topological change|DNA unwinding involved in DNA replication|regulation of transcription, DNA-templated|transcription, DNA-templated			KOG0355	DNA topoisomerase type II	[B]	Chromatin structure and dynamics
Bra001376.1-P	LOC103859361	alpha-L-arabinofuranosidase 1	103859361	GO:0048046,GO:0009505,GO:0005578,GO:0005773,GO:0046556,GO:0009044,GO:0046373,GO:0045493	apoplast|plant-type cell wall|proteinaceous extracellular matrix|vacuole|alpha-L-arabinofuranosidase activity|xylan 1,4-beta-xylosidase activity|L-arabinose metabolic process|xylan catabolic process	brp00520	Amino sugar and nucleotide sugar metabolism
Bra001389.1-P	LOC103859376	sorting and assembly machinery component 50 homolog B	103859376					KOG2602	Predicted cell surface protein homologous to bacterial outer membrane proteins	[R]	General function prediction only
Bra001391.1-P	LOC103859379	clathrin heavy chain 1	103859379	GO:0030132,GO:0030130,GO:0005794,GO:0005886,GO:0009506,GO:0005774,GO:0005773,GO:0005198,GO:0006897,GO:0006886	clathrin coat of coated pit|clathrin coat of trans-Golgi network vesicle|Golgi apparatus|plasma membrane|plasmodesma|vacuolar membrane|vacuole|structural molecule activity|endocytosis|intracellular protein transport	brp04144	Endocytosis	KOG0985	Vesicle coat protein clathrin, heavy chain	[U]	Intracellular trafficking, secretion, and vesicular transport
Bra001393.1-P	LOC103859382	PHD finger protein ALFIN-LIKE 2	103859382
Bra001399.1-P	LOC103859386	plant intracellular Ras-group-related LRR protein 9	103859386					KOG0619	FOG: Leucine rich repeat	[R]	General function prediction only
Bra001401.1-P	LOC103859388	eukaryotic translation initiation factor 3 subunit G	103859388	GO:0005634,GO:0000166,GO:0003723,GO:0006397	nucleus|nucleotide binding|RNA binding|mRNA processing	brp03013	RNA transport	KOG0122	Translation initiation factor 3, subunit g (eIF-3g)	[J]	Translation, ribosomal structure and biogenesis
Bra001416.1-P	LOC103859404	lysine--tRNA ligase, cytoplasmic	103859404			brp00970	Aminoacyl-tRNA biosynthesis	KOG1885	Lysyl-tRNA synthetase (class II)	[J]	Translation, ribosomal structure and biogenesis
Bra001418.1-P	LOC103859406	ras-related protein RABD1	103859406	GO:0000139,GO:0005886,GO:0032588,GO:0005525,GO:0030742,GO:0080115,GO:0006888,GO:0015031,GO:0007264	Golgi membrane|plasma membrane|trans-Golgi network membrane|GTP binding|GTP-dependent protein binding|myosin XI tail binding|ER to Golgi vesicle-mediated transport|protein transport|small GTPase mediated signal transduction			KOG0084	GTPase Rab1/YPT1, small G protein superfamily, and related GTP-binding proteins	[TU]	Signal transduction mechanisms |Intracellular trafficking, secretion, and vesicular transport
Bra001422.1-P	LOC103859411	syntaxin-121 isoform X1	103859411			brp04130	SNARE interactions in vesicular transport	KOG0810	SNARE protein Syntaxin 1 and related proteins	[U]	Intracellular trafficking, secretion, and vesicular transport
Bra001423.1-P	LOC103859412	T-complex protein 1 subunit eta	103859412					KOG0361	Chaperonin complex component, TCP-1 eta subunit (CCT7)	[O]	Posttranslational modification, protein turnover, chaperones
Bra001426.1-P	LOC103859415	ubiquitin carboxyl-terminal hydrolase 13 isoform X1	103859415	GO:0005829,GO:0009506,GO:0036459,GO:0016579,GO:0006511	cytosol|plasmodesma|thiol-dependent ubiquitinyl hydrolase activity|protein deubiquitination|ubiquitin-dependent protein catabolic process			KOG1863	Ubiquitin carboxyl-terminal hydrolase	[O]	Posttranslational modification, protein turnover, chaperones
Bra001430.1-P	LOC103859422	reticulocyte binding protein 2 homolog b	103859422
Bra001435.1-P	LOC103859427	regulator of MON1-CCZ1 complex	103859427					KOG2377	Uncharacterized conserved protein	[S]	Function unknown
Bra001444.1-P	LOC103859436	NADH dehydrogenase [ubiquinone] 1 alpha subcomplex subunit 6	103859436			brp00190	Oxidative phosphorylation	KOG3426	NADH:ubiquinone oxidoreductase, NDUFA6/B14 subunit	[C]	Energy production and conversion
Bra001447.1-P	LOC103859439	bifunctional protein FolD 2	103859439					KOG0089	Methylenetetrahydrofolate dehydrogenase/methylenetetrahydrofolate cyclohydrolase	[H]	Coenzyme transport and metabolism
Bra001450.1-P	LOC103859442	nascent polypeptide-associated complex subunit alpha-like protein 1	103859442	GO:0005829,GO:0022626,GO:0009506,GO:0015031,GO:0009651	cytosol|cytosolic ribosome|plasmodesma|protein transport|response to salt stress			KOG2239	Transcription factor containing NAC and TS-N domains	[K]	Transcription
Bra001451.1-P	LOC103859443	protein ELC	103859443	GO:0005769,GO:0000813,GO:0005770,GO:0043234,GO:0043130,GO:0051301,GO:0006464,GO:0015031,GO:0010091	early endosome|ESCRT I complex|late endosome|protein complex|ubiquitin binding|cell division|cellular protein modification process|protein transport|trichome branching	brp04144	Endocytosis	KOG2391	Vacuolar sorting protein/ubiquitin receptor VPS23	[OU]	Posttranslational modification, protein turnover, chaperones |Intracellular trafficking, secretion, and vesicular transport
Bra001458.1-P
Bra001460.1-P	LOC103859455	DNA damage-repair/toleration protein DRT100	103859455	GO:0009507,GO:0000166,GO:0006281	chloroplast|nucleotide binding|DNA repair			KOG0619	FOG: Leucine rich repeat	[R]	General function prediction only
Bra001470.1-P	LOC103859466	phosphoglycerate kinase 1, chloroplastic	103859466			brp00010,brp00710	Glycolysis / Gluconeogenesis|Carbon fixation in photosynthetic organisms	KOG1367	3-phosphoglycerate kinase	[G]	Carbohydrate transport and metabolism
Bra001471.1-P	LOC103859468	peroxisomal 2,4-dienoyl-CoA reductase	103859468	GO:0005777,GO:0005774,GO:0008670,GO:0006631	peroxisome|vacuolar membrane|2,4-dienoyl-CoA reductase (NADPH) activity|fatty acid metabolic process	brp04146	Peroxisome	KOG0725	Reductases with broad range of substrate specificities	[R]	General function prediction only
Bra001492.1-P	LOC103859502	pentatricopeptide repeat-containing protein At3g13160, mitochondrial	103859502					KOG4197	FOG: PPR repeat	[R]	General function prediction only
Bra001496.1-P	LOC103859506	protein DNA-DAMAGE INDUCIBLE 1 isoform X1	103859506					KOG0012	DNA damage inducible protein	[L]	Replication, recombination and repair
Bra001500.1-P	LOC103859510	proteasome activator subunit 4	103859510	GO:0005829,GO:0005634,GO:0005839,GO:0070577,GO:0016504,GO:0070628,GO:0006281,GO:0010499	cytosol|nucleus|proteasome core complex|lysine-acetylated histone binding|peptidase activator activity|proteasome binding|DNA repair|proteasomal ubiquitin-independent protein catabolic process	brp03050	Proteasome	KOG1851	Uncharacterized conserved protein	[S]	Function unknown
Bra001507.1-P	LOC103859519	chaperonin 60 subunit beta 2, chloroplastic isoform X1	103859519	GO:0009507,GO:0009941,GO:0009570,GO:0022626,GO:0005739,GO:0005730,GO:0005634,GO:0005524,GO:0044183,GO:0051082,GO:0006458,GO:0061077,GO:0007005,GO:0042026	chloroplast|chloroplast envelope|chloroplast stroma|cytosolic ribosome|mitochondrion|nucleolus|nucleus|ATP binding|protein binding involved in protein folding|unfolded protein binding|de novo protein folding|chaperone-mediated protein folding|mitochondrion organization|protein refolding	brp03018	RNA degradation
Bra001510.1-P	LOC103859521	MAP3K epsilon protein kinase 1	103859521	GO:0005829,GO:0005815,GO:0005730,GO:0005886,GO:0005524,GO:0004674,GO:0004702,GO:0007049,GO:0051301,GO:0046777,GO:0051302,GO:0045995,GO:0061387,GO:0051510	cytosol|microtubule organizing center|nucleolus|plasma membrane|ATP binding|protein serine/threonine kinase activity|signal transducer, downstream of receptor, with serine/threonine kinase activity|cell cycle|cell division|protein autophosphorylation|regulation of cell division|regulation of embryonic development|regulation of extent of cell growth|regulation of unidimensional cell growth
Bra001524.1-P	LOC103859538	chaperonin CPN60-like 2, mitochondrial	103859538	GO:0005829,GO:0005739,GO:0005774,GO:0005524,GO:0044183,GO:0051082,GO:0006458,GO:0061077,GO:0045041,GO:0042026,GO:0046686	cytosol|mitochondrion|vacuolar membrane|ATP binding|protein binding involved in protein folding|unfolded protein binding|de novo protein folding|chaperone-mediated protein folding|protein import into mitochondrial intermembrane space|protein refolding|response to cadmium ion	brp03018	RNA degradation	KOG0356	Mitochondrial chaperonin, Cpn60/Hsp60p	[O]	Posttranslational modification, protein turnover, chaperones
Bra001525.1-P	LOC103859541	protein ROOT HAIR DEFECTIVE 3	103859541	GO:0005737,GO:0005783,GO:0005789,GO:0000139,GO:0016021,GO:0005886,GO:0005774,GO:0005525,GO:0003924,GO:0043024,GO:0019843,GO:0030036,GO:0009932,GO:0006888,GO:0009832,GO:0000028,GO:0010053	cytoplasm|endoplasmic reticulum|endoplasmic reticulum membrane|Golgi membrane|integral component of membrane|plasma membrane|vacuolar membrane|GTP binding|GTPase activity|ribosomal small subunit binding|rRNA binding|actin cytoskeleton organization|cell tip growth|ER to Golgi vesicle-mediated transport|plant-type cell wall biogenesis|ribosomal small subunit assembly|root epidermal cell differentia…			KOG2203	GTP-binding protein	[R]	General function prediction only
Bra001530.1-P	LOC103859548	eukaryotic initiation factor 4A-1	103859548	GO:0005737,GO:0005524,GO:0004004,GO:0003743,GO:0010468,GO:0010501,GO:0006413	cytoplasm|ATP binding|ATP-dependent RNA helicase activity|translation initiation factor activity|regulation of gene expression|RNA secondary structure unwinding|translational initiation	brp03013	RNA transport	KOG0327	Translation initiation factor 4F, helicase subunit (eIF-4A) and related helicases	[J]	Translation, ribosomal structure and biogenesis
Bra001531.1-P	LOC103859549	dihydrolipoyllysine-residue acetyltransferase component 2 of pyruvate dehydrogenase complex, mitochondrial	103859549	GO:0009507,GO:0009941,GO:0005759,GO:0005739,GO:0045254,GO:0005507,GO:0004742,GO:0006096	chloroplast|chloroplast envelope|mitochondrial matrix|mitochondrion|pyruvate dehydrogenase complex|copper ion binding|dihydrolipoyllysine-residue acetyltransferase activity|glycolytic process	brp00010,brp00020,brp00620	Glycolysis / Gluconeogenesis|Citrate cycle (TCA cycle)|Pyruvate metabolism	KOG0557	Dihydrolipoamide acetyltransferase	[C]	Energy production and conversion
Bra001534.1-P	LOC103859552	sm-like protein LSM1B	103859552	GO:0000932,GO:0005634,GO:0003723,GO:0000339,GO:0009631,GO:0000290,GO:0042538,GO:0006397,GO:0009414,GO:0016070	cytoplasmic mRNA processing body|nucleus|RNA binding|RNA cap binding|cold acclimation|deadenylation-dependent decapping of nuclear-transcribed mRNA|hyperosmotic salinity response|mRNA processing|response to water deprivation|RNA metabolic process	brp03018	RNA degradation
Bra001536.1-P	LOC103859555	peroxisomal (S)-2-hydroxy-acid oxidase GLO3 isoform X3	103859555			brp00630,brp04146	Glyoxylate and dicarboxylate metabolism|Peroxisome									Bra004058.1-P:LOC103830995
Bra001547.1-P	LOC103859565	pectinesterase/pectinesterase inhibitor 3	103859565			brp00040	Pentose and glucuronate interconversions									Bra004057.1-P:LOC103830997
Bra001551.1-P	LOC103859575	(S)-2-hydroxy-acid oxidase GLO1-like isoform X1	103859575	GO:0048046,GO:0009507,GO:0009570,GO:0022626,GO:0016020,GO:0005634,GO:0005777,GO:0009506,GO:0010181,GO:0008891,GO:0052853,GO:0052854,GO:0052852,GO:0042742,GO:0050665,GO:0009854,GO:0009735	apoplast|chloroplast|chloroplast stroma|cytosolic ribosome|membrane|nucleus|peroxisome|plasmodesma|FMN binding|glycolate oxidase activity|long-chain-(S)-2-hydroxy-long-chain-acid oxidase activity|medium-chain-(S)-2-hydroxy-acid oxidase activity|very-long-chain-(S)-2-hydroxy-acid oxidase activity|defense response to bacterium|hydrogen peroxide biosynthetic process|oxidative photosynthetic carbon p…	brp00630,brp04146	Glyoxylate and dicarboxylate metabolism|Peroxisome									Bra003526.1-P:LOC103830390
Bra001559.1-P	LOC103859582	60S ribosomal protein L18a-2	103859582			brp03010	Ribosome	KOG0829	60S ribosomal protein L18A	[J]	Translation, ribosomal structure and biogenesis
Bra001573.1-P	LOC103859598	peptide-N4-(N-acetyl-beta-glucosaminyl)asparagine amidase A	103859598
Bra001575.1-P	LOC103859599	phosphoenolpyruvate carboxylase 3	103859599	GO:0048046,GO:0009507,GO:0005829,GO:0008964,GO:0015977,GO:0048366,GO:0015979,GO:0006099	apoplast|chloroplast|cytosol|phosphoenolpyruvate carboxylase activity|carbon fixation|leaf development|photosynthesis|tricarboxylic acid cycle	brp00620,brp00710	Pyruvate metabolism|Carbon fixation in photosynthetic organisms
Bra001577.1-P	LOC103859601	protein DJ-1 homolog A	103859601	GO:0005829,GO:0005634,GO:0005886,GO:0009506,GO:0005774,GO:0005773,GO:0019172,GO:0036524,GO:0003713,GO:0070301,GO:0019243,GO:1900409,GO:0006357,GO:0046686	cytosol|nucleus|plasma membrane|plasmodesma|vacuolar membrane|vacuole|glyoxalase III activity|protein deglycase activity|transcription coactivator activity|cellular response to hydrogen peroxide|methylglyoxal catabolic process to D-lactate via S-lactoyl-glutathione|positive regulation of cellular response to oxidative stress|regulation of transcription from RNA polymerase II promoter|response to …			KOG2764	Putative transcriptional regulator DJ-1	[RV]	General function prediction only |Defense mechanisms
Bra001583.1-P	LOC103859608	reticulon-4-interacting protein 1, mitochondrial	103859608	GO:0048046,GO:0009507,GO:0009941,GO:0009570,GO:0010319,GO:0009579,GO:0035798,GO:0035671,GO:0008270,GO:0055114,GO:0009409	apoplast|chloroplast|chloroplast envelope|chloroplast stroma|stromule|thylakoid|2-alkenal reductase (NADP+) activity|enone reductase activity|zinc ion binding|oxidation-reduction process|response to cold			KOG1198	Zinc-binding oxidoreductase	[CR]	Energy production and conversion |General function prediction only
Bra001585.1-P	LOC103859611	AP-5 complex subunit zeta-1	103859611
Bra001615.1-P	LOC103859649	nuclear transcription factor Y subunit B-3	103859649					KOG0869	CCAAT-binding factor, subunit A (HAP3)	[K]	Transcription
Bra001621.1-P
Bra001636.1-P	LOC103859675	rapid alkalinization factor 23	103859675	GO:0048046,GO:0005622,GO:0009506,GO:0005179,GO:0004871,GO:0009742,GO:0019722,GO:0007267,GO:0045926,GO:0009741	apoplast|intracellular|plasmodesma|hormone activity|signal transducer activity|brassinosteroid mediated signaling pathway|calcium-mediated signaling|cell-cell signaling|negative regulation of growth|response to brassinosteroid
Bra001637.1-P	LOC103859680	translationally-controlled tumor protein homolog	103859680					KOG1727	Microtubule-binding protein (translationally controlled tumor protein)	[DZ]	Cell cycle control, cell division, chromosome partitioning |Cytoskeleton
Bra001645.1-P	LOC103859689	dihydrolipoyl dehydrogenase 1, chloroplastic isoform X3	103859689			brp00010,brp00020,brp00620,brp00630,brp00640,brp00260,brp00280,brp00310,brp00380	Glycolysis / Gluconeogenesis|Citrate cycle (TCA cycle)|Pyruvate metabolism|Glyoxylate and dicarboxylate metabolism|Propanoate metabolism|Glycine, serine and threonine metabolism|Valine, leucine and isoleucine degradation|Lysine degradation|Tryptophan metabolism	KOG1335	Dihydrolipoamide dehydrogenase	[C]	Energy production and conversion
Bra001646.1-P	LOC103859690	bifunctional TENA-E protein	103859690	GO:0005829,GO:0050334,GO:0009228,GO:0009229	cytosol|thiaminase activity|thiamine biosynthetic process|thiamine diphosphate biosynthetic process	brp00730	Thiamine metabolism
Bra001659.1-P	LOC103859703	EEF1A lysine methyltransferase 4	103859703
Bra001661.1-P	LOC103859706	S-adenosylmethionine synthase 2	103859706	GO:0005737,GO:0005524,GO:0046872,GO:0004478,GO:0006730,GO:0006556	cytoplasm|ATP binding|metal ion binding|methionine adenosyltransferase activity|one-carbon metabolic process|S-adenosylmethionine biosynthetic process	brp00270	Cysteine and methionine metabolism
Bra001685.1-P
Bra001686.1-P	LOC103859729	glutamine synthetase cytosolic isozyme 1-3	103859729	GO:0009507,GO:0005829,GO:0022626,GO:0005886,GO:0005524,GO:0005507,GO:0004356,GO:0006542,GO:0042128,GO:0046686	chloroplast|cytosol|cytosolic ribosome|plasma membrane|ATP binding|copper ion binding|glutamate-ammonia ligase activity|glutamine biosynthetic process|nitrate assimilation|response to cadmium ion	brp00630,brp00910,brp00250,brp00220	Glyoxylate and dicarboxylate metabolism|Nitrogen metabolism|Alanine, aspartate and glutamate metabolism|Arginine biosynthesis	KOG0683	Glutamine synthetase	[E]	Amino acid transport and metabolism
Bra001688.1-P
Bra001692.1-P	LOC103859736	outer envelope protein 64, chloroplastic	103859736	GO:0009507,GO:0009941,GO:0031359,GO:0009536,GO:0004040,GO:0015031	chloroplast|chloroplast envelope|integral component of chloroplast outer membrane|plastid|amidase activity|protein transport			KOG1211	Amidases	[J]	Translation, ribosomal structure and biogenesis
Bra001706.1-P	LOC103859752	NADH dehydrogenase [ubiquinone] 1 beta subcomplex subunit 10-B	103859752	GO:0031966,GO:0005747,GO:0005739,GO:0045271,GO:0055114,GO:0009853	mitochondrial membrane|mitochondrial respiratory chain complex I|mitochondrion|respiratory chain complex I|oxidation-reduction process|photorespiration	brp00190	Oxidative phosphorylation
Bra001713.1-P	LOC103859759	DEAD-box ATP-dependent RNA helicase 51	103859759					KOG0342	ATP-dependent RNA helicase pitchoune	[A]	RNA processing and modification
Bra001719.1-P				GO:0005829,GO:0022625,GO:0003723,GO:0003735,GO:0006412	cytosol|cytosolic large ribosomal subunit|RNA binding|structural constituent of ribosome|translation			KOG2988	60S ribosomal protein L30	[J]	Translation, ribosomal structure and biogenesis
Bra001724.1-P	LOC103859775	ras-related protein RABG3f	103859775	GO:0005794,GO:0031902,GO:0005634,GO:0005886,GO:0005774,GO:0005525,GO:0015031,GO:0007264	Golgi apparatus|late endosome membrane|nucleus|plasma membrane|vacuolar membrane|GTP binding|protein transport|small GTPase mediated signal transduction	brp04144,brp04145	Endocytosis|Phagosome	KOG0394	Ras-related GTPase	[R]	General function prediction only
Bra001726.1-P	LOC103859777	phospholipase A-2-activating protein	103859777	GO:0005634,GO:0048188,GO:0042393,GO:0008168,GO:0010228	nucleus|Set1C/COMPASS complex|histone binding|methyltransferase activity|vegetative to reproductive phase transition of meristem	brp04141	Protein processing in endoplasmic reticulum	KOG0301	Phospholipase A2-activating protein (contains WD40 repeats)	[I]	Lipid transport and metabolism
Bra001727.1-P	LOC103859780	proteasome assembly chaperone 2	103859780
Bra001738.1-P	LOC103859799	presequence protease 1, chloroplastic/mitochondrial	103859799
Bra001770.1-P	LOC103859834	phytochrome-associated serine/threonine-protein phosphatase 3	103859834					KOG0373	Serine/threonine specific protein phosphatase involved in cell cycle control, PP2A-related	[DT]	Cell cycle control, cell division, chromosome partitioning |Signal transduction mechanisms
Bra001773.1-P	LOC103859838	T-complex protein 1 subunit alpha	103859838	GO:0005832,GO:0005829,GO:0005524,GO:0044183,GO:0051082,GO:0006458,GO:0061077	chaperonin-containing T-complex|cytosol|ATP binding|protein binding involved in protein folding|unfolded protein binding|de novo protein folding|chaperone-mediated protein folding			KOG0360	Chaperonin complex component, TCP-1 alpha subunit (CCT1)	[O]	Posttranslational modification, protein turnover, chaperones
Bra001788.1-P	LOC103859855	reactive Intermediate Deaminase A, chloroplastic isoform X2	103859855					KOG2317	Putative translation initiation inhibitor UK114/IBM1	[J]	Translation, ribosomal structure and biogenesis
Bra001789.1-P	LOC103859857	calcium-dependent protein kinase 9	103859857	GO:0005737,GO:0005634,GO:0005886,GO:0005524,GO:0005509,GO:0009931,GO:0005516,GO:0004683,GO:0009738,GO:0035556,GO:0018105,GO:0046777,GO:0007165	cytoplasm|nucleus|plasma membrane|ATP binding|calcium ion binding|calcium-dependent protein serine/threonine kinase activity|calmodulin binding|calmodulin-dependent protein kinase activity|abscisic acid-activated signaling pathway|intracellular signal transduction|peptidyl-serine phosphorylation|protein autophosphorylation|signal transduction	brp04626	Plant-pathogen interaction
Bra001814.1-P	LOC103859889	uncharacterized protein LOC103859889	103859889
Bra001817.1-P	LOC103859895	mitogen-activated protein kinase kinase 5-like	103859895	GO:0005737,GO:0005524,GO:0004702,GO:0009814,GO:0010227,GO:0010229,GO:0009626,GO:0010365	cytoplasm|ATP binding|signal transducer, downstream of receptor, with serine/threonine kinase activity|defense response, incompatible interaction|floral organ abscission|inflorescence development|plant-type hypersensitive response|positive regulation of ethylene biosynthetic process	brp04016,brp04075,brp04626	MAPK signaling pathway - plant|Plant hormone signal transduction|Plant-pathogen interaction	KOG0581	Mitogen-activated protein kinase kinase (MAP2K)	[T]	Signal transduction mechanisms
Bra001828.1-P	LOC103859904	uncharacterized protein LOC103859904	103859904
Bra001848.1-P	LOC103859927	peroxisome biogenesis protein 22	103859927
Bra001852.1-P	LOC103859935	36.4 kDa proline-rich protein	103859935
Bra001857.1-P				GO:0022625,GO:0022626,GO:0003735,GO:0006412	cytosolic large ribosomal subunit|cytosolic ribosome|structural constituent of ribosome|translation			KOG3418	60S ribosomal protein L27	[J]	Translation, ribosomal structure and biogenesis
Bra001862.1-P	LOC103859950	endoplasmic reticulum-Golgi intermediate compartment protein 3	103859950	GO:0005623,GO:0016021,GO:0045454	cell|integral component of membrane|cell redox homeostasis			KOG2667	COPII vesicle protein	[U]	Intracellular trafficking, secretion, and vesicular transport
Bra001864.1-P	LOC103859952	DNA-directed RNA polymerases II and IV subunit 5A	103859952			brp03020	RNA polymerase	KOG3218	RNA polymerase, 25-kDa subunit (common to polymerases I, II and III)	[K]	Transcription
Bra001868.1-P	LOC103859959	probable prefoldin subunit 2	103859959					KOG4098	Molecular chaperone Prefoldin, subunit 2	[O]	Posttranslational modification, protein turnover, chaperones
Bra001889.1-P	LOC103859978	stem-specific protein TSJT1	103859978	GO:0004066,GO:0005524,GO:0042803,GO:0006541,GO:0070981	asparagine synthase (glutamine-hydrolyzing) activity|ATP binding|protein homodimerization activity|glutamine metabolic process|L-asparagine biosynthetic process
Bra001896.1-P	LOC103859986	plastidial pyruvate kinase 1, chloroplastic	103859986	GO:0009507,GO:0009570,GO:0005524,GO:0016301,GO:0000287,GO:0030955,GO:0004743,GO:0006629,GO:0046686,GO:0010431	chloroplast|chloroplast stroma|ATP binding|kinase activity|magnesium ion binding|potassium ion binding|pyruvate kinase activity|lipid metabolic process|response to cadmium ion|seed maturation	brp00010,brp00620,brp00230	Glycolysis / Gluconeogenesis|Pyruvate metabolism|Purine metabolism	KOG2323	Pyruvate kinase	[G]	Carbohydrate transport and metabolism
Bra001909.1-P	LOC103859999	probable methyltransferase PMT1	103859999	GO:0005768,GO:0005794,GO:0000139,GO:0016021,GO:0005634,GO:0005802,GO:0005774,GO:0008757,GO:0032259	endosome|Golgi apparatus|Golgi membrane|integral component of membrane|nucleus|trans-Golgi network|vacuolar membrane|S-adenosylmethionine-dependent methyltransferase activity|methylation
Bra001930.1-P	LOC103860018	uncharacterized protein LOC103860018	103860018
Bra001931.1-P	GR1	glutathione reductase, cytosolic	103860019	GO:0005777,GO:0050660,GO:0004362,GO:0050661,GO:0045454,GO:0006749,GO:0000305	peroxisome|flavin adenine dinucleotide binding|glutathione-disulfide reductase activity|NADP binding|cell redox homeostasis|glutathione metabolic process|response to oxygen radical	brp00480	Glutathione metabolism	KOG0405	Pyridine nucleotide-disulphide oxidoreductase	[Q]	Secondary metabolites biosynthesis, transport and catabolism
Bra001934.1-P	LOC103860022	chaperonin CPN60, mitochondrial	103860022			brp03018	RNA degradation	KOG0356	Mitochondrial chaperonin, Cpn60/Hsp60p	[O]	Posttranslational modification, protein turnover, chaperones
Bra001942.1-P				GO:0009507,GO:0009570,GO:0005739,GO:0005524,GO:0050567,GO:0070681,GO:0006412	chloroplast|chloroplast stroma|mitochondrion|ATP binding|glutaminyl-tRNA synthase (glutamine-hydrolyzing) activity|glutaminyl-tRNAGln biosynthesis via transamidation|translation			KOG2438	Glutamyl-tRNA amidotransferase subunit B	[J]	Translation, ribosomal structure and biogenesis
Bra001946.1-P	LOC103860033	3-hydroxyisobutyryl-CoA hydrolase-like protein 4, mitochondrial isoform X1	103860033	GO:0016020,GO:0005739,GO:0003860,GO:0006635	membrane|mitochondrion|3-hydroxyisobutyryl-CoA hydrolase activity|fatty acid beta-oxidation	brp00640,brp00280,brp00410	Propanoate metabolism|Valine, leucine and isoleucine degradation|beta-Alanine metabolism
Bra001958.1-P	LOC103846065	non-symbiotic hemoglobin 1	103846065	GO:0005618,GO:0005829,GO:0005886,GO:0009506,GO:0020037,GO:0046872,GO:0019825,GO:0001666	cell wall|cytosol|plasma membrane|plasmodesma|heme binding|metal ion binding|oxygen binding|response to hypoxia			KOG3378	Globins and related hemoproteins	[C]	Energy production and conversion
Bra001959.1-P	LOC103846063	plastid division protein PDV2 isoform X1	103846063
Bra001970.1-P	LOC103846050	coatomer subunit gamma	103846050					KOG1078	Vesicle coat complex COPI, gamma subunit	[U]	Intracellular trafficking, secretion, and vesicular transport
Bra001972.1-P	LOC103846048	glycine-rich RNA-binding protein 10	103846048
Bra001980.1-P	LOC103846036	amidophosphoribosyltransferase 1, chloroplastic	103846036	GO:0005618,GO:0009570,GO:0005829,GO:0009536,GO:0009532,GO:0004044,GO:0051536,GO:0046872,GO:0006189,GO:0006541,GO:0009116,GO:0009113	cell wall|chloroplast stroma|cytosol|plastid|plastid stroma|amidophosphoribosyltransferase activity|iron-sulfur cluster binding|metal ion binding|de novo IMP biosynthetic process|glutamine metabolic process|nucleoside metabolic process|purine nucleobase biosynthetic process	brp00230,brp00250	Purine metabolism|Alanine, aspartate and glutamate metabolism	KOG0572	Glutamine phosphoribosylpyrophosphate amidotransferase	[F]	Nucleotide transport and metabolism
Bra001982.1-P	LOC103846035	translocon-associated protein subunit alpha isoform X1	103846035	GO:0009535,GO:0005783,GO:0005789,GO:0005794,GO:0016021,GO:0005886,GO:0005774,GO:0005773,GO:0006613	chloroplast thylakoid membrane|endoplasmic reticulum|endoplasmic reticulum membrane|Golgi apparatus|integral component of membrane|plasma membrane|vacuolar membrane|vacuole|cotranslational protein targeting to membrane	brp04141	Protein processing in endoplasmic reticulum	KOG1631	Translocon-associated complex TRAP, alpha subunit	[U]	Intracellular trafficking, secretion, and vesicular transport
Bra001994.1-P	LOC103846026	rac-like GTP-binding protein ARAC3	103846026			brp04145,brp04933	Phagosome|AGE-RAGE signaling pathway in diabetic complications	KOG0393	Ras-related small GTPase, Rho type	[R]	General function prediction only
Bra001997.1-P	LOC103846012	WD-40 repeat-containing protein MSI2	103846012					KOG0264	Nucleosome remodeling factor, subunit CAF1/NURF55/MSI1	[B]	Chromatin structure and dynamics
Bra002005.1-P	LOC103846023	probable ubiquitin-conjugating enzyme E2 23 isoform X1	103846023			brp04120	Ubiquitin mediated proteolysis	KOG0895	Ubiquitin-conjugating enzyme	[O]	Posttranslational modification, protein turnover, chaperones
Bra002011.1-P	LOC103846004	transportin-1	103846004	GO:0005737,GO:0005654,GO:0006886	cytoplasm|nucleoplasm|intracellular protein transport			KOG2023	Nuclear transport receptor Karyopherin-beta2/Transportin (importin beta superfamily)	[YU]	Nuclear structure |Intracellular trafficking, secretion, and vesicular transport
Bra002021.1-P	LOC103845994	lysM domain-containing GPI-anchored protein 2	103845994	GO:0031225,GO:0046658,GO:0005886,GO:0009506,GO:0008061,GO:0006952	anchored component of membrane|anchored component of plasma membrane|plasma membrane|plasmodesma|chitin binding|defense response
Bra002023.1-P	LOC103845992	isocitrate dehydrogenase [NAD] regulatory subunit 2, mitochondrial isoform X1	103845992			brp00020	Citrate cycle (TCA cycle)	KOG0784	Isocitrate dehydrogenase, gamma subunit	[E]	Amino acid transport and metabolism
Bra002028.1-P	LOC103845986	ubiquitin domain-containing protein DSK2b	103845986	GO:0005829,GO:0005634,GO:0031593	cytosol|nucleus|polyubiquitin binding	brp04141	Protein processing in endoplasmic reticulum	KOG0010	Ubiquitin-like protein	[OR]	Posttranslational modification, protein turnover, chaperones |General function prediction only
Bra002034.1-P	LOC103845982	protein EXORDIUM-like 5	103845982
Bra002035.1-P	LOC103845981	histone chaperone ASF1	103845981
Bra002047.1-P	LOC103845967	homoserine kinase	103845967			brp00260	Glycine, serine and threonine metabolism	KOG1537	Homoserine kinase	[E]	Amino acid transport and metabolism
Bra002054.1-P	LOC103845962	AP-1 complex subunit sigma-1	103845962	GO:0030665,GO:0005794,GO:0030117,GO:0008565,GO:0006886,GO:0016192	clathrin-coated vesicle membrane|Golgi apparatus|membrane coat|protein transporter activity|intracellular protein transport|vesicle-mediated transport			KOG0934	Clathrin adaptor complex, small subunit	[U]	Intracellular trafficking, secretion, and vesicular transport
Bra002058.1-P	LOC103845954	AT-rich interactive domain-containing protein 3 isoform X3	103845954
Bra002086.1-P	LOC103845921	aspartyl protease family protein 1	103845921	GO:0031225,GO:0005886,GO:0004190,GO:0030163,GO:0006508	anchored component of membrane|plasma membrane|aspartic-type endopeptidase activity|protein catabolic process|proteolysis
Bra002092.1-P	LOC103845916	vacuolar protein sorting-associated protein 35A	103845916			brp04144	Endocytosis	KOG1107	Membrane coat complex Retromer, subunit VPS35	[U]	Intracellular trafficking, secretion, and vesicular transport
Bra002096.1-P	LOC103845911	protein EARLY-RESPONSIVE TO DEHYDRATION 7, chloroplastic	103845911	GO:0009507,GO:0005886,GO:0007623,GO:0009737,GO:0009409,GO:0009644,GO:0009651,GO:0009414	chloroplast|plasma membrane|circadian rhythm|response to abscisic acid|response to cold|response to high light intensity|response to salt stress|response to water deprivation	brp04144	Endocytosis
Bra002101.1-P	LOC103845904	protein GrpE	103845904
Bra002103.1-P	LOC103845903	AAA-ATPase At5g17760	103845903	GO:0016021,GO:0005886,GO:0005524,GO:0016887	integral component of membrane|plasma membrane|ATP binding|ATPase activity			KOG0743	AAA+-type ATPase	[O]	Posttranslational modification, protein turnover, chaperones
Bra002104.1-P	LOC103845902	NADH--cytochrome b5 reductase 1	103845902			brp00520	Amino sugar and nucleotide sugar metabolism	KOG0534	NADH-cytochrome b-5 reductase	[HC]	Coenzyme transport and metabolism |Energy production and conversion
Bra002116.1-P	LOC103845887	5-methyltetrahydropteroyltriglutamate--homocysteine methyltransferase 1	103845887			brp00270,brp00450	Cysteine and methionine metabolism|Selenocompound metabolism	KOG2263	Methionine synthase II (cobalamin-independent)	[E]	Amino acid transport and metabolism
Bra002119.1-P	LOC103845884	anthranilate phosphoribosyltransferase, chloroplastic	103845884			brp00400	Phenylalanine, tyrosine and tryptophan biosynthesis	KOG1438	Anthranilate phosphoribosyltransferase	[E]	Amino acid transport and metabolism
Bra002129.1-P	LOC103845873	phosphoacetylglucosamine mutase	103845873			brp00520	Amino sugar and nucleotide sugar metabolism	KOG2537	Phosphoglucomutase/phosphomannomutase	[G]	Carbohydrate transport and metabolism
Bra002139.1-P	LOC103845860	glutamate dehydrogenase 1	103845860	GO:0005739,GO:0005524,GO:0050897,GO:0005507,GO:0004352,GO:0004353,GO:0008270,GO:0006520,GO:0006807,GO:0009646,GO:0046686,GO:0009651	mitochondrion|ATP binding|cobalt ion binding|copper ion binding|glutamate dehydrogenase (NAD+) activity|glutamate dehydrogenase [NAD(P)+] activity|zinc ion binding|cellular amino acid metabolic process|nitrogen compound metabolic process|response to absence of light|response to cadmium ion|response to salt stress	brp00910,brp00250,brp00220	Nitrogen metabolism|Alanine, aspartate and glutamate metabolism|Arginine biosynthesis	KOG2250	Glutamate/leucine/phenylalanine/valine dehydrogenases	[E]	Amino acid transport and metabolism
Bra002141.1-P	LOC103845858	ADP-glucose phosphorylase	103845858	GO:0043531,GO:0016779,GO:0047345,GO:0008108,GO:0008270,GO:0005975,GO:0006012,GO:0006006,GO:0080040	ADP binding|nucleotidyltransferase activity|ribose-5-phosphate adenylyltransferase activity|UDP-glucose:hexose-1-phosphate uridylyltransferase activity|zinc ion binding|carbohydrate metabolic process|galactose metabolic process|glucose metabolic process|positive regulation of cellular response to phosphate starvation	brp00052,brp00520	Galactose metabolism|Amino sugar and nucleotide sugar metabolism
Bra002144.1-P				GO:0030015,GO:0000932,GO:0005634,GO:0003729,GO:0015074,GO:0017148,GO:0000288,GO:0006355,GO:0006351	CCR4-NOT core complex|cytoplasmic mRNA processing body|nucleus|mRNA binding|DNA integration|negative regulation of translation|nuclear-transcribed mRNA catabolic process, deadenylation-dependent decay|regulation of transcription, DNA-templated|transcription, DNA-templated
Bra002149.1-P				GO:0071944,GO:0005618,GO:0016021,GO:0005886,GO:0045330,GO:0030599,GO:0046910,GO:0042545,GO:0045490	cell periphery|cell wall|integral component of membrane|plasma membrane|aspartyl esterase activity|pectinesterase activity|pectinesterase inhibitor activity|cell wall modification|pectin catabolic process
Bra002156.1-P	LOC103846209	anamorsin homolog isoform X2	103846209
Bra002157.1-P	LOC103845837	CCR4-NOT transcription complex subunit 11 isoform X2	103845837
Bra002177.1-P								KOG1203	Predicted dehydrogenase	[G]	Carbohydrate transport and metabolism
Bra002181.1-P				GO:0005874,GO:0009524,GO:0009506,GO:0009574,GO:0005819,GO:0005524,GO:0008017,GO:0016740,GO:0007349,GO:0000911,GO:0010342,GO:0009556,GO:0000914,GO:0009555,GO:0006468,GO:0010245	microtubule|phragmoplast|plasmodesma|preprophase band|spindle|ATP binding|microtubule binding|transferase activity|cellularization|cytokinesis by cell plate formation|endosperm cellularization|microsporogenesis|phragmoplast assembly|pollen development|protein phosphorylation|radial microtubular system formation			KOG0597	Serine-threonine protein kinase FUSED	[R]	General function prediction only
Bra002192.1-P	LOC103845801	probable prolyl 4-hydroxylase 4	103845801	GO:0005737,GO:0005783,GO:0005789,GO:0005794,GO:0016021,GO:0005634,GO:0005506,GO:0031418,GO:0004656	cytoplasm|endoplasmic reticulum|endoplasmic reticulum membrane|Golgi apparatus|integral component of membrane|nucleus|iron ion binding|L-ascorbic acid binding|procollagen-proline 4-dioxygenase activity	brp00330	Arginine and proline metabolism	KOG1591	Prolyl 4-hydroxylase alpha subunit	[E]	Amino acid transport and metabolism
Bra002195.1-P	LOC103845796	putative MO25-like protein At5g47540	103845796					KOG1566	Conserved protein Mo25	[S]	Function unknown
Bra002202.1-P	LOC103846204	pentatricopeptide repeat-containing protein At5g19020, mitochondrial	103846204
Bra002205.1-P	LOC103845789	UPF0613 protein PB24D3.06c	103845789
Bra002209.1-P	LOC103845785	heavy metal-associated isoprenylated plant protein 33	103845785
Bra002215.1-P	LOC103845779	glycosylphosphatidylinositol anchor attachment 1 protein isoform X1	103845779			brp00563	Glycosylphosphatidylinositol (GPI)-anchor biosynthesis	KOG3566	Glycosylphosphatidylinositol anchor attachment protein GAA1	[O]	Posttranslational modification, protein turnover, chaperones
Bra002216.1-P	LOC103845778	stem-specific protein TSJT1-like	103845778	GO:0004066,GO:0005524,GO:0042803,GO:0006541,GO:0070981	asparagine synthase (glutamine-hydrolyzing) activity|ATP binding|protein homodimerization activity|glutamine metabolic process|L-asparagine biosynthetic process
Bra002219.1-P	LOC103845774	NEDD8-activating enzyme E1 catalytic subunit	103845774			brp04120	Ubiquitin mediated proteolysis	KOG2015	NEDD8-activating complex, catalytic component UBA3	[O]	Posttranslational modification, protein turnover, chaperones
Bra002224.1-P	LOC103845767	caffeoylshikimate esterase	103845767	GO:0005783,GO:0005794,GO:0005886,GO:0009506,GO:0003846,GO:0090430,GO:0016787,GO:0004622,GO:0009809,GO:0006629,GO:0046686,GO:0042542,GO:0006979,GO:0010043	endoplasmic reticulum|Golgi apparatus|plasma membrane|plasmodesma|2-acylglycerol O-acyltransferase activity|caffeoyl-CoA: alcohol caffeoyl transferase activity|hydrolase activity|lysophospholipase activity|lignin biosynthetic process|lipid metabolic process|response to cadmium ion|response to hydrogen peroxide|response to oxidative stress|response to zinc ion
Bra002227.1-P				GO:0009507,GO:0005783,GO:0005635,GO:0031965,GO:0009524,GO:0005819,GO:0005774,GO:0005096,GO:0006913,GO:0009651	chloroplast|endoplasmic reticulum|nuclear envelope|nuclear membrane|phragmoplast|spindle|vacuolar membrane|GTPase activator activity|nucleocytoplasmic transport|response to salt stress			KOG1909	Ran GTPase-activating protein	[AYT]	RNA processing and modification |Nuclear structure |Signal transduction mechanisms
Bra002233.1-P	LOC103845757	protein SMG7	103845757			brp03015	mRNA surveillance pathway
Bra002236.1-P	LOC103845753	cinnamoyl-CoA reductase 1	103845753					KOG1502	Flavonol reductase/cinnamoyl-CoA reductase	[V]	Defense mechanisms
Bra002241.1-P	LOC103845747	elongation factor 1-beta 2	103845747	GO:0005853,GO:0005886,GO:0003746	eukaryotic translation elongation factor 1 complex|plasma membrane|translation elongation factor activity			KOG1668	Elongation factor 1 beta/delta chain	[K]	Transcription
Bra002245.1-P	LOC103845742	aspartate aminotransferase, cytoplasmic isozyme 1	103845742	GO:0005618,GO:0005829,GO:0005886,GO:0009506,GO:0005774,GO:0005507,GO:0042802,GO:0004069,GO:0080130,GO:0030170,GO:0006103,GO:0006531,GO:0009058,GO:0006536,GO:0006807	cell wall|cytosol|plasma membrane|plasmodesma|vacuolar membrane|copper ion binding|identical protein binding|L-aspartate:2-oxoglutarate aminotransferase activity|L-phenylalanine:2-oxoglutarate aminotransferase activity|pyridoxal phosphate binding|2-oxoglutarate metabolic process|aspartate metabolic process|biosynthetic process|glutamate metabolic process|nitrogen compound metabolic process	brp00710,brp00250,brp00270,brp00220,brp00330,brp00350,brp00360,brp00400,brp00950,brp00960	Carbon fixation in photosynthetic organisms|Alanine, aspartate and glutamate metabolism|Cysteine and methionine metabolism|Arginine biosynthesis|Arginine and proline metabolism|Tyrosine metabolism|Phenylalanine metabolism|Phenylalanine, tyrosine and tryptophan biosynthesis|Isoquinoline alkaloid biosynthesis|Tropane, piperidine and pyridine alkaloid biosynthesis	KOG1411	Aspartate aminotransferase/Glutamic oxaloacetic transaminase AAT1/GOT2	[E]	Amino acid transport and metabolism
Bra002250.1-P	LOC103845737	outer envelope protein 80, chloroplastic	103845737
Bra002254.1-P	LOC103845731	protein phosphatase 1 regulatory inhibitor subunit PPP1R7 homolog	103845731					KOG0531	Protein phosphatase 1, regulatory subunit, and related proteins	[T]	Signal transduction mechanisms
Bra002255.1-P	LOC103845732	dolichyl-diphosphooligosaccharide--protein glycosyltransferase subunit STT3A	103845732			brp00510,brp00513,brp04141	N-Glycan biosynthesis|Various types of N-glycan biosynthesis|Protein processing in endoplasmic reticulum	KOG2292	Oligosaccharyltransferase, STT3 subunit	[O]	Posttranslational modification, protein turnover, chaperones
Bra002259.1-P	LOC103845726	mitochondrial dicarboxylate/tricarboxylate transporter DTC	103845726					KOG0759	Mitochondrial oxoglutarate/malate carrier proteins	[C]	Energy production and conversion
Bra002261.1-P	LOC103845725	tubulin alpha-5 chain-like isoform X1	103845725			brp04145	Phagosome	KOG1376	Alpha tubulin	[Z]	Cytoskeleton
Bra002263.1-P	LOC103845721	importin-5	103845721	GO:0005737,GO:0005654,GO:0006886	cytoplasm|nucleoplasm|intracellular protein transport			KOG2171	Karyopherin (importin) beta 3	[YU]	Nuclear structure |Intracellular trafficking, secretion, and vesicular transport
Bra002271.1-P	LOC103845713	peroxidase N	103845713	GO:0005576,GO:0020037,GO:0046872,GO:0004601,GO:0042744,GO:0006979	extracellular region|heme binding|metal ion binding|peroxidase activity|hydrogen peroxide catabolic process|response to oxidative stress	brp00940	Phenylpropanoid biosynthesis
Bra002272.1-P	LOC103845711	probable basic-leucine zipper transcription factor E	103845711
Bra002283.1-P	LOC103845697	umecyanin	103845697
Bra002289.1-P	LOC103845691	sucrose-phosphate synthase 1	103845691	GO:0005829,GO:0005886,GO:0009506,GO:0016157,GO:0046524,GO:0071836,GO:0005986	cytosol|plasma membrane|plasmodesma|sucrose synthase activity|sucrose-phosphate synthase activity|nectar secretion|sucrose biosynthetic process	brp00500	Starch and sucrose metabolism	KOG0853	Glycosyltransferase	[M]	Cell wall/membrane/envelope biogenesis
Bra002290.1-P	LOC103845690	40S ribosomal protein S8-1	103845690	GO:0022626,GO:0022627,GO:0016020,GO:0003735,GO:0006412	cytosolic ribosome|cytosolic small ribosomal subunit|membrane|structural constituent of ribosome|translation	brp03010	Ribosome	KOG3283	40S ribosomal protein S8	[J]	Translation, ribosomal structure and biogenesis
Bra002291.1-P	LOC103845688	translocase of chloroplast 90, chloroplastic	103845688
Bra002293.1-P	LOC103845687	dicer-like protein 4	103845687
Bra002306.1-P	LOC103845670	glutaredoxin-C4	103845670	GO:0005783,GO:0005794,GO:0005773,GO:0009055,GO:0015035,GO:0045454	endoplasmic reticulum|Golgi apparatus|vacuole|electron carrier activity|protein disulfide oxidoreductase activity|cell redox homeostasis			KOG1752	Glutaredoxin and related proteins	[O]	Posttranslational modification, protein turnover, chaperones
Bra002307.1-P	LOC103845671	PHD finger protein ALFIN-LIKE 5	103845671					KOG1632	Uncharacterized PHD Zn-finger protein	[R]	General function prediction only
Bra002308.1-P	LOC103845669	alpha/beta hydrolase domain-containing protein WAV2 isoform X2	103845669
Bra002314.1-P	LOC103845662	ribosomal RNA processing protein 1 homolog	103845662
Bra002316.1-P	LOC103845660	germin-like protein 1	103845660
Bra002326.1-P	LOC103845647	20 kDa chaperonin, chloroplastic	103845647	GO:0048046,GO:0009507,GO:0009941,GO:0009570,GO:0009535,GO:0005759,GO:0005739,GO:0009536,GO:0009579,GO:0005524,GO:0051087,GO:0005507,GO:0051082,GO:0051085,GO:1901671,GO:0046686,GO:0009409,GO:0006986	apoplast|chloroplast|chloroplast envelope|chloroplast stroma|chloroplast thylakoid membrane|mitochondrial matrix|mitochondrion|plastid|thylakoid|ATP binding|chaperone binding|copper ion binding|unfolded protein binding|chaperone mediated protein folding requiring cofactor|positive regulation of superoxide dismutase activity|response to cadmium ion|response to cold|response to unfolded protein			KOG1641	Mitochondrial chaperonin	[O]	Posttranslational modification, protein turnover, chaperones
Bra002332.1-P	LOC103845641	sucrose synthase 1	103845641	GO:0005829,GO:0009506,GO:0016157,GO:0046686,GO:0009409,GO:0009413,GO:0009749,GO:0001666,GO:0010555,GO:0006970,GO:0072708,GO:0009744,GO:0009414,GO:0005985	cytosol|plasmodesma|sucrose synthase activity|response to cadmium ion|response to cold|response to flooding|response to glucose|response to hypoxia|response to mannitol|response to osmotic stress|response to sorbitol|response to sucrose|response to water deprivation|sucrose metabolic process	brp00500	Starch and sucrose metabolism	KOG0853	Glycosyltransferase	[M]	Cell wall/membrane/envelope biogenesis
Bra002337.1-P	LOC103845634	T-complex protein 1 subunit beta	103845634	GO:0046658,GO:0005618,GO:0005832,GO:0005829,GO:0005524,GO:0044183,GO:0051082,GO:0006458,GO:0061077	anchored component of plasma membrane|cell wall|chaperonin-containing T-complex|cytosol|ATP binding|protein binding involved in protein folding|unfolded protein binding|de novo protein folding|chaperone-mediated protein folding			KOG0363	Chaperonin complex component, TCP-1 beta subunit (CCT2)	[O]	Posttranslational modification, protein turnover, chaperones
Bra002341.1-P				GO:0005886,GO:0046872,GO:0003743	plasma membrane|metal ion binding|translation initiation factor activity			KOG2768	Translation initiation factor 2, beta subunit (eIF-2beta)	[J]	Translation, ribosomal structure and biogenesis
Bra002346.1-P	LOC103845624	beta-glucosidase BoGH3B	103845624			brp00500,brp00460,brp00940	Starch and sucrose metabolism|Cyanoamino acid metabolism|Phenylpropanoid biosynthesis
Bra002352.1-P	LOC103845616	bifunctional aspartokinase/homoserine dehydrogenase 1	103845616	GO:0009507,GO:0009570,GO:0016597,GO:0004072,GO:0005524,GO:0004412,GO:0050661,GO:0009090,GO:0009089,GO:0009086,GO:0009088	chloroplast|chloroplast stroma|amino acid binding|aspartate kinase activity|ATP binding|homoserine dehydrogenase activity|NADP binding|homoserine biosynthetic process|lysine biosynthetic process via diaminopimelate|methionine biosynthetic process|threonine biosynthetic process			KOG0455	Homoserine dehydrogenase	[E]	Amino acid transport and metabolism
Bra002369.1-P	LOC103845599	CBL-interacting serine/threonine-protein kinase 26 isoform X1	103845599					KOG0583	Serine/threonine protein kinase	[T]	Signal transduction mechanisms
Bra002371.1-P	CKX	cytokinin dehydrogenase 7	103845596	GO:0019139,GO:0050660,GO:0016614,GO:0009823	cytokinin dehydrogenase activity|flavin adenine dinucleotide binding|oxidoreductase activity, acting on CH-OH group of donors|cytokinin catabolic process	brp00908	Zeatin biosynthesis
Bra002382.1-P				GO:0009707,GO:0005829,GO:0005789,GO:0016021,GO:0005528,GO:0003755,GO:0061077,GO:0046967,GO:0015031	chloroplast outer membrane|cytosol|endoplasmic reticulum membrane|integral component of membrane|FK506 binding|peptidyl-prolyl cis-trans isomerase activity|chaperone-mediated protein folding|cytosol to ER transport|protein transport			KOG0800	FOG: Predicted E3 ubiquitin ligase	[O]	Posttranslational modification, protein turnover, chaperones
Bra002385.1-P	LOC103845576	chaperone protein dnaJ 3	103845576			brp04141	Protein processing in endoplasmic reticulum
Bra002387.1-P	LOC103845574	J domain-containing protein spf31	103845574	GO:0016021	integral component of membrane
Bra002405.1-P	LOC103845555	protein phosphatase 1 regulatory subunit SDS22	103845555
Bra002406.1-P	LOC103845554	ruvB-like protein 1	103845554					KOG1942	DNA helicase, TBP-interacting protein	[L]	Replication, recombination and repair
Bra002407.1-P	LOC103845553	mitochondrial fission protein ELM1	103845553	GO:0005741,GO:0000266	mitochondrial outer membrane|mitochondrial fission
Bra002411.1-P	LOC103845548	60S ribosomal protein L10a-3	103845548			brp03010	Ribosome	KOG1570	60S ribosomal protein L10A	[J]	Translation, ribosomal structure and biogenesis
Bra002413.1-P	LOC103845540	uncharacterized protein LOC103845540	103845540
Bra002415.1-P	LOC103845538	zinc finger protein ZPR1	103845538
Bra002417.1-P	LOC103845536	alkaline/neutral invertase E, chloroplastic	103845536	GO:0009507,GO:0033926,GO:0004575,GO:0048825,GO:0005982,GO:0005987	chloroplast|glycopeptide alpha-N-acetylgalactosaminidase activity|sucrose alpha-glucosidase activity|cotyledon development|starch metabolic process|sucrose catabolic process
Bra002422.1-P	LOC103845521	stress-response A/B barrel domain-containing protein At5g22580	103845521
Bra002426.1-P	LOC103845527	glucomannan 4-beta-mannosyltransferase 2	103845527	GO:0005794,GO:0000139,GO:0016021,GO:0047259,GO:0051753,GO:0071555,GO:0010192,GO:0048359	Golgi apparatus|Golgi membrane|integral component of membrane|glucomannan 4-beta-mannosyltransferase activity|mannan synthase activity|cell wall organization|mucilage biosynthetic process|mucilage metabolic process involved in seed coat development
Bra002427.1-P	LOC103845528	AP-2 complex subunit alpha-1 isoform X2	103845528			brp04144	Endocytosis	KOG1077	Vesicle coat complex AP-2, alpha subunit	[U]	Intracellular trafficking, secretion, and vesicular transport
Bra002429.1-P	LOC103845531	protein RETICULATA-RELATED 1, chloroplastic	103845531	GO:0009941,GO:0009706,GO:0016021,GO:0005739,GO:0009536,GO:0007275	chloroplast envelope|chloroplast inner membrane|integral component of membrane|mitochondrion|plastid|multicellular organism development
Bra002432.1-P	LOC103845516	magnesium transporter MRS2-11, chloroplastic	103845516					KOG2662	Magnesium transporters: CorA family	[P]	Inorganic ion transport and metabolism
Bra002436.1-P	LOC103845511	histone H2B.10	103845511	GO:0009570,GO:0009534,GO:0000788,GO:0005730,GO:0003677,GO:0006334	chloroplast stroma|chloroplast thylakoid|nuclear nucleosome|nucleolus|DNA binding|nucleosome assembly			KOG1744	Histone H2B	[B]	Chromatin structure and dynamics
Bra002443.1-P				GO:0005829,GO:0000815,GO:0005770,GO:0070676,GO:0015031,GO:0007034	cytosol|ESCRT III complex|late endosome|intralumenal vesicle formation|protein transport|vacuolar transport
Bra002460.1-P								KOG0886	40S ribosomal protein S2	[J]	Translation, ribosomal structure and biogenesis
Bra002464.1-P	LOC103845478	protein disulfide isomerase-like 1-4	103845478	GO:0005618,GO:0009507,GO:0005783,GO:0005788,GO:0005576,GO:0005739,GO:0005634,GO:0005774,GO:0003756,GO:0045454,GO:0006457,GO:0034976,GO:0006979	cell wall|chloroplast|endoplasmic reticulum|endoplasmic reticulum lumen|extracellular region|mitochondrion|nucleus|vacuolar membrane|protein disulfide isomerase activity|cell redox homeostasis|protein folding|response to endoplasmic reticulum stress|response to oxidative stress	brp04141	Protein processing in endoplasmic reticulum	KOG0190	Protein disulfide isomerase (prolyl 4-hydroxylase beta subunit)	[O]	Posttranslational modification, protein turnover, chaperones
Bra002468.1-P	LOC103845475	4-hydroxy-3-methylbut-2-en-1-yl diphosphate synthase (ferredoxin), chloroplastic	103845475			brp00900	Terpenoid backbone biosynthesis
Bra002472.1-P	LOC103845471	serine/threonine-protein kinase GRIK2	103845471					KOG0585	Ca2+/calmodulin-dependent protein kinase kinase beta and related serine/threonine protein kinases	[T]	Signal transduction mechanisms
Bra002473.1-P	LOC103845470	probable pyridoxal 5'-phosphate synthase subunit PDX2	103845470	GO:0005829,GO:1903600,GO:0004359,GO:0046982,GO:0036381,GO:0006541,GO:0042823,GO:0008614,GO:0042819	cytosol|glutaminase complex|glutaminase activity|protein heterodimerization activity|pyridoxal 5-phosphate synthase (glutamine hydrolysing) activity|glutamine metabolic process|pyridoxal phosphate biosynthetic process|pyridoxine metabolic process|vitamin B6 biosynthetic process Bra006439.1-P GO:0005829,GO:0003743,GO:0006417 cytosol|translation initiation factor activity|regulation of translation …	brp00750	Vitamin B6 metabolism	KOG3210	Imidazoleglycerol-phosphate synthase subunit H-like	[H]	Coenzyme transport and metabolism
Bra002485.1-P	LOC103845456	thiol protease aleurain	103845456
Bra002506.1-P	LOC103845431	uncharacterized protein LOC103845431	103845431
Bra002518.1-P	LOC103845415	uncharacterized protein LOC103845415	103845415
Bra002519.1-P	LOC103845414	THO complex subunit 4A	103845414	GO:0005730,GO:0005654,GO:0000166,GO:0003723,GO:0051028	nucleolus|nucleoplasm|nucleotide binding|RNA binding|mRNA transport	brp03040,brp03013,brp03015	Spliceosome|RNA transport|mRNA surveillance pathway	KOG0533	RRM motif-containing protein	[A]	RNA processing and modification
Bra002522.1-P	LOC103845410	actin-depolymerizing factor 3	103845410
Bra002537.1-P								KOG2344	Exocyst component protein and related proteins	[U]	Intracellular trafficking, secretion, and vesicular transport
Bra002565.1-P	LOC103845368	thymidylate kinase isoform X1	103845368			brp00240	Pyrimidine metabolism
Bra002568.1-P	LOC103845366	oxysterol-binding protein-related protein 3C isoform X3	103845366					KOG1737	Oxysterol-binding protein	[I]	Lipid transport and metabolism
Bra002579.1-P	LOC103845355	ubiquitin-conjugating enzyme E2 7	103845355			brp04141,brp04120	Protein processing in endoplasmic reticulum|Ubiquitin mediated proteolysis
Bra002588.1-P	LOC103845345	elongin-C isoform X2	103845345			brp04120	Ubiquitin mediated proteolysis
Bra002589.1-P	LOC103845344	ras-related protein RABA2d	103845344	GO:0009504,GO:0005768,GO:0010008,GO:0005794,GO:0005886,GO:0005525,GO:0042546,GO:0015031,GO:0007264	cell plate|endosome|endosome membrane|Golgi apparatus|plasma membrane|GTP binding|cell wall biogenesis|protein transport|small GTPase mediated signal transduction	brp04144	Endocytosis	KOG0087	GTPase Rab11/YPT3, small G protein superfamily	[U]	Intracellular trafficking, secretion, and vesicular transport
Bra002596.1-P	LOC103845329	D-xylose-proton symporter-like 3, chloroplastic	103845329	GO:0009507,GO:0009941,GO:0031969,GO:0005887,GO:0005355,GO:0005351,GO:0046323,GO:0035428	chloroplast|chloroplast envelope|chloroplast membrane|integral component of plasma membrane|glucose transmembrane transporter activity|sugar:proton symporter activity|glucose import|hexose transmembrane transport
Bra002599.1-P
Bra002603.1-P	LOC103845321	mitochondrial uncoupling protein 2	103845321	GO:0005794,GO:0016021,GO:0005743,GO:0005886,GO:0006839	Golgi apparatus|integral component of membrane|mitochondrial inner membrane|plasma membrane|mitochondrial transport			KOG0753	Mitochondrial fatty acid anion carrier protein/Uncoupling protein	[C]	Energy production and conversion
Bra002622.1-P	LOC103845304	inositol 3-kinase	103845304	GO:0005524,GO:0019140,GO:0010264	ATP binding|inositol 3-kinase activity|myo-inositol hexakisphosphate biosynthetic process	brp00562	Inositol phosphate metabolism	KOG2855	Ribokinase	[G]	Carbohydrate transport and metabolism
Bra002623.1-P	LOC103845303	peptidyl-prolyl cis-trans isomerase CYP20-1 isoform X1	103845303					KOG0865	Cyclophilin type peptidyl-prolyl cis-trans isomerase	[O]	Posttranslational modification, protein turnover, chaperones
Bra002635.1-P	LOC103845292	mitogen-activated protein kinase kinase kinase 17	103845292					KOG0198	MEKK and related serine/threonine protein kinases	[T]	Signal transduction mechanisms
Bra002645.1-P	LOC103845276	cinnamoyl-CoA reductase 1	103845276					KOG1502	Flavonol reductase/cinnamoyl-CoA reductase	[V]	Defense mechanisms
Bra002647.1-P	LOC103845274	transcription initiation factor TFIID subunit 15b isoform X2	103845274
Bra002650.1-P	LOC103845272	N-terminal acetyltransferase B complex auxiliary subunit NAA25 isoform X1	103845272
Bra002651.1-P	LOC103845270	sorting nexin 2A	103845270	GO:0005829,GO:0019898,GO:0005794,GO:0032585,GO:0030904,GO:0035091,GO:0043621,GO:0032502,GO:0006897,GO:0051604,GO:0015031,GO:0090351,GO:0016050	cytosol|extrinsic component of membrane|Golgi apparatus|multivesicular body membrane|retromer complex|phosphatidylinositol binding|protein self-association|developmental process|endocytosis|protein maturation|protein transport|seedling development|vesicle organization			KOG2273	Membrane coat complex Retromer, subunit VPS5/SNX1, Sorting nexins, and related PX domain-containing proteins	[U]	Intracellular trafficking, secretion, and vesicular transport
Bra002652.1-P	LOC103845267	E3 ubiquitin-protein ligase listerin	103845267					KOG0803	Predicted E3 ubiquitin ligase	[O]	Posttranslational modification, protein turnover, chaperones
Bra002662.1-P	LOC103845256	26S proteasome regulatory subunit 6B homolog	103845256	GO:0005618,GO:0005829,GO:0016020,GO:0005634,GO:0009506,GO:0000502,GO:0005524,GO:0016787,GO:0030163	cell wall|cytosol|membrane|nucleus|plasmodesma|proteasome complex|ATP binding|hydrolase activity|protein catabolic process	brp03050	Proteasome	KOG0727	26S proteasome regulatory complex, ATPase RPT3	[O]	Posttranslational modification, protein turnover, chaperones
Bra002665.1-P	LOC103845252	uncharacterized protein LOC103845252	103845252
Bra002666.1-P	LOC103845250	bifunctional bis(5'-adenosyl)-triphosphatase/adenylylsulfatase FHIT isoform X1	103845250	GO:0005829,GO:0043530,GO:0047627,GO:0047710,GO:0000166	cytosol|adenosine 5-monophosphoramidase activity|adenylylsulfatase activity|bis(5-adenosyl)-triphosphatase activity|nucleotide binding	brp00230	Purine metabolism	KOG3379	Diadenosine polyphosphate hydrolase and related proteins of the histidine triad (HIT) family	[FR]	Nucleotide transport and metabolism |General function prediction only
Bra002669.1-P	LOC103845248	phototropin-2 isoform X1	103845248
Bra002672.1-P	LOC103845245	uncharacterized protein LOC103845245	103845245
Bra002673.1-P	LOC103845244	glucan endo-1,3-beta-glucosidase 6	103845244			brp00500	Starch and sucrose metabolism
Bra002675.1-P	LOC103845243	VAMP-like protein YKT61	103845243			brp04130	SNARE interactions in vesicular transport
Bra002684.1-P	LOC103845234	26S proteasome non-ATPase regulatory subunit 9	103845234			brp03050	Proteasome	KOG3129	26S proteasome regulatory complex, subunit PSMD9	[O]	Posttranslational modification, protein turnover, chaperones
Bra002710.1-P	LOC103845199	xylose isomerase	103845199	GO:0005737,GO:0005783,GO:0005794,GO:0016020,GO:0005774,GO:0005773,GO:0046872,GO:0009045,GO:0042732,GO:0006098	cytoplasm|endoplasmic reticulum|Golgi apparatus|membrane|vacuolar membrane|vacuole|metal ion binding|xylose isomerase activity|D-xylose metabolic process|pentose-phosphate shunt	brp00040,brp00051	Pentose and glucuronate interconversions|Fructose and mannose metabolism
Bra002716.1-P	LOC103845193	calmodulin-binding protein 60 B	103845193	GO:0005634,GO:0003677,GO:0006355,GO:0006950,GO:0006351	nucleus|DNA binding|regulation of transcription, DNA-templated|response to stress|transcription, DNA-templated
Bra002728.1-P	LOC103845181	(DL)-glycerol-3-phosphatase 2	103845181			brp00561	Glycerolipid metabolism	KOG2914	Predicted haloacid-halidohydrolase and related hydrolases	[R]	General function prediction only
Bra002733.1-P	LOC103845176	ATPase 3, plasma membrane-type	103845176	GO:0016021,GO:0005887,GO:0043231,GO:0016020,GO:0005886,GO:0009506,GO:0005524,GO:0008553,GO:0000287,GO:0006754,GO:0015991,GO:0051453	integral component of membrane|integral component of plasma membrane|intracellular membrane-bounded organelle|membrane|plasma membrane|plasmodesma|ATP binding|hydrogen-exporting ATPase activity, phosphorylative mechanism|magnesium ion binding|ATP biosynthetic process|ATP hydrolysis coupled proton transport|regulation of intracellular pH	brp00190	Oxidative phosphorylation	KOG0205	Plasma membrane H+-transporting ATPase	[P]	Inorganic ion transport and metabolism
Bra002737.1-P	LOC103845172	putative glucose-6-phosphate 1-epimerase	103845172			brp00010	Glycolysis / Gluconeogenesis	KOG1594	Uncharacterized enzymes related to aldose 1-epimerase	[G]	Carbohydrate transport and metabolism
Bra002740.1-P	LOC103845167	2-methoxy-6-polyprenyl-1,4-benzoquinol methylase, mitochondrial isoform X1	103845167	GO:0005743,GO:0005739,GO:0102005,GO:0008757,GO:0032259,GO:0006744	mitochondrial inner membrane|mitochondrion|2-octaprenyl-6-methoxy-1,4-benzoquinone methylase activity|S-adenosylmethionine-dependent methyltransferase activity|methylation|ubiquinone biosynthetic process	brp00130	Ubiquinone and other terpenoid-quinone biosynthesis
Bra002741.1-P	LOC103845166	60S acidic ribosomal protein P3-2	103845166			brp03010	Ribosome
Bra002755.1-P	LOC103845154	DNA ligase 4 isoform X1	103845154	GO:0048046,GO:0005737,GO:0005634,GO:0009506,GO:0005524,GO:0003677,GO:0003910,GO:0046872,GO:0006974,GO:0071897,GO:0051103,GO:0006310,GO:0006302,GO:0006303,GO:0006273,GO:0010165	apoplast|cytoplasm|nucleus|plasmodesma|ATP binding|DNA binding|DNA ligase (ATP) activity|metal ion binding|cellular response to DNA damage stimulus|DNA biosynthetic process|DNA ligation involved in DNA repair|DNA recombination|double-strand break repair|double-strand break repair via nonhomologous end joining|lagging strand elongation|response to X-ray	brp03450	Non-homologous end-joining
Bra002762.1-P								KOG0204	Calcium transporting ATPase	[P]	Inorganic ion transport and metabolism
Bra002767.1-P	LOC103845141	uncharacterized protein LOC103845141	103845141
Bra002770.1-P								KOG2779	N-myristoyl transferase	[I]	Lipid transport and metabolism
Bra002771.1-P	LOC103845137	casein kinase 1-like protein 12	103845137					KOG1164	Casein kinase (serine/threonine/tyrosine protein kinase)	[T]	Signal transduction mechanisms
Bra002774.1-P	LOC103845134	uncharacterized protein LOC103845134 isoform X1	103845134
Bra002785.1-P	LOC103845120	zinc finger CCCH domain-containing protein 64 isoform X1	103845120
Bra002796.1-P	LOC103845102	zinc protease PQQL-like	103845102	GO:0009507,GO:0005739,GO:0009536,GO:0004222,GO:0008270,GO:0043171,GO:0016485,GO:0051603	chloroplast|mitochondrion|plastid|metalloendopeptidase activity|zinc ion binding|peptide catabolic process|protein processing|proteolysis involved in cellular protein catabolic process
Bra002799.1-P	LOC103845100	asparagine--tRNA ligase, cytoplasmic 1	103845100			brp00970	Aminoacyl-tRNA biosynthesis	KOG0554	Asparaginyl-tRNA synthetase (mitochondrial)	[J]	Translation, ribosomal structure and biogenesis
Bra002800.1-P	LOC103845098	IAA-amino acid hydrolase ILR1-like 2 precursor	103845098
Bra002804.1-P	LOC103845093	profilin-5	103845093	GO:0015629,GO:0005938,GO:0003785,GO:0042989	actin cytoskeleton|cell cortex|actin monomer binding|sequestering of actin monomers			KOG1755	Profilin	[Z]	Cytoskeleton
Bra002805.1-P	LOC103845092	glucan endo-1,3-beta-glucosidase 13	103845092
Bra002809.1-P	LOC103845089	uncharacterized protein LOC103845089	103845089
Bra002811.1-P	LOC103845088	uncharacterized protein LOC103845088	103845088
Bra002821.1-P	LOC103845078	glucosidase 2 subunit beta isoform X2	103845078			brp04141	Protein processing in endoplasmic reticulum	KOG2397	Protein kinase C substrate, 80 KD protein, heavy chain	[T]	Signal transduction mechanisms
Bra002822.1-P								KOG2323	Pyruvate kinase	[G]	Carbohydrate transport and metabolism
Bra002826.1-P	LOC103845072	LOW QUALITY PROTEIN: peroxisome biogenesis protein 5	103845072	GO:0005829,GO:0005778,GO:0005052,GO:0016560,GO:0006625,GO:0009733	cytosol|peroxisomal membrane|peroxisome matrix targeting signal-1 binding|protein import into peroxisome matrix, docking|protein targeting to peroxisome|response to auxin	brp04146	Peroxisome	KOG1125	TPR repeat-containing protein	[R]	General function prediction only
Bra002827.1-P	LOC103845068	COP9 signalosome complex subunit 6a isoform X1	103845068					KOG3050	COP9 signalosome, subunit CSN6	[OT]	Posttranslational modification, protein turnover, chaperones |Signal transduction mechanisms
Bra002845.1-P	LOC103845047	THO complex subunit 3	103845047			brp03040,brp03013	Spliceosome|RNA transport
Bra002848.1-P	LOC103845044	cytochrome c oxidase assembly protein COX15	103845044			brp00190,brp00860	Oxidative phosphorylation|Porphyrin and chlorophyll metabolism	KOG2725	Cytochrome oxidase assembly factor COX15	[O]	Posttranslational modification, protein turnover, chaperones
Bra002849.1-P	LOC103845043	L-arabinokinase	103845043	GO:0005829,GO:0016021,GO:0009506,GO:0005524,GO:0009702	cytosol|integral component of membrane|plasmodesma|ATP binding|L-arabinokinase activity	brp00520	Amino sugar and nucleotide sugar metabolism
Bra002854.1-P	LOC103845039	uridine kinase-like protein 4	103845039			brp00240	Pyrimidine metabolism	KOG4203	Armadillo/beta-Catenin/plakoglobin	[TZ]	Signal transduction mechanisms |Cytoskeleton
Bra002861.1-P	LOC103845033	transmembrane protein 245 isoform X1	103845033					KOG2365	Uncharacterized membrane protein	[S]	Function unknown
Bra002866.1-P	LOC103845030	ER membrane protein complex subunit 8/9 homolog	103845030	GO:0005783,GO:0072546	endoplasmic reticulum|ER membrane protein complex			KOG3289	Uncharacterized conserved protein encoded by sequence overlapping the COX4 gene	[R]	General function prediction only
Bra002871.1-P	LOC103845026	protein NOI4	103845026
Bra002878.1-P	LOC103845019	fasciclin-like arabinogalactan protein 1	103845019	GO:0031225,GO:0046658,GO:0005618,GO:0005886,GO:0048364,GO:0048367	anchored component of membrane|anchored component of plasma membrane|cell wall|plasma membrane|root development|shoot system development
Bra002889.1-P	LOC103845006	uncharacterized protein LOC103845006	103845006
Bra002899.1-P	LOC103844988	uncharacterized protein LOC103844988	103844988
Bra002918.1-P	LOC103844970	cell division protein FtsZ homolog 1, chloroplastic	103844970
Bra002922.1-P				GO:0005938,GO:0005874,GO:0005634,GO:0009524,GO:0005819,GO:0046983,GO:0043622,GO:0000910,GO:0007067	cell cortex|microtubule|nucleus|phragmoplast|spindle|protein dimerization activity|cortical microtubule organization|cytokinesis|mitotic nuclear division			KOG4302	Microtubule-associated protein essential for anaphase spindle elongation	[DZ]	Cell cycle control, cell division, chromosome partitioning |Cytoskeleton
Bra002928.1-P	LOC103844961	small ubiquitin-related modifier 1	103844961			brp03013	RNA transport	KOG1769	Ubiquitin-like proteins	[O]	Posttranslational modification, protein turnover, chaperones
Bra002930.1-P	LOC103844958	adenylyltransferase and sulfurtransferase MOCS3	103844958	GO:0005829,GO:0005524,GO:0046872,GO:0008265,GO:0061605,GO:0061604,GO:0070733,GO:0004792,GO:0042292,GO:0006777,GO:0032447,GO:0002143	cytosol|ATP binding|metal ion binding|Mo-molybdopterin cofactor sulfurase activity|molybdopterin-synthase adenylyltransferase activity|molybdopterin-synthase sulfurtransferase activity|protein adenylyltransferase activity|thiosulfate sulfurtransferase activity|URM1 activating enzyme activity|Mo-molybdopterin cofactor biosynthetic process|protein urmylation|tRNA wobble position uridine thiolation	brp04122	Sulfur relay system
Bra002934.1-P	LOC103844953	dihydrolipoyllysine-residue succinyltransferase component of 2-oxoglutarate dehydrogenase complex 1, mitochondrial isoform X1	103844953			brp00020,brp00310,brp00380	Citrate cycle (TCA cycle)|Lysine degradation|Tryptophan metabolism	KOG0559	Dihydrolipoamide succinyltransferase (2-oxoglutarate dehydrogenase, E2 subunit)	[C]	Energy production and conversion
Bra002942.1-P	LOC103844946	pyruvate decarboxylase 2	103844946			brp00010	Glycolysis / Gluconeogenesis	KOG1184	Thiamine pyrophosphate-requiring enzyme	[EH]	Amino acid transport and metabolism |Coenzyme transport and metabolism
Bra002944.1-P	LOC103844945	protein translation factor SUI1 homolog	103844945	GO:0003743,GO:0006417	translation initiation factor activity|regulation of translation	brp03013	RNA transport
Bra002946.1-P	LOC103844942	DEAD-box ATP-dependent RNA helicase 32	103844942
Bra002947.1-P	LOC103844941	polyadenylate-binding protein RBP45A	103844941					KOG0118	FOG: RRM domain	[R]	General function prediction only
Bra002954.1-P	LOC103844934	tryptophan synthase beta chain 1, chloroplastic	103844934	GO:0009507,GO:0009570,GO:0005886,GO:0030170,GO:0004834,GO:0009684,GO:0006979,GO:0009651	chloroplast|chloroplast stroma|plasma membrane|pyridoxal phosphate binding|tryptophan synthase activity|indoleacetic acid biosynthetic process|response to oxidative stress|response to salt stress	brp00260,brp00400	Glycine, serine and threonine metabolism|Phenylalanine, tyrosine and tryptophan biosynthesis	KOG1395	Tryptophan synthase beta chain	[E]	Amino acid transport and metabolism
Bra002957.1-P	LOC103844930	thiamine thiazole synthase, chloroplastic	103844930	GO:0009507,GO:0009941,GO:0009570,GO:0005739,GO:0005886,GO:0010319,GO:0009579,GO:0016491,GO:0042803,GO:0008270,GO:0006974,GO:0018131,GO:0009409,GO:0009228	chloroplast|chloroplast envelope|chloroplast stroma|mitochondrion|plasma membrane|stromule|thylakoid|oxidoreductase activity|protein homodimerization activity|zinc ion binding|cellular response to DNA damage stimulus|oxazole or thiazole biosynthetic process|response to cold|thiamine biosynthetic process	brp00730	Thiamine metabolism	KOG2960	Protein involved in thiamine biosynthesis and DNA damage tolerance	[R]	General function prediction only
Bra002982.1-P	LOC103844906	NAD(P)H dehydrogenase (quinone) FQR1	103844906	GO:0010181,GO:0003955,GO:0071365,GO:0055114	FMN binding|NAD(P)H dehydrogenase (quinone) activity|cellular response to auxin stimulus|oxidation-reduction process	brp00130	Ubiquinone and other terpenoid-quinone biosynthesis
Bra002999.1-P	LOC103844887	chlorophyll a-b binding protein 3, chloroplastic	103844887	GO:0009507,GO:0009941,GO:0009534,GO:0009535,GO:0016021,GO:0009522,GO:0009523,GO:0010287,GO:0009579,GO:0042651,GO:0016168,GO:0046872,GO:0031409,GO:0005198,GO:0015979,GO:0009768,GO:0009769,GO:0018298,GO:0010119,GO:0009737,GO:0009635,GO:0009644,GO:0009416	chloroplast|chloroplast envelope|chloroplast thylakoid|chloroplast thylakoid membrane|integral component of membrane|photosystem I|photosystem II|plastoglobule|thylakoid|thylakoid membrane|chlorophyll binding|metal ion binding|pigment binding|structural molecule activity|photosynthesis|photosynthesis, light harvesting in photosystem I|photosynthesis, light harvesting in photosystem II|protein-chr…	brp00196	Photosynthesis - antenna proteins
Bra003007.1-P	LOC103844878	flavone 3'-O-methyltransferase 1	103844878	GO:0005737,GO:0005634,GO:0005886,GO:0009506,GO:0017096,GO:0047763,GO:0030744,GO:0033799,GO:0030755,GO:0051555,GO:0009809,GO:0030187	cytoplasm|nucleus|plasma membrane|plasmodesma|acetylserotonin O-methyltransferase activity|caffeate O-methyltransferase activity|luteolin O-methyltransferase activity|myricetin 3-O-methyltransferase activity|quercetin 3-O-methyltransferase activity|flavonol biosynthetic process|lignin biosynthetic process|melatonin biosynthetic process Bra029041.1-P GO:0005737,GO:0005634,GO:0005886,GO:0009506,GO:…	brp00940	Phenylpropanoid biosynthesis	KOG3178	Hydroxyindole-O-methyltransferase and related SAM-dependent methyltransferases	[R]	General function prediction only
Bra003009.1-P	LOC103844876	flavone 3'-O-methyltransferase 1	103844876	GO:0005737,GO:0005634,GO:0005886,GO:0009506,GO:0017096,GO:0047763,GO:0030744,GO:0033799,GO:0030755,GO:0051555,GO:0009809,GO:0030187	cytoplasm|nucleus|plasma membrane|plasmodesma|acetylserotonin O-methyltransferase activity|caffeate O-methyltransferase activity|luteolin O-methyltransferase activity|myricetin 3-O-methyltransferase activity|quercetin 3-O-methyltransferase activity|flavonol biosynthetic process|lignin biosynthetic process|melatonin biosynthetic process Bra019031.1-P GO:0005737,GO:0005634,GO:0005886,GO:0009506,GO:…	brp00940	Phenylpropanoid biosynthesis	KOG3178	Hydroxyindole-O-methyltransferase and related SAM-dependent methyltransferases	[R]	General function prediction only
Bra003028.1-P	LOC103844856	uncharacterized protein LOC103844856 isoform X1	103844856
Bra003029.1-P	LOC103844853	probable bifunctional methylthioribulose-1-phosphate dehydratase/enolase-phosphatase E1 isoform X2	103844853	GO:0009507,GO:0009570,GO:0005829,GO:0043874,GO:0000287,GO:0046570,GO:0019509	chloroplast|chloroplast stroma|cytosol|acireductone synthase activity|magnesium ion binding|methylthioribulose 1-phosphate dehydratase activity|L-methionine biosynthetic process from methylthioadenosine	brp00270	Cysteine and methionine metabolism	KOG2631	Class II aldolase/adducin N-terminal domain protein	[G]	Carbohydrate transport and metabolism
Bra003047.1-P	LOC103844830	metal-nicotianamine transporter YSL3	103844830
Bra003054.1-P	LOC103844822	importin subunit beta-1	103844822			brp03013	RNA transport	KOG1241	Karyopherin (importin) beta 1	[YU]	Nuclear structure |Intracellular trafficking, secretion, and vesicular transport
Bra003057.1-P	LOC103844818	putative zinc finger protein CONSTANS-LIKE 11 isoform X1	103844818	GO:0005634,GO:0003700,GO:0008270,GO:0009909,GO:0006355,GO:0009416	nucleus|transcription factor activity, sequence-specific DNA binding|zinc ion binding|regulation of flower development|regulation of transcription, DNA-templated|response to light stimulus
Bra003059.1-P	LOC103844816	protein BOBBER 1	103844816	GO:0005737,GO:0005829,GO:0051082,GO:0032502,GO:0009880,GO:0010286,GO:0010450,GO:0009965,GO:0009555,GO:0006457,GO:0009735,GO:0009408,GO:0048833,GO:0048448	cytoplasm|cytosol|unfolded protein binding|developmental process|embryonic pattern specification|heat acclimation|inflorescence meristem growth|leaf morphogenesis|pollen development|protein folding|response to cytokinin|response to heat|specification of floral organ number|stamen morphogenesis			KOG2265	Nuclear distribution protein NUDC	[T]	Signal transduction mechanisms
Bra003062.1-P	LOC103844813	probable pectinesterase/pectinesterase inhibitor 61	103844813	GO:0071944,GO:0005618,GO:0016021,GO:0045330,GO:0030599,GO:0046910,GO:0042545,GO:0045490	cell periphery|cell wall|integral component of membrane|aspartyl esterase activity|pectinesterase activity|pectinesterase inhibitor activity|cell wall modification|pectin catabolic process
Bra003063.1-P	LOC103844812	CLP protease regulatory subunit CLPX1, mitochondrial	103844812	GO:0005739,GO:0005524,GO:0004176,GO:0030163,GO:0006457,GO:0006508	mitochondrion|ATP binding|ATP-dependent peptidase activity|protein catabolic process|protein folding|proteolysis			KOG0745	Putative ATP-dependent Clp-type protease (AAA+ ATPase superfamily)	[O]	Posttranslational modification, protein turnover, chaperones
Bra003082.1-P	LOC103844792	spermine synthase isoform X1	103844792	GO:0016768,GO:0006597	spermine synthase activity|spermine biosynthetic process	brp00270,brp00330,brp00480	Cysteine and methionine metabolism|Arginine and proline metabolism|Glutathione metabolism
Bra003085.1-P	LOC103844788	RNA-binding KH domain-containing protein RCF3	103844788
Bra003091.1-P	LOC103844779	PP2A regulatory subunit TAP46	103844779			brp04136	Autophagy - other	KOG2830	Protein phosphatase 2A-associated protein	[T]	Signal transduction mechanisms
Bra003106.1-P	LOC103844762	probable membrane-associated kinase regulator 5	103844762
Bra003119.1-P	LOC103844749	LOW QUALITY PROTEIN: heat shock protein 90-1	103844749	GO:0048046,GO:0005618,GO:0009570,GO:0005829,GO:0005794,GO:0005634,GO:0005886,GO:0005774,GO:0005524,GO:0006457,GO:0006950	apoplast|cell wall|chloroplast stroma|cytosol|Golgi apparatus|nucleus|plasma membrane|vacuolar membrane|ATP binding|protein folding|response to stress	brp04141,brp04626	Protein processing in endoplasmic reticulum|Plant-pathogen interaction	KOG0019	Molecular chaperone (HSP90 family)	[O]	Posttranslational modification, protein turnover, chaperones
Bra003123.1-P	LOC103829916	cell division control protein 48 homolog D	103829916			brp04141	Protein processing in endoplasmic reticulum
Bra003134.1-P	LOC103829928	60S ribosomal protein L12-2	103829928			brp03010	Ribosome	KOG0886	40S ribosomal protein S2	[J]	Translation, ribosomal structure and biogenesis
Bra003147.1-P	LOC103829942	diaminopimelate epimerase, chloroplastic	103829942			brp00300	Lysine biosynthesis
Bra003155.1-P	LOC103829949	60S ribosomal protein L36-2	103829949	GO:0005829,GO:0022625,GO:0022626,GO:0016020,GO:0005774,GO:0003735,GO:0002181	cytosol|cytosolic large ribosomal subunit|cytosolic ribosome|membrane|vacuolar membrane|structural constituent of ribosome|cytoplasmic translation	brp03010	Ribosome
Bra003160.1-P	LOC103829954	aldehyde oxidase GLOX	103829954
Bra003162.1-P	LOC103829956	probable proteasome inhibitor	103829956	GO:0005783,GO:0005634,GO:0005886,GO:0000502,GO:0071365,GO:1901799,GO:0006511	endoplasmic reticulum|nucleus|plasma membrane|proteasome complex|cellular response to auxin stimulus|negative regulation of proteasomal protein catabolic process|ubiquitin-dependent protein catabolic process	brp03050	Proteasome	KOG4761	Proteasome formation inhibitor PI31	[O]	Posttranslational modification, protein turnover, chaperones
Bra003163.1-P	LOC103829957	uncharacterized protein C167.05-like	103829957	GO:0005886,GO:0016208,GO:0006950	plasma membrane|AMP binding|response to stress
Bra003166.1-P				GO:0005829,GO:0005783,GO:0005789,GO:0016021,GO:0005634,GO:0005528,GO:0003755,GO:0009734,GO:0030154,GO:0061077,GO:0009736,GO:0009793,GO:0009880,GO:0030010,GO:0048527,GO:0009735,GO:0048364,GO:0009826,GO:0042761	cytosol|endoplasmic reticulum|endoplasmic reticulum membrane|integral component of membrane|nucleus|FK506 binding|peptidyl-prolyl cis-trans isomerase activity|auxin-activated signaling pathway|cell differentiation|chaperone-mediated protein folding|cytokinin-activated signaling pathway|embryo development ending in seed dormancy|embryonic pattern specification|establishment of cell polarity|latera…			KOG0543	FKBP-type peptidyl-prolyl cis-trans isomerase	[O]	Posttranslational modification, protein turnover, chaperones
Bra003174.1-P	LOC103829968	FKBP12-interacting protein of 37 kDa isoform X1	103829968	GO:0016607,GO:0005634,GO:0009506,GO:0010073,GO:0080009,GO:0000381,GO:0001510	nuclear speck|nucleus|plasmodesma|meristem maintenance|mRNA methylation|regulation of alternative mRNA splicing, via spliceosome|RNA methylation
Bra003176.1-P	LOC103829970	50S ribosomal protein L17, chloroplastic	103829970			brp03010	Ribosome
Bra003184.1-P				GO:0016747	transferase activity, transferring acyl groups other than amino-acyl groups
Bra003186.1-P								KOG1377	Uridine 5'- monophosphate synthase/orotate phosphoribosyltransferase	[F]	Nucleotide transport and metabolism
Bra003188.1-P	LOC103829983	histone H2A variant 1	103829983
Bra003190.1-P	LOC103829987	DJ-1 protein homolog F	103829987			brp00620	Pyruvate metabolism	KOG2764	Putative transcriptional regulator DJ-1	[RV]	General function prediction only |Defense mechanisms
Bra003198.1-P	LOC103829997	chlorophyll a-b binding protein 6, chloroplastic isoform X1	103829997	GO:0009507,GO:0009941,GO:0009534,GO:0009535,GO:0016021,GO:0016020,GO:0009522,GO:0010287,GO:0009579,GO:0016168,GO:0046872,GO:0031409,GO:0009768,GO:0018298,GO:0009637,GO:0009409,GO:0010218,GO:0009644,GO:0009645,GO:0010114	chloroplast|chloroplast envelope|chloroplast thylakoid|chloroplast thylakoid membrane|integral component of membrane|membrane|photosystem I|plastoglobule|thylakoid|chlorophyll binding|metal ion binding|pigment binding|photosynthesis, light harvesting in photosystem I|protein-chromophore linkage|response to blue light|response to cold|response to far red light|response to high light intensity|resp…	brp00196	Photosynthesis - antenna proteins
Bra003199.1-P	LOC103829998	monothiol glutaredoxin-S14, chloroplastic-like	103829998	GO:0009507,GO:0009941,GO:0009570,GO:0051537,GO:0015297,GO:0009055,GO:0046872,GO:0015035,GO:0006812,GO:0045454	chloroplast|chloroplast envelope|chloroplast stroma|2 iron, 2 sulfur cluster binding|antiporter activity|electron carrier activity|metal ion binding|protein disulfide oxidoreductase activity|cation transport|cell redox homeostasis			KOG0911	Glutaredoxin-related protein	[O]	Posttranslational modification, protein turnover, chaperones
Bra003203.1-P
Bra003204.1-P	LOC103830004	phosphoribosylformylglycinamidine cyclo-ligase, chloroplastic	103830004	GO:0009507,GO:0009570,GO:0005739,GO:0005524,GO:0005507,GO:0004641,GO:0006189	chloroplast|chloroplast stroma|mitochondrion|ATP binding|copper ion binding|phosphoribosylformylglycinamidine cyclo-ligase activity|de novo IMP biosynthetic process	brp00230	Purine metabolism	KOG0237	Glycinamide ribonucleotide synthetase (GARS)/Aminoimidazole ribonucleotide synthetase (AIRS)	[F]	Nucleotide transport and metabolism
Bra003210.1-P	LOC103830011	ubiquitin-conjugating enzyme E2 14	103830011			brp04141,brp04120	Protein processing in endoplasmic reticulum|Ubiquitin mediated proteolysis	KOG0425	Ubiquitin-protein ligase	[O]	Posttranslational modification, protein turnover, chaperones
Bra003211.1-P	LOC103830012	2-oxoglutarate dehydrogenase, mitochondrial	103830012			brp00020	Citrate cycle (TCA cycle)
Bra003212.1-P	LOC103830013	glucan endo-1,3-beta-glucosidase	103830013	GO:0046658,GO:0005618,GO:0005576,GO:0042973,GO:0004553,GO:0030247,GO:0005975,GO:0071555	anchored component of plasma membrane|cell wall|extracellular region|glucan endo-1,3-beta-D-glucosidase activity|hydrolase activity, hydrolyzing O-glycosyl compounds|polysaccharide binding|carbohydrate metabolic process|cell wall organization
Bra003213.1-P	LOC103830015	homeobox-leucine zipper protein HDG10 isoform X1	103830015	GO:0005634,GO:0008289,GO:0043565,GO:0003700,GO:0006351	nucleus|lipid binding|sequence-specific DNA binding|transcription factor activity, sequence-specific DNA binding|transcription, DNA-templated
Bra003214.1-P				GO:0048046,GO:0005618,GO:0009507,GO:0009570,GO:0005829,GO:0005739,GO:0005886,GO:0009506,GO:0005774,GO:0005773,GO:0005507,GO:0004807,GO:0044262,GO:0006094,GO:0046166,GO:0019563,GO:0006096,GO:0006098,GO:0046686,GO:0009735,GO:0009651,GO:0010043	apoplast|cell wall|chloroplast|chloroplast stroma|cytosol|mitochondrion|plasma membrane|plasmodesma|vacuolar membrane|vacuole|copper ion binding|triose-phosphate isomerase activity|cellular carbohydrate metabolic process|gluconeogenesis|glyceraldehyde-3-phosphate biosynthetic process|glycerol catabolic process|glycolytic process|pentose-phosphate shunt|response to cadmium ion|response to cytokini…			KOG1643	Triosephosphate isomerase	[G]	Carbohydrate transport and metabolism
Bra003226.1-P	LOC103830031	ferritin-3, chloroplastic	103830031					KOG2332	Ferritin	[P]	Inorganic ion transport and metabolism
Bra003231.1-P	LOC103830037	alpha-soluble NSF attachment protein 2	103830037	GO:0016020,GO:0005886,GO:0009506,GO:0031201,GO:0005774,GO:0005773,GO:0005483,GO:0019905,GO:0006886,GO:0061025,GO:0035494	membrane|plasma membrane|plasmodesma|SNARE complex|vacuolar membrane|vacuole|soluble NSF attachment protein activity|syntaxin binding|intracellular protein transport|membrane fusion|SNARE complex disassembly			KOG1586	Protein required for fusion of vesicles in vesicular transport, alpha-SNAP	[U]	Intracellular trafficking, secretion, and vesicular transport
Bra003234.1-P	LOC103830045	copper transport protein CCH	103830045					KOG1603	Copper chaperone	[P]	Inorganic ion transport and metabolism
Bra003241.1-P	LOC103830055	quinone oxidoreductase-like protein 2 homolog	103830055					KOG1198	Zinc-binding oxidoreductase	[CR]	Energy production and conversion |General function prediction only
Bra003263.1-P	LOC103830082	protein STRICTOSIDINE SYNTHASE-LIKE 9	103830082					KOG1520	Predicted alkaloid synthase/Surface mucin Hemomucin	[R]	General function prediction only
Bra003270.1-P	LOC103830088	H/ACA ribonucleoprotein complex subunit 4	103830088	GO:0031429,GO:0005829,GO:0005730,GO:0009506,GO:0009982,GO:0003723,GO:0000495,GO:1990481,GO:0031118,GO:0031120	box H/ACA snoRNP complex|cytosol|nucleolus|plasmodesma|pseudouridine synthase activity|RNA binding|box H/ACA snoRNA 3-end processing|mRNA pseudouridine synthesis|rRNA pseudouridine synthesis|snRNA pseudouridine synthesis Bra003357.1-P GO:0000139,GO:0016021,GO:0047262,GO:0071555,GO:0045489 Golgi membrane|integral component of membrane|polygalacturonate 4-alpha-galacturonosyltransferase activity|ce…	brp03008	Ribosome biogenesis in eukaryotes	KOG2529	Pseudouridine synthase	[J]	Translation, ribosomal structure and biogenesis
Bra003273.1-P	LOC103830091	probable glucan endo-1,3-beta-glucosidase BG3	103830091
Bra003289.1-P	LOC103830112	adenylosuccinate synthetase, chloroplastic	103830112	GO:0048046,GO:0009507,GO:0009570,GO:0009536,GO:0004019,GO:0005525,GO:0046872,GO:0044208,GO:0046040,GO:0046686	apoplast|chloroplast|chloroplast stroma|plastid|adenylosuccinate synthase activity|GTP binding|metal ion binding|de novo AMP biosynthetic process|IMP metabolic process|response to cadmium ion	brp00230,brp00250	Purine metabolism|Alanine, aspartate and glutamate metabolism	KOG1355	Adenylosuccinate synthase	[F]	Nucleotide transport and metabolism
Bra003292.1-P	LOC103830115	1-acyl-sn-glycerol-3-phosphate acyltransferase 2	103830115			brp00561,brp00564	Glycerolipid metabolism|Glycerophospholipid metabolism	KOG1505	Lysophosphatidic acid acyltransferase LPAAT and related acyltransferases	[I]	Lipid transport and metabolism
Bra003302.1-P	LOC103830123	FT-interacting protein 3	103830123
Bra003303.1-P	LOC103830124	TBCC domain-containing protein 1-like	103830124					KOG4416	Uncharacterized conserved protein	[S]	Function unknown
Bra003313.1-P	LOC103830133	vesicle-associated protein 1-2	103830133					KOG0439	VAMP-associated protein involved in inositol metabolism	[U]	Intracellular trafficking, secretion, and vesicular transport
Bra003326.1-P	LOC103830147	deoxyhypusine hydroxylase-like	103830147	GO:0005829,GO:0019135,GO:0046872,GO:0008612	cytosol|deoxyhypusine monooxygenase activity|metal ion binding|peptidyl-lysine modification to peptidyl-hypusine			KOG0567	HEAT repeat-containing protein	[R]	General function prediction only
Bra003336.1-P	LOC103830157	peroxisomal isocitrate dehydrogenase [NADP]	103830157			brp00020,brp00480,brp04146	Citrate cycle (TCA cycle)|Glutathione metabolism|Peroxisome	KOG1526	NADP-dependent isocitrate dehydrogenase	[C]	Energy production and conversion
Bra003345.1-P	LOC103830170	ketol-acid reductoisomerase, chloroplastic	103830170	GO:0048046,GO:0005618,GO:0009507,GO:0009941,GO:0009570,GO:0005739,GO:0009536,GO:0005507,GO:0004455,GO:0009097,GO:0046686,GO:0009099	apoplast|cell wall|chloroplast|chloroplast envelope|chloroplast stroma|mitochondrion|plastid|copper ion binding|ketol-acid reductoisomerase activity|isoleucine biosynthetic process|response to cadmium ion|valine biosynthetic process	brp00290,brp00770	Valine, leucine and isoleucine biosynthesis|Pantothenate and CoA biosynthesis
Bra003349.1-P	LOC103830178	putative ribosome biogenesis protein C8F11.04	103830178	GO:0005737,GO:0005730,GO:0005634,GO:0043565,GO:0003713,GO:0045893,GO:0006351	cytoplasm|nucleolus|nucleus|sequence-specific DNA binding|transcription coactivator activity|positive regulation of transcription, DNA-templated|transcription, DNA-templated			KOG1685	Uncharacterized conserved protein	[S]	Function unknown
Bra003352.1-P
Bra003355.1-P	LOC103830182	citrate synthase 2, peroxisomal	103830182			brp00020,brp00630	Citrate cycle (TCA cycle)|Glyoxylate and dicarboxylate metabolism	KOG2617	Citrate synthase	[C]	Energy production and conversion
Bra003360.1-P	LOC103830191	importin beta-like SAD2 homolog	103830191	GO:0005829,GO:0005635,GO:0008565,GO:0006606,GO:0007165	cytosol|nuclear envelope|protein transporter activity|protein import into nucleus|signal transduction			KOG1991	Nuclear transport receptor RANBP7/RANBP8 (importin beta superfamily)	[YU]	Nuclear structure |Intracellular trafficking, secretion, and vesicular transport
Bra003365.1-P	LOC103830198	probable receptor-like protein kinase At2g42960	103830198					KOG1187	Serine/threonine protein kinase	[T]	Signal transduction mechanisms
Bra003379.1-P	LOC103830218	protein YIF1B-A	103830218
Bra003383.1-P	LOC103830223	54S ribosomal protein L51, mitochondrial isoform X1	103830223					KOG3445	Mitochondrial/chloroplast ribosomal protein 36a	[J]	Translation, ribosomal structure and biogenesis
Bra003393.1-P	LOC103830234	uncharacterized protein LOC103830234	103830234					KOG1196	Predicted NAD-dependent oxidoreductase	[R]	General function prediction only
Bra003395.1-P	LOC103830236	guanosine nucleotide diphosphate dissociation inhibitor 2	103830236					KOG1439	RAB proteins geranylgeranyltransferase component A (RAB escort protein)	[O]	Posttranslational modification, protein turnover, chaperones
Bra003397.1-P	LOC103830238	methylenetetrahydrofolate reductase 1	103830238	GO:0005829,GO:0004489,GO:0009086,GO:0006730,GO:0035999	cytosol|methylenetetrahydrofolate reductase (NAD(P)H) activity|methionine biosynthetic process|one-carbon metabolic process|tetrahydrofolate interconversion	brp00670	One carbon pool by folate	KOG0564	5,10-methylenetetrahydrofolate reductase	[E]	Amino acid transport and metabolism
Bra003398.1-P	LOC103830240	methionine aminopeptidase 2B	103830240	GO:0005737,GO:0004177,GO:0046872,GO:0008235,GO:0016485	cytoplasm|aminopeptidase activity|metal ion binding|metalloexopeptidase activity|protein processing			KOG2775	Metallopeptidase	[R]	General function prediction only
Bra003406.1-P								KOG0402	60S ribosomal protein L37	[J]	Translation, ribosomal structure and biogenesis
Bra003408.1-P	LOC103830254	palmitoyl-protein thioesterase 1 isoform X1	103830254			brp00062	Fatty acid elongation	KOG2541	Palmitoyl protein thioesterase	[IO]	Lipid transport and metabolism |Posttranslational modification, protein turnover, chaperones
Bra003411.1-P	LOC103830256	uncharacterized protein LOC103830256	103830256					KOG3734	Predicted phosphoglycerate mutase	[G]	Carbohydrate transport and metabolism
Bra003423.1-P	LOC103830268	vesicle-associated protein 1-1	103830268	GO:0005829,GO:0005783,GO:0005789,GO:0016021,GO:0005634,GO:0005886,GO:0000326,GO:0032586,GO:0046907,GO:0016032	cytosol|endoplasmic reticulum|endoplasmic reticulum membrane|integral component of membrane|nucleus|plasma membrane|protein storage vacuole|protein storage vacuole membrane|intracellular transport|viral process			KOG0439	VAMP-associated protein involved in inositol metabolism	[U]	Intracellular trafficking, secretion, and vesicular transport
Bra003426.1-P	LOC103841917	transketolase-1, chloroplastic isoform X1	103841917	GO:0009507,GO:0009941,GO:0009570,GO:0009536,GO:0046872,GO:0004802,GO:0019253,GO:0046686,GO:0009651	chloroplast|chloroplast envelope|chloroplast stroma|plastid|metal ion binding|transketolase activity|reductive pentose-phosphate cycle|response to cadmium ion|response to salt stress	brp00030,brp00710	Pentose phosphate pathway|Carbon fixation in photosynthetic organisms	KOG0523	Transketolase	[G]	Carbohydrate transport and metabolism
Bra003428.1-P	LOC103830272	proteasome subunit beta type-1	103830272	GO:0048046,GO:0009507,GO:0005829,GO:0005634,GO:0005886,GO:0000502,GO:0005839,GO:0004298,GO:0009817,GO:0051603	apoplast|chloroplast|cytosol|nucleus|plasma membrane|proteasome complex|proteasome core complex|threonine-type endopeptidase activity|defense response to fungus, incompatible interaction|proteolysis involved in cellular protein catabolic process	brp03050	Proteasome	KOG0179	20S proteasome, regulatory subunit beta type PSMB1/PRE7	[O]	Posttranslational modification, protein turnover, chaperones
Bra003429.1-P				GO:0005737,GO:0005634,GO:0005200,GO:0009653,GO:0006325,GO:0016569,GO:0009793,GO:0010227	cytoplasm|nucleus|structural constituent of cytoskeleton|anatomical structure morphogenesis|chromatin organization|covalent chromatin modification|embryo development ending in seed dormancy|floral organ abscission			KOG0676	Actin and related proteins	[Z]	Cytoskeleton
Bra003434.1-P	LOC103830279	synaptotagmin-5	103830279					KOG1012	Ca2+-dependent lipid-binding protein CLB1/vesicle protein vp115/Granuphilin A, contains C2 domain	[R]	General function prediction only
Bra003437.1-P				GO:0005618,GO:0022626,GO:0022627,GO:0009506,GO:0005840,GO:0046872,GO:0003735,GO:0000028,GO:0006412	cell wall|cytosolic ribosome|cytosolic small ribosomal subunit|plasmodesma|ribosome|metal ion binding|structural constituent of ribosome|ribosomal small subunit assembly|translation			KOG1779	40s ribosomal protein S27	[J]	Translation, ribosomal structure and biogenesis
Bra003438.1-P	LOC103830283	COP9 signalosome complex subunit 1	103830283					KOG0686	COP9 signalosome, subunit CSN1	[OT]	Posttranslational modification, protein turnover, chaperones |Signal transduction mechanisms
Bra003442.1-P	LOC103830288	DEAD-box ATP-dependent RNA helicase 12	103830288			brp03018	RNA degradation
Bra003453.1-P	LOC103830302	3-methyl-2-oxobutanoate hydroxymethyltransferase 2, mitochondrial isoform X2	103830302	GO:0005739,GO:0003864,GO:0050897,GO:0008168,GO:0008270,GO:0015940	mitochondrion|3-methyl-2-oxobutanoate hydroxymethyltransferase activity|cobalt ion binding|methyltransferase activity|zinc ion binding|pantothenate biosynthetic process	brp00770	Pantothenate and CoA biosynthesis
Bra003454.1-P	LOC103830306	proline iminopeptidase	103830306
Bra003455.1-P	LOC103830307	reticulon-like protein B6	103830307	GO:0005789,GO:0016021,GO:0005886	endoplasmic reticulum membrane|integral component of membrane|plasma membrane			KOG1792	Reticulon	[U]	Intracellular trafficking, secretion, and vesicular transport
Bra003457.1-P	LOC103830309	delta(8)-fatty-acid desaturase 1	103830309
Bra003459.1-P	LOC103830311	BTB/POZ domain-containing protein POB1 isoform X2	103830311
Bra003476.1-P	LOC103830330	aspartyl protease family protein 2	103830330	GO:0016020,GO:0009505,GO:0004190,GO:0030163,GO:0006508,GO:0080167	membrane|plant-type cell wall|aspartic-type endopeptidase activity|protein catabolic process|proteolysis|response to karrikin			KOG1339	Aspartyl protease	[O]	Posttranslational modification, protein turnover, chaperones
Bra003485.1-P	LOC103830340	probable polygalacturonase	103830340
Bra003487.1-P	LOC103830343	proline--tRNA ligase, cytoplasmic	103830343	GO:0017101,GO:0005737,GO:0005829,GO:0016020,GO:0009506,GO:0005524,GO:0004827,GO:0003723,GO:0006433	aminoacyl-tRNA synthetase multienzyme complex|cytoplasm|cytosol|membrane|plasmodesma|ATP binding|proline-tRNA ligase activity|RNA binding|prolyl-tRNA aminoacylation	brp00970	Aminoacyl-tRNA biosynthesis	KOG4163	Prolyl-tRNA synthetase	[J]	Translation, ribosomal structure and biogenesis
Bra003488.1-P	LOC103830344	L-cysteine desulfhydrase	103830344			brp00270	Cysteine and methionine metabolism	KOG1549	Cysteine desulfurase NFS1	[E]	Amino acid transport and metabolism
Bra003498.1-P	LOC103830356	probable cytochrome c oxidase subunit 5C-1	103830356	GO:0016021,GO:0005746	integral component of membrane|mitochondrial respiratory chain
Bra003501.1-P	LOC103830360	dnaJ protein ERDJ3B-like	103830360	GO:0005783,GO:0005788,GO:0005886,GO:0052033,GO:0006457	endoplasmic reticulum|endoplasmic reticulum lumen|plasma membrane|pathogen-associated molecular pattern dependent induction by symbiont of host innate immune response|protein folding	brp04141	Protein processing in endoplasmic reticulum	KOG0713	Molecular chaperone (DnaJ superfamily)	[O]	Posttranslational modification, protein turnover, chaperones
Bra003511.1-P	LOC103830371	UDP-glucuronic acid decarboxylase 2	103830371	GO:0005768,GO:0005794,GO:0032580,GO:0000139,GO:0016021,GO:0016020,GO:0005886,GO:0005802,GO:0008460,GO:0048040,GO:0042732,GO:0019305,GO:0033320	endosome|Golgi apparatus|Golgi cisterna membrane|Golgi membrane|integral component of membrane|membrane|plasma membrane|trans-Golgi network|dTDP-glucose 4,6-dehydratase activity|UDP-glucuronate decarboxylase activity|D-xylose metabolic process|dTDP-rhamnose biosynthetic process|UDP-D-xylose biosynthetic process	brp00520	Amino sugar and nucleotide sugar metabolism	KOG1429	dTDP-glucose 4-6-dehydratase/UDP-glucuronic acid decarboxylase	[GM]	Carbohydrate transport and metabolism |Cell wall/membrane/envelope biogenesis
Bra003512.1-P				GO:0009507,GO:0005829,GO:0022625,GO:0022626,GO:0005730,GO:0009506,GO:0005774,GO:0003723,GO:0000470,GO:0006412	chloroplast|cytosol|cytosolic large ribosomal subunit|cytosolic ribosome|nucleolus|plasmodesma|vacuolar membrane|RNA binding|maturation of LSU-rRNA|translation			KOG3166	60S ribosomal protein L7A	[J]	Translation, ribosomal structure and biogenesis
Bra003524.1-P	LOC103830388	2-methyl-6-phytyl-1,4-hydroquinone methyltransferase, chloroplastic	103830388	GO:0009507,GO:0009941,GO:0009706,GO:0016021,GO:0009536,GO:0102550,GO:0051741,GO:0008757,GO:0010236,GO:0010189	chloroplast|chloroplast envelope|chloroplast inner membrane|integral component of membrane|plastid|2-methyl-6-geranylgeranyl-1,4-benzoquinol methyltransferase activity|2-methyl-6-phytyl-1,4-benzoquinone methyltransferase activity|S-adenosylmethionine-dependent methyltransferase activity|plastoquinone biosynthetic process|vitamin E biosynthetic process	brp00130	Ubiquinone and other terpenoid-quinone biosynthesis	KOG1540	Ubiquinone biosynthesis methyltransferase COQ5	[H]	Coenzyme transport and metabolism
Bra003525.1-P	LOC103830389	protein transport protein SEC31 homolog B	103830389			brp04141	Protein processing in endoplasmic reticulum	KOG0307	Vesicle coat complex COPII, subunit SEC31	[U]	Intracellular trafficking, secretion, and vesicular transport
Bra003526.1-P	LOC103830390	lipoxygenase 2, chloroplastic	103830390			brp00591,brp00592	Linoleic acid metabolism|alpha-Linolenic acid metabolism
Bra003527.1-P	LOC103830393	ABC transporter G family member 36	103830393	GO:0009507,GO:0009941,GO:0016021,GO:0016020,GO:0005739,GO:0005886,GO:0005774,GO:0005524,GO:0042626,GO:0015086,GO:0015691,GO:0071366,GO:0052544,GO:0042742,GO:0009817,GO:0006855,GO:0042344,GO:0031348,GO:0009737,GO:0009627	chloroplast|chloroplast envelope|integral component of membrane|membrane|mitochondrion|plasma membrane|vacuolar membrane|ATP binding|ATPase activity, coupled to transmembrane movement of substances|cadmium ion transmembrane transporter activity|cadmium ion transport|cellular response to indolebutyric acid stimulus|defense response by callose deposition in cell wall|defense response to bacterium|d…			KOG0065	Pleiotropic drug resistance proteins (PDR1-15), ABC superfamily	[Q]	Secondary metabolites biosynthesis, transport and catabolism
Bra003534.1-P	LOC103830401	golgin candidate 5	103830401	GO:0005794	Golgi apparatus			KOG4673	Transcription factor TMF, TATA element modulatory factor	[K]	Transcription
Bra003537.1-P	LOC103830405	glyoxylate/hydroxypyruvate reductase A HPR2	103830405	GO:0005737,GO:0005829,GO:0030267,GO:0016618,GO:0051287,GO:0009854	cytoplasm|cytosol|glyoxylate reductase (NADP) activity|hydroxypyruvate reductase activity|NAD binding|oxidative photosynthetic carbon pathway	brp00630,brp00260	Glyoxylate and dicarboxylate metabolism|Glycine, serine and threonine metabolism	KOG0069	Glyoxylate/hydroxypyruvate reductase (D-isomer-specific 2-hydroxy acid dehydrogenase superfamily)	[C]	Energy production and conversion
Bra003539.1-P
Bra003542.1-P	LOC103830410	coatomer subunit beta'-1	103830410					KOG0276	Vesicle coat complex COPI, beta' subunit	[U]	Intracellular trafficking, secretion, and vesicular transport
Bra003555.1-P	LOC103830423	probable polygalacturonase At1g80170	103830423	GO:0005576,GO:0009505,GO:0004650,GO:0005975,GO:0071555	extracellular region|plant-type cell wall|polygalacturonase activity|carbohydrate metabolic process|cell wall organization	brp00040	Pentose and glucuronate interconversions
Bra003556.1-P	LOC103830424	uncharacterized protein LOC103830424	103830424			brp03440	Homologous recombination
Bra003559.1-P	LOC103830428	pentatricopeptide repeat-containing protein At1g80270, mitochondrial	103830428
Bra003560.1-P	LOC103830429	ADP,ATP carrier protein 1, chloroplastic	103830429
Bra003564.1-P	LOC103830434	D-glycerate 3-kinase, chloroplastic	103830434			brp00630,brp00561,brp00260	Glyoxylate and dicarboxylate metabolism|Glycerolipid metabolism|Glycine, serine and threonine metabolism
Bra003565.1-P	LOC103830435	N-terminal acetyltransferase A complex auxiliary subunit NAA15	103830435					KOG1156	N-terminal acetyltransferase	[B]	Chromatin structure and dynamics
Bra003567.1-P	LOC103830437	glycerol kinase	103830437			brp00561,brp04626	Glycerolipid metabolism|Plant-pathogen interaction	KOG2517	Ribulose kinase and related carbohydrate kinases	[G]	Carbohydrate transport and metabolism
Bra003569.1-P	LOC103830439	topless-related protein 1 isoform X1	103830439					KOG0266	WD40 repeat-containing protein	[R]	General function prediction only
Bra003578.1-P	LOC103830450	nuclear pore complex protein NUP96	103830450			brp03013	RNA transport
Bra003583.1-P	LOC103830455	60S ribosomal protein L7-1	103830455			brp03010	Ribosome	KOG3184	60S ribosomal protein L7	[J]	Translation, ribosomal structure and biogenesis
Bra003585.1-P	LOC103830457	factor of DNA methylation 5	103830457
Bra003590.1-P	LOC103830463	uncharacterized protein LOC103830463	103830463
Bra003591.1-P	LOC103830465	vacuolar fusion protein CCZ1 homolog B isoform X2	103830465
Bra003595.1-P	LOC103830467	lysophospholipid acyltransferase LPEAT1 isoform X1	103830467			brp00564,brp00565	Glycerophospholipid metabolism|Ether lipid metabolism
Bra003596.1-P	LOC103830468	aspartyl protease family protein At5g10770	103830468	GO:0031225,GO:0005886,GO:0004190,GO:0030163,GO:0006508	anchored component of membrane|plasma membrane|aspartic-type endopeptidase activity|protein catabolic process|proteolysis			KOG1339	Aspartyl protease	[O]	Posttranslational modification, protein turnover, chaperones
Bra003597.1-P	LOC103830469	nudix hydrolase 3	103830469	GO:0005829,GO:0005773,GO:0008239,GO:0046872	cytosol|vacuole|dipeptidyl-peptidase activity|metal ion binding
Bra003599.1-P	LOC103830472	ubiquitin receptor RAD23b	103830472	GO:0005737,GO:0005634,GO:0003684,GO:0031593,GO:0070628,GO:0006289,GO:0043161	cytoplasm|nucleus|damaged DNA binding|polyubiquitin binding|proteasome binding|nucleotide-excision repair|proteasome-mediated ubiquitin-dependent protein catabolic process	brp04141,brp03420	Protein processing in endoplasmic reticulum|Nucleotide excision repair	KOG0011	Nucleotide excision repair factor NEF2, RAD23 component	[L]	Replication, recombination and repair
Bra003603.1-P	LOC103830477	uncharacterized protein LOC103830477	103830477
Bra003605.1-P	LOC103830478	phosphoglycerate kinase 3, cytosolic	103830478			brp00010,brp00710	Glycolysis / Gluconeogenesis|Carbon fixation in photosynthetic organisms	KOG1367	3-phosphoglycerate kinase	[G]	Carbohydrate transport and metabolism
Bra003606.1-P	LOC103830479	glyceraldehyde-3-phosphate dehydrogenase GAPCP1, chloroplastic	103830479	GO:0009570,GO:0016020,GO:0009536,GO:0005507,GO:0004365,GO:0051287,GO:0050661,GO:0008270,GO:0080144,GO:0048658,GO:0005975,GO:0006006,GO:0006096,GO:0009555,GO:0080022,GO:0009735	chloroplast stroma|membrane|plastid|copper ion binding|glyceraldehyde-3-phosphate dehydrogenase (NAD+) (phosphorylating) activity|NAD binding|NADP binding|zinc ion binding|amino acid homeostasis|anther wall tapetum development|carbohydrate metabolic process|glucose metabolic process|glycolytic process|pollen development|primary root development|response to cytokinin	brp00010,brp00710	Glycolysis / Gluconeogenesis|Carbon fixation in photosynthetic organisms	KOG0657	Glyceraldehyde 3-phosphate dehydrogenase	[G]	Carbohydrate transport and metabolism
Bra003608.1-P	LOC103830480	2-dehydro-3-deoxyphosphooctonate aldolase 1	103830480
Bra003614.1-P	LOC103830490	nuclear-pore anchor	103830490			brp04144	Endocytosis	KOG4674	Uncharacterized conserved coiled-coil protein	[S]	Function unknown
Bra003617.1-P	LOC103830493	thiosulfate/3-mercaptopyruvate sulfurtransferase 1, mitochondrial isoform X1	103830493			brp00920,brp00270,brp04122	Sulfur metabolism|Cysteine and methionine metabolism|Sulfur relay system	KOG1529	Mercaptopyruvate sulfurtransferase/thiosulfate sulfurtransferase	[V]	Defense mechanisms
Bra003622.1-P	LOC103830497	protein PAT1 homolog	103830497			brp03018	RNA degradation
Bra003627.1-P	LOC103830502	NADH dehydrogenase [ubiquinone] iron-sulfur protein 8-A, mitochondrial	103830502			brp00190	Oxidative phosphorylation	KOG3256	NADH:ubiquinone oxidoreductase, NDUFS8/23 kDa subunit	[C]	Energy production and conversion
Bra003633.1-P	LOC103830510	V-type proton ATPase catalytic subunit A	103830510			brp00190,brp04145	Oxidative phosphorylation|Phagosome	KOG1352	Vacuolar H+-ATPase V1 sector, subunit A	[C]	Energy production and conversion
Bra003644.1-P	LOC103830523	glutathione S-transferase U19	103830523			brp00480	Glutathione metabolism	KOG0406	Glutathione S-transferase	[O]	Posttranslational modification, protein turnover, chaperones
Bra003645.1-P	LOC103830524	glutathione S-transferase U20	103830524			brp00480	Glutathione metabolism	KOG0406	Glutathione S-transferase	[O]	Posttranslational modification, protein turnover, chaperones
Bra003646.1-P
Bra003649.1-P	LOC103830528	14-3-3-like protein GF14 omega	103830528					KOG0841	Multifunctional chaperone (14-3-3 family)	[O]	Posttranslational modification, protein turnover, chaperones
Bra003650.1-P	LOC103830529	serine/threonine-protein kinase SRK2C	103830529	GO:0005737,GO:0005634,GO:0005524,GO:0004674,GO:0035556,GO:0006468,GO:0080167,GO:0006970	cytoplasm|nucleus|ATP binding|protein serine/threonine kinase activity|intracellular signal transduction|protein phosphorylation|response to karrikin|response to osmotic stress	brp04016,brp04075	MAPK signaling pathway - plant|Plant hormone signal transduction
Bra003652.1-P	LOC103830533	probable pectin methyltransferase QUA2	103830533	GO:0005768,GO:0005794,GO:0000139,GO:0016021,GO:0005802,GO:0005774,GO:0008168,GO:0008757,GO:0007155,GO:0010289,GO:0009735,GO:0048364,GO:0048367	endosome|Golgi apparatus|Golgi membrane|integral component of membrane|trans-Golgi network|vacuolar membrane|methyltransferase activity|S-adenosylmethionine-dependent methyltransferase activity|cell adhesion|homogalacturonan biosynthetic process|response to cytokinin|root development|shoot system development
Bra003666.1-P	LOC103830548	probable eukaryotic translation initiation factor 5-2	103830548	GO:0005737,GO:0005634,GO:0005525,GO:0003743	cytoplasm|nucleus|GTP binding|translation initiation factor activity	brp03013	RNA transport	KOG2767	Translation initiation factor 5 (eIF-5)	[J]	Translation, ribosomal structure and biogenesis
Bra003670.1-P	LOC103830551	nitrate reductase [NADH], clone PBNBR1412	103830551			brp00910	Nitrogen metabolism
Bra003672.1-P	LOC103830553	ubiquitin-fold modifier 1	103830553	GO:0005737,GO:0005634,GO:1990592	cytoplasm|nucleus|protein K69-linked ufmylation			KOG3483	Uncharacterized conserved protein	[S]	Function unknown
Bra003675.1-P	LOC103830559	probable N-succinyldiaminopimelate aminotransferase DapC	103830559			brp00270	Cysteine and methionine metabolism	KOG0257	Kynurenine aminotransferase, glutamine transaminase K	[E]	Amino acid transport and metabolism
Bra003678.1-P	LOC103830564	long chain acyl-CoA synthetase 9, chloroplastic	103830564			brp00061,brp00071,brp04146	Fatty acid biosynthesis|Fatty acid degradation|Peroxisome	KOG1180	Acyl-CoA synthetase	[I]	Lipid transport and metabolism
Bra003679.1-P	LOC103830563	acetyltransferase At1g77540	103830563
Bra003680.1-P	LOC103830562	indole glucosinolate O-methyltransferase 4 isoform X1	103830562	GO:0008168,GO:0008171,GO:0008757,GO:0019438,GO:0042343	methyltransferase activity|O-methyltransferase activity|S-adenosylmethionine-dependent methyltransferase activity|aromatic compound biosynthetic process|indole glucosinolate metabolic process	brp00940	Phenylpropanoid biosynthesis	KOG3178	Hydroxyindole-O-methyltransferase and related SAM-dependent methyltransferases	[R]	General function prediction only
Bra003681.1-P								KOG3178	Hydroxyindole-O-methyltransferase and related SAM-dependent methyltransferases	[R]	General function prediction only
Bra003683.1-P	LOC103830567	replication factor C subunit 5	103830567	GO:0005663,GO:0005634,GO:0005524,GO:0003677,GO:0006952,GO:0006261,GO:0031348	DNA replication factor C complex|nucleus|ATP binding|DNA binding|defense response|DNA-dependent DNA replication|negative regulation of defense response	brp03030,brp03420,brp03430	DNA replication|Nucleotide excision repair|Mismatch repair
Bra003687.1-P	LOC103830571	1-aminocyclopropane-1-carboxylate oxidase 5	103830571	GO:0009815,GO:0051213,GO:0031418,GO:0046872,GO:0006952,GO:0009693	1-aminocyclopropane-1-carboxylate oxidase activity|dioxygenase activity|L-ascorbic acid binding|metal ion binding|defense response|ethylene biosynthetic process	brp00270	Cysteine and methionine metabolism
Bra003690.1-P	LOC103830574	alcohol dehydrogenase class-P isoform X1	103830574	GO:0005829,GO:0005886,GO:0004022,GO:0000166,GO:0042803,GO:0008270,GO:1900039,GO:0009737,GO:0046686,GO:0031000,GO:0009409,GO:0032355,GO:0009413,GO:0042542,GO:0001666,GO:0006970,GO:0009651,GO:0009744,GO:0009414	cytosol|plasma membrane|alcohol dehydrogenase (NAD) activity|nucleotide binding|protein homodimerization activity|zinc ion binding|positive regulation of cellular response to hypoxia|response to abscisic acid|response to cadmium ion|response to caffeine|response to cold|response to estradiol|response to flooding|response to hydrogen peroxide|response to hypoxia|response to osmotic stress|response…	brp00010,brp00071,brp00592,brp00350	Glycolysis / Gluconeogenesis|Fatty acid degradation|alpha-Linolenic acid metabolism|Tyrosine metabolism	KOG0022	Alcohol dehydrogenase, class III	[Q]	Secondary metabolites biosynthesis, transport and catabolism
Bra003691.1-P	LOC103830575	putative DEAD-box ATP-dependent RNA helicase 29	103830575					KOG0337	ATP-dependent RNA helicase	[A]	RNA processing and modification
Bra003703.1-P	LOC103830594	trihelix transcription factor GT-2	103830594
Bra003705.1-P	LOC103830597	sm-like protein LSM3B	103830597	GO:0071013,GO:0000932,GO:1990726,GO:0071011,GO:0046540,GO:0005688,GO:0003723,GO:0033962,GO:0000398,GO:0000956	catalytic step 2 spliceosome|cytoplasmic mRNA processing body|Lsm1-7-Pat1 complex|precatalytic spliceosome|U4/U6 x U5 tri-snRNP complex|U6 snRNP|RNA binding|cytoplasmic mRNA processing body assembly|mRNA splicing, via spliceosome|nuclear-transcribed mRNA catabolic process	brp03040,brp03018	Spliceosome|RNA degradation	KOG3460	Small nuclear ribonucleoprotein (snRNP) LSM3	[A]	RNA processing and modification
Bra003706.1-P	LOC103830596	exocyst complex component SEC5A	103830596	GO:0005829,GO:0000145,GO:0005886,GO:0009506,GO:0060321,GO:0001927,GO:0006893	cytosol|exocyst|plasma membrane|plasmodesma|acceptance of pollen|exocyst assembly|Golgi to plasma membrane transport			KOG2347	Sec5 subunit of exocyst complex	[U]	Intracellular trafficking, secretion, and vesicular transport
Bra003730.1-P	LOC117125655	NADH dehydrogenase [ubiquinone] 1 beta subcomplex subunit 2-like	117125655	GO:0005747,GO:0055114	mitochondrial respiratory chain complex I|oxidation-reduction process
Bra003732.1-P	LOC103830625	dehydrin ERD14	103830625	GO:0009507,GO:0005829,GO:0005886,GO:0005509,GO:0009631,GO:0009737,GO:0009409,GO:0009269	chloroplast|cytosol|plasma membrane|calcium ion binding|cold acclimation|response to abscisic acid|response to cold|response to desiccation
Bra003733.1-P	LOC103830627	pro-resilin	103830627					KOG2567	Uncharacterized conserved protein	[S]	Function unknown
Bra003735.1-P	LOC103830630	SKP1-like protein 1A	103830630			brp04141,brp04120	Protein processing in endoplasmic reticulum|Ubiquitin mediated proteolysis	KOG1724	SCF ubiquitin ligase, Skp1 component	[O]	Posttranslational modification, protein turnover, chaperones
Bra003738.1-P	LOC103830635	NADP-dependent malic enzyme 4, chloroplastic	103830635	GO:0009507,GO:0050897,GO:0004471,GO:0004473,GO:0051287,GO:0008948,GO:0042803,GO:0008270,GO:0006633,GO:0006108,GO:0051289,GO:0006090	chloroplast|cobalt ion binding|malate dehydrogenase (decarboxylating) (NAD+) activity|malate dehydrogenase (decarboxylating) (NADP+) activity|NAD binding|oxaloacetate decarboxylase activity|protein homodimerization activity|zinc ion binding|fatty acid biosynthetic process|malate metabolic process|protein homotetramerization|pyruvate metabolic process	brp00620,brp00710	Pyruvate metabolism|Carbon fixation in photosynthetic organisms	KOG1257	NADP+-dependent malic enzyme	[C]	Energy production and conversion
Bra003742.1-P	LOC103830638	ER lumen protein-retaining receptor erd-2.2	103830638
Bra003744.1-P	LOC103831437	probable pre-mRNA-splicing factor ATP-dependent RNA helicase DEAH3	103831437			brp03040	Spliceosome
Bra003745.1-P								KOG1745	Histones H3 and H4	[B]	Chromatin structure and dynamics
Bra003750.1-P	LOC103830647	general transcription factor IIF subunit 2	103830647			brp03022	Basal transcription factors
Bra003751.1-P	LOC103830649	protein WALLS ARE THIN 1	103830649
Bra003758.1-P	LOC103830654	ornithine carbamoyltransferase, chloroplastic	103830654	GO:0009507,GO:0009570,GO:0016597,GO:0004585,GO:0042450,GO:0000050	chloroplast|chloroplast stroma|amino acid binding|ornithine carbamoyltransferase activity|arginine biosynthetic process via ornithine|urea cycle	brp00220	Arginine biosynthesis	KOG1504	Ornithine carbamoyltransferase OTC/ARG3	[E]	Amino acid transport and metabolism
Bra003762.1-P	LOC103830660	5'-nucleotidase domain-containing protein 4	103830660
Bra003764.1-P	LOC103830661	S-adenosyl-L-methionine-dependent tRNA 4-demethylwyosine synthase	103830661
Bra003766.1-P	LOC103830663	mitochondrial import inner membrane translocase subunit Tim13	103830663
Bra003767.1-P	LOC103830664	glycine--tRNA ligase, chloroplastic/mitochondrial 2	103830664	GO:0009507,GO:0009570,GO:0005739,GO:0005524,GO:0004820,GO:0046983,GO:0009793,GO:0006426,GO:0045995	chloroplast|chloroplast stroma|mitochondrion|ATP binding|glycine-tRNA ligase activity|protein dimerization activity|embryo development ending in seed dormancy|glycyl-tRNA aminoacylation|regulation of embryonic development	brp00970	Aminoacyl-tRNA biosynthesis
Bra003769.1-P	LOC103830666	uncharacterized membrane protein At1g75140	103830666
Bra003774.1-P	LOC103830671	pathogenesis-related protein 5	103830671	GO:0048046,GO:0005618,GO:0005773,GO:0031540,GO:0046686,GO:0010224,GO:0009615,GO:0009627	apoplast|cell wall|vacuole|regulation of anthocyanin biosynthetic process|response to cadmium ion|response to UV-B|response to virus|systemic acquired resistance
Bra003781.1-P	LOC103830679	betaine aldehyde dehydrogenase 1, chloroplastic	103830679	GO:0005618,GO:0009507,GO:0005829,GO:0009516,GO:0004029,GO:0008802,GO:0019285,GO:0009651,GO:0009414	cell wall|chloroplast|cytosol|leucoplast|aldehyde dehydrogenase (NAD) activity|betaine-aldehyde dehydrogenase activity|glycine betaine biosynthetic process from choline|response to salt stress|response to water deprivation	brp00260	Glycine, serine and threonine metabolism	KOG2450	Aldehyde dehydrogenase	[C]	Energy production and conversion
Bra003804.1-P				GO:0005768,GO:0005794,GO:0000139,GO:0016021,GO:0005802,GO:0016758,GO:0033843,GO:0048767,GO:0009969,GO:0010411	endosome|Golgi apparatus|Golgi membrane|integral component of membrane|trans-Golgi network|transferase activity, transferring hexosyl groups|xyloglucan 6-xylosyltransferase activity|root hair elongation|xyloglucan biosynthetic process|xyloglucan metabolic process
Bra003809.1-P	LOC103830709	probable phosphoribosylformylglycinamidine synthase, chloroplastic/mitochondrial	103830709	GO:0009507,GO:0005739,GO:0005524,GO:0046872,GO:0004642,GO:0006189,GO:0006541,GO:0006164,GO:0009156	chloroplast|mitochondrion|ATP binding|metal ion binding|phosphoribosylformylglycinamidine synthase activity|de novo IMP biosynthetic process|glutamine metabolic process|purine nucleotide biosynthetic process|ribonucleoside monophosphate biosynthetic process	brp00230	Purine metabolism	KOG1907	Phosphoribosylformylglycinamidine synthase	[F]	Nucleotide transport and metabolism
Bra003840.1-P	LOC103830744	phosphoethanolamine N-methyltransferase 3	103830744	GO:0005737,GO:0000234,GO:0008757,GO:0032259,GO:0006656	cytoplasm|phosphoethanolamine N-methyltransferase activity|S-adenosylmethionine-dependent methyltransferase activity|methylation|phosphatidylcholine biosynthetic process	brp00564	Glycerophospholipid metabolism	KOG1269	SAM-dependent methyltransferases	[IR]	Lipid transport and metabolism |General function prediction only
Bra003844.1-P	LOC103830751	uncharacterized protein LOC103830751	103830751					KOG0667	Dual-specificity tyrosine-phosphorylation regulated kinase	[R]	General function prediction only
Bra003850.1-P	LOC103830760	kunitz trypsin inhibitor 4	103830760	GO:0005739,GO:0004866,GO:0042742,GO:0012501,GO:0042542,GO:0009625,GO:0002237,GO:0002238,GO:0009624,GO:0009751,GO:0009651,GO:0009611	mitochondrion|endopeptidase inhibitor activity|defense response to bacterium|programmed cell death|response to hydrogen peroxide|response to insect|response to molecule of bacterial origin|response to molecule of fungal origin|response to nematode|response to salicylic acid|response to salt stress|response to wounding
Bra003851.1-P	LOC103830761	nascent polypeptide-associated complex subunit beta isoform X2	103830761	GO:0006355,GO:0009651,GO:0006351	regulation of transcription, DNA-templated|response to salt stress|transcription, DNA-templated			KOG2240	RNA polymerase II general transcription factor BTF3 and related proteins	[K]	Transcription
Bra003854.1-P	LOC103830764	eukaryotic translation initiation factor 2A	103830764	GO:0005852,GO:0000166,GO:0003743	eukaryotic translation initiation factor 3 complex|nucleotide binding|translation initiation factor activity			KOG2315	Predicted translation initiation factor related to eIF-3a	[J]	Translation, ribosomal structure and biogenesis
Bra003859.1-P	LOC103830769	ESCRT-related protein CHMP1B	103830769			brp04144	Endocytosis	KOG3232	Vacuolar assembly/sorting protein DID2	[U]	Intracellular trafficking, secretion, and vesicular transport
Bra003866.1-P	LOC103830777	disease resistance protein CHL1	103830777	GO:0005737,GO:0043531,GO:0007165	cytoplasm|ADP binding|signal transduction
Bra003888.1-P	LOC103830804	hydroxypyruvate reductase isoform X1	103830804					KOG0069	Glyoxylate/hydroxypyruvate reductase (D-isomer-specific 2-hydroxy acid dehydrogenase superfamily)	[C]	Energy production and conversion
Bra003890.1-P	LOC103830805	MICOS complex subunit Mic10	103830805
Bra003891.1-P	LOC103830806	patellin-3 isoform X1	103830806					KOG1471	Phosphatidylinositol transfer protein SEC14 and related proteins	[I]	Lipid transport and metabolism
Bra003912.1-P	LOC103830830	exocyst complex component SEC6	103830830	GO:0005618,GO:0005856,GO:0005829,GO:0000145,GO:0005576,GO:0009524,GO:0005886,GO:0000149,GO:0051601,GO:0006887	cell wall|cytoskeleton|cytosol|exocyst|extracellular region|phragmoplast|plasma membrane|SNARE binding|exocyst localization|exocytosis			KOG2286	Exocyst complex subunit SEC6	[U]	Intracellular trafficking, secretion, and vesicular transport
Bra003926.1-P	LOC103830851	protein CANDIDATE G-PROTEIN COUPLED RECEPTOR 7	103830851					KOG2569	G protein-coupled seven transmembrane receptor	[T]	Signal transduction mechanisms
Bra003928.1-P	LOC103830852	SUN domain-containing protein 4-like	103830852	GO:0005739,GO:0004372,GO:0030170,GO:0006544,GO:0006563,GO:0035999	mitochondrion|glycine hydroxymethyltransferase activity|pyridoxal phosphate binding|glycine metabolic process|L-serine metabolic process|tetrahydrofolate interconversion			KOG2467	Glycine/serine hydroxymethyltransferase	[E]	Amino acid transport and metabolism
Bra003930.1-P	LOC103830856	DNA repair RAD52-like protein 1, mitochondrial	103830856
Bra003939.1-P	LOC103830869	MLP-like protein 31	103830869	GO:0006952,GO:0009607	defense response|response to biotic stimulus
Bra003941.1-P	LOC103830870	protein C2-DOMAIN ABA-RELATED 9 isoform X1	103830870	GO:0005634,GO:0005886,GO:0005096,GO:0046872,GO:0005543,GO:0009738,GO:0009789,GO:0043547	nucleus|plasma membrane|GTPase activator activity|metal ion binding|phospholipid binding|abscisic acid-activated signaling pathway|positive regulation of abscisic acid-activated signaling pathway|positive regulation of GTPase activity
Bra003948.1-P	LOC103830877	probable peroxygenase 4	103830877			brp00073	Cutin, suberine and wax biosynthesis
Bra003951.1-P	LOC103830880	60S ribosomal protein L27a-3	103830880			brp03010	Ribosome
Bra003954.1-P	LOC103830882	ADP-ribosylation factor 2-B	103830882			brp04144	Endocytosis
Bra003963.1-P	LOC103830893	50S ribosomal protein L7/L12	103830893	GO:0009507,GO:0009941,GO:0009570,GO:0009535,GO:0009295,GO:0009506,GO:0000311,GO:0009579,GO:0003735,GO:0006412	chloroplast|chloroplast envelope|chloroplast stroma|chloroplast thylakoid membrane|nucleoid|plasmodesma|plastid large ribosomal subunit|thylakoid|structural constituent of ribosome|translation	brp03010	Ribosome	KOG1715	Mitochondrial/chloroplast ribosomal protein L12	[J]	Translation, ribosomal structure and biogenesis
Bra003975.1-P	LOC103830907	uncharacterized protein LOC103830907	103830907
Bra003984.1-P	LOC103830915	60S ribosomal protein L10-3	103830915	GO:0005737,GO:0022625,GO:0022626,GO:0005634,GO:0005840,GO:0005774,GO:0005773,GO:0003735,GO:0032502,GO:0010224,GO:0000027,GO:0006412	cytoplasm|cytosolic large ribosomal subunit|cytosolic ribosome|nucleus|ribosome|vacuolar membrane|vacuole|structural constituent of ribosome|developmental process|response to UV-B|ribosomal large subunit assembly|translation	brp03010	Ribosome	KOG0857	60s ribosomal protein L10	[J]	Translation, ribosomal structure and biogenesis
Bra003987.1-P	LOC103830918	ran guanine nucleotide release factor	103830918
Bra004031.1-P	LOC103830964	alpha-xylosidase 1	103830964	GO:0048046,GO:0005618,GO:0009507,GO:0009505,GO:0009506,GO:0061634,GO:0046556,GO:0030246,GO:0009044,GO:0080176,GO:0071555,GO:0046686,GO:0045493,GO:0010411	apoplast|cell wall|chloroplast|plant-type cell wall|plasmodesma|alpha-D-xyloside xylohydrolase|alpha-L-arabinofuranosidase activity|carbohydrate binding|xylan 1,4-beta-xylosidase activity|xyloglucan 1,6-alpha-xylosidase activity|cell wall organization|response to cadmium ion|xylan catabolic process|xyloglucan metabolic process			KOG1065	Maltase glucoamylase and related hydrolases, glycosyl hydrolase family 31	[G]	Carbohydrate transport and metabolism
Bra004054.1-P	LOC103830990	alpha,alpha-trehalose-phosphate synthase [UDP-forming] 6	103830990			brp00500	Starch and sucrose metabolism	KOG1050	Trehalose-6-phosphate synthase component TPS1 and related subunits	[G]	Carbohydrate transport and metabolism
Bra004057.1-P	LOC103830997	lipoxygenase 2, chloroplastic	103830997			brp00591,brp00592	Linoleic acid metabolism|alpha-Linolenic acid metabolism
Bra004058.1-P	LOC103830995	lipoxygenase 2, chloroplastic	103830995			brp00591,brp00592	Linoleic acid metabolism|alpha-Linolenic acid metabolism
Bra004073.1-P	LOC103831011	probable pectate lyase 5	103831011	GO:0046872,GO:0030570,GO:0045490	metal ion binding|pectate lyase activity|pectin catabolic process	brp00040	Pentose and glucuronate interconversions
Bra004079.1-P	LOC103831189	signal recognition particle subunit SRP72	103831189			brp03060	Protein export
Bra004081.1-P	LOC103831021	lipoxygenase 6, chloroplastic	103831021			brp00591,brp00592	Linoleic acid metabolism|alpha-Linolenic acid metabolism
Bra004084.1-P	LOC103831023	DNA polymerase zeta catalytic subunit isoform X2	103831023
Bra004085.1-P	LOC103831024	mannosyl-oligosaccharide glucosidase GCS1	103831024			brp00510,brp04141	N-Glycan biosynthesis|Protein processing in endoplasmic reticulum
Bra004107.1-P	LOC103831045	protein CDI	103831045
Bra004113.1-P	LOC103831051	CBS domain-containing protein CBSX6	103831051
Bra004114.1-P	LOC103831054	transcription elongation factor SPT6 homolog	103831054					KOG1856	Transcription elongation factor SPT6	[A]	RNA processing and modification
Bra004118.1-P	LOC103831058	mitochondrial proton/calcium exchanger protein	103831058					KOG1043	Ca2+-binding transmembrane protein LETM1/MRS7	[S]	Function unknown
Bra004121.1-P	LOC103831061	beta-hexosaminidase 3	103831061			brp00520,brp00513,brp00531,brp00603,brp00604,brp00511	Amino sugar and nucleotide sugar metabolism|Various types of N-glycan biosynthesis|Glycosaminoglycan degradation|Glycosphingolipid biosynthesis - globo and isoglobo series|Glycosphingolipid biosynthesis - ganglio series|Other glycan degradation	KOG2499	Beta-N-acetylhexosaminidase	[G]	Carbohydrate transport and metabolism
Bra004123.1-P	LOC103831062	ubiquitin carboxyl-terminal hydrolase 2	103831062	GO:0005737,GO:0005634,GO:0004843,GO:0016579,GO:0010016,GO:0006511	cytoplasm|nucleus|thiol-dependent ubiquitin-specific protease activity|protein deubiquitination|shoot system morphogenesis|ubiquitin-dependent protein catabolic process			KOG2778	Ubiquitin C-terminal hydrolase	[O]	Posttranslational modification, protein turnover, chaperones
Bra004133.1-P	LOC103831073	uncharacterized protein LOC103831073 isoform X1	103831073
Bra004134.1-P				GO:0048046,GO:0009570,GO:0005829,GO:0005886,GO:0009506,GO:0005507,GO:0004450,GO:0000287,GO:0051287,GO:0042742,GO:0006102,GO:0006739,GO:0046686,GO:0009651,GO:0010043,GO:0006099	apoplast|chloroplast stroma|cytosol|plasma membrane|plasmodesma|copper ion binding|isocitrate dehydrogenase (NADP+) activity|magnesium ion binding|NAD binding|defense response to bacterium|isocitrate metabolic process|NADP metabolic process|response to cadmium ion|response to salt stress|response to zinc ion|tricarboxylic acid cycle			KOG1526	NADP-dependent isocitrate dehydrogenase	[C]	Energy production and conversion
Bra004136.1-P	LOC103831077	glutamate decarboxylase 2	103831077	GO:0004351,GO:0030170,GO:0006536,GO:0006807	glutamate decarboxylase activity|pyridoxal phosphate binding|glutamate metabolic process|nitrogen compound metabolic process	brp00650,brp00250,brp00410,brp00430	Butanoate metabolism|Alanine, aspartate and glutamate metabolism|beta-Alanine metabolism|Taurine and hypotaurine metabolism	KOG1383	Glutamate decarboxylase/sphingosine phosphate lyase	[E]	Amino acid transport and metabolism
Bra004137.1-P				GO:0004351,GO:0030170,GO:0006536,GO:0006807	glutamate decarboxylase activity|pyridoxal phosphate binding|glutamate metabolic process|nitrogen compound metabolic process			KOG1383	Glutamate decarboxylase/sphingosine phosphate lyase	[E]	Amino acid transport and metabolism
Bra004138.1-P	LOC103831078	peroxiredoxin-2B	103831078	GO:0009507,GO:0005829,GO:0016020,GO:0005886,GO:0004601,GO:0051920,GO:0045454,GO:0046686	chloroplast|cytosol|membrane|plasma membrane|peroxidase activity|peroxiredoxin activity|cell redox homeostasis|response to cadmium ion			KOG0541	Alkyl hydroperoxide reductase/peroxiredoxin	[O]	Posttranslational modification, protein turnover, chaperones
Bra004139.1-P	LOC103831079	exosome complex component CSL4	103831079			brp03018	RNA degradation	KOG3409	Exosomal 3'-5' exoribonuclease complex, subunit ski4 (Csl4)	[J]	Translation, ribosomal structure and biogenesis
Bra004140.1-P	LOC103831080	60S ribosomal export protein NMD3	103831080			brp03013,brp03008	RNA transport|Ribosome biogenesis in eukaryotes	KOG2613	NMD protein affecting ribosome stability and mRNA decay	[J]	Translation, ribosomal structure and biogenesis
Bra004143.1-P	LOC103831084	eukaryotic translation initiation factor 3 subunit J	103831084			brp03013	RNA transport
Bra004144.1-P	LOC103831085	protein OPI10 homolog	103831085					KOG4067	Uncharacterized conserved protein	[S]	Function unknown
Bra004158.1-P	LOC103831096	THO complex subunit 4C	103831096	GO:0005730,GO:0005654,GO:0003729,GO:0000166,GO:0051028	nucleolus|nucleoplasm|mRNA binding|nucleotide binding|mRNA transport	brp03040,brp03013,brp03015	Spliceosome|RNA transport|mRNA surveillance pathway	KOG0533	RRM motif-containing protein	[A]	RNA processing and modification
Bra004165.1-P	LOC103831103	calcium-binding protein CML24	103831103			brp04626	Plant-pathogen interaction
Bra004168.1-P	LOC103831107	probable fructokinase-6, chloroplastic	103831107			brp00051,brp00500,brp00520	Fructose and mannose metabolism|Starch and sucrose metabolism|Amino sugar and nucleotide sugar metabolism	KOG2855	Ribokinase	[G]	Carbohydrate transport and metabolism
Bra004172.1-P	LOC103831112	protein AAR2 homolog	103831112					KOG3937	mRNA splicing factor	[A]	RNA processing and modification
Bra004177.1-P	LOC103831118	ATP-dependent Clp protease proteolytic subunit 3, chloroplastic	103831118					KOG0840	ATP-dependent Clp protease, proteolytic subunit	[O]	Posttranslational modification, protein turnover, chaperones
Bra004178.1-P	LOC103831119	EEF1A lysine methyltransferase 2	103831119					KOG1271	Methyltransferases	[R]	General function prediction only
Bra004206.1-P	LOC103831150	protein SWEETIE isoform X1	103831150
Bra004214.1-P	LOC103831161	probable lactoylglutathione lyase, chloroplastic	103831161	GO:0009507,GO:0009570,GO:0010319,GO:0009579,GO:0031977,GO:0004462,GO:0046872,GO:0019243,GO:0009409	chloroplast|chloroplast stroma|stromule|thylakoid|thylakoid lumen|lactoylglutathione lyase activity|metal ion binding|methylglyoxal catabolic process to D-lactate via S-lactoyl-glutathione|response to cold	brp00620	Pyruvate metabolism	KOG2943	Predicted glyoxalase	[G]	Carbohydrate transport and metabolism
Bra004216.1-P	LOC103831163	probable plastidic glucose transporter 2	103831163	GO:0031969,GO:0016021,GO:0022891,GO:0008643	chloroplast membrane|integral component of membrane|substrate-specific transmembrane transporter activity|carbohydrate transport
Bra004221.1-P
Bra004243.1-P								KOG2376	Signal recognition particle, subunit Srp72	[U]	Intracellular trafficking, secretion, and vesicular transport
Bra004247.1-P	LOC103831194	ATP-dependent zinc metalloprotease FTSH 1, chloroplastic	103831194					KOG0731	AAA+-type ATPase containing the peptidase M41 domain	[O]	Posttranslational modification, protein turnover, chaperones
Bra004263.1-P	LOC103831209	alpha-L-fucosidase 3	103831209	GO:0048046,GO:0009505,GO:0004560,GO:0016788,GO:0008152	apoplast|plant-type cell wall|alpha-L-fucosidase activity|hydrolase activity, acting on ester bonds|metabolic process	brp00511	Other glycan degradation
Bra004269.1-P	LOC103831213	conserved oligomeric Golgi complex subunit 5	103831213					KOG2211	Predicted Golgi transport complex 1 protein	[U]	Intracellular trafficking, secretion, and vesicular transport
Bra004270.1-P	LOC103831214	protein POLLEN DEFECTIVE IN GUIDANCE 1 isoform X1	103831214					KOG2490	Predicted membrane protein	[S]	Function unknown
Bra004271.1-P	LOC103831216	ABC transporter I family member 17	103831216
Bra004295.1-P	LOC103831242	universal stress protein A-like protein	103831242	GO:0005886,GO:0016208,GO:0006950	plasma membrane|AMP binding|response to stress
Bra004301.1-P	LOC103831250	chaperone protein dnaJ 15	103831250					KOG0713	Molecular chaperone (DnaJ superfamily)	[O]	Posttranslational modification, protein turnover, chaperones
Bra004319.1-P	LOC103831266	alpha-xylosidase 1	103831266	GO:0048046,GO:0005618,GO:0009507,GO:0009505,GO:0009506,GO:0061634,GO:0046556,GO:0030246,GO:0009044,GO:0080176,GO:0071555,GO:0046686,GO:0045493,GO:0010411	apoplast|cell wall|chloroplast|plant-type cell wall|plasmodesma|alpha-D-xyloside xylohydrolase|alpha-L-arabinofuranosidase activity|carbohydrate binding|xylan 1,4-beta-xylosidase activity|xyloglucan 1,6-alpha-xylosidase activity|cell wall organization|response to cadmium ion|xylan catabolic process|xyloglucan metabolic process			KOG1065	Maltase glucoamylase and related hydrolases, glycosyl hydrolase family 31	[G]	Carbohydrate transport and metabolism
Bra004347.1-P	LOC103831301	WPP domain-interacting tail-anchored protein 2 isoform X2	103831301	GO:0016021	integral component of membrane
Bra004365.1-P	LOC103831320	fructokinase-like 2, chloroplastic	103831320	GO:0042644,GO:0009295,GO:0016301,GO:0009658,GO:0009662,GO:0042793	chloroplast nucleoid|nucleoid|kinase activity|chloroplast organization|etioplast organization|transcription from plastid promoter
Bra004367.1-P	LOC103831323	nuclear transport factor 2 isoform X1	103831323					KOG0116	RasGAP SH3 binding protein rasputin, contains NTF2 and RRM domains	[T]	Signal transduction mechanisms
Bra004369.1-P	LOC103831326	uncharacterized protein LOC103831326	103831326	GO:0031225,GO:0005886,GO:0009506,GO:0001872,GO:0030247	anchored component of membrane|plasma membrane|plasmodesma|(1->3)-beta-D-glucan binding|polysaccharide binding
Bra004382.1-P	LOC103831341	transmembrane emp24 domain-containing protein p24delta10	103831341					KOG1691	emp24/gp25L/p24 family of membrane trafficking proteins	[U]	Intracellular trafficking, secretion, and vesicular transport
Bra004387.1-P	LOC103831346	uncharacterized protein LOC103831346	103831346
Bra004395.1-P	LOC103831356	carbamoyl-phosphate synthase small chain, chloroplastic isoform X1	103831356			brp00240,brp00250	Pyrimidine metabolism|Alanine, aspartate and glutamate metabolism	KOG0370	Multifunctional pyrimidine synthesis protein CAD (includes carbamoyl-phophate synthetase, aspartate transcarbamylase, and glutamine amidotransferase)	[R]	General function prediction only
Bra004400.1-P	LOC103831364	60S ribosomal protein L34-2	103831364			brp03010	Ribosome	KOG1790	60s ribosomal protein L34	[J]	Translation, ribosomal structure and biogenesis
Bra004420.1-P	LOC103866336	sister-chromatid cohesion protein 3	103866336					KOG2011	Sister chromatid cohesion complex Cohesin, subunit STAG/IRR1/SCC3	[D]	Cell cycle control, cell division, chromosome partitioning
Bra004427.1-P	LOC103866343	zinc finger CCCH domain-containing protein 32 isoform X1	103866343
Bra004435.1-P	LOC103866351	universal stress protein PHOS34	103866351	GO:0005886,GO:0016208,GO:0006950	plasma membrane|AMP binding|response to stress
Bra004438.1-P	LOC103866354	DExH-box ATP-dependent RNA helicase DExH8 isoform X2	103866354	GO:0009507,GO:0005737,GO:0005634,GO:0005524,GO:0004004,GO:0003677,GO:0046872,GO:0003729,GO:0044822,GO:0006396	chloroplast|cytoplasm|nucleus|ATP binding|ATP-dependent RNA helicase activity|DNA binding|metal ion binding|mRNA binding|poly(A) RNA binding|RNA processing
Bra004445.1-P	LOC103866362	U1 small nuclear ribonucleoprotein A	103866362	GO:0005829,GO:0005730,GO:0005634,GO:0005681,GO:0005685,GO:0000166,GO:0035614,GO:0030619,GO:0000398	cytosol|nucleolus|nucleus|spliceosomal complex|U1 snRNP|nucleotide binding|snRNA stem-loop binding|U1 snRNA binding|mRNA splicing, via spliceosome	brp03040	Spliceosome	KOG4206	Spliceosomal protein snRNP-U1A/U2B	[A]	RNA processing and modification
Bra004450.1-P				GO:0005829,GO:0005739,GO:0045239,GO:0004333,GO:0006106,GO:0006108,GO:0048868,GO:0051262,GO:0006979,GO:0009651,GO:0006099	cytosol|mitochondrion|tricarboxylic acid cycle enzyme complex|fumarate hydratase activity|fumarate metabolic process|malate metabolic process|pollen tube development|protein tetramerization|response to oxidative stress|response to salt stress|tricarboxylic acid cycle			KOG1317	Fumarase	[C]	Energy production and conversion
Bra004455.1-P	LOC103866377	protein disulfide-isomerase like 2-1	103866377	GO:0005783,GO:0009505,GO:0005774,GO:0003756,GO:0045454,GO:0009567,GO:0009793,GO:0009553,GO:0048868,GO:0006457,GO:0046686,GO:0034976	endoplasmic reticulum|plant-type cell wall|vacuolar membrane|protein disulfide isomerase activity|cell redox homeostasis|double fertilization forming a zygote and endosperm|embryo development ending in seed dormancy|embryo sac development|pollen tube development|protein folding|response to cadmium ion|response to endoplasmic reticulum stress	brp04141	Protein processing in endoplasmic reticulum	KOG0191	Thioredoxin/protein disulfide isomerase	[O]	Posttranslational modification, protein turnover, chaperones
Bra004459.1-P	LOC103866383	calvin cycle protein CP12-1, chloroplastic	103866383	GO:0009507,GO:0009941,GO:0009570,GO:0043234,GO:0005507,GO:0016151,GO:0080153,GO:0019253,GO:0009744	chloroplast|chloroplast envelope|chloroplast stroma|protein complex|copper ion binding|nickel cation binding|negative regulation of reductive pentose-phosphate cycle|reductive pentose-phosphate cycle|response to sucrose
Bra004460.1-P	LOC103866385	probable glutamyl endopeptidase, chloroplastic isoform X1	103866385					KOG2100	Dipeptidyl aminopeptidase	[O]	Posttranslational modification, protein turnover, chaperones
Bra004461.1-P	LOC103866386	uncharacterized protein LOC103866386	103866386
Bra004464.1-P	LOC103866389	DEAD-box ATP-dependent RNA helicase 24	103866389			brp03040	Spliceosome	KOG0339	ATP-dependent RNA helicase	[A]	RNA processing and modification
Bra004494.1-P	LOC103866417	pectin acetylesterase 3	103866417					KOG4287	Pectin acetylesterase and similar proteins	[M]	Cell wall/membrane/envelope biogenesis
Bra004497.1-P	LOC103866420	probable plastid-lipid-associated protein 10, chloroplastic	103866420
Bra004498.1-P	LOC103866422	transcription factor 25	103866422					KOG2422	Uncharacterized conserved protein	[S]	Function unknown
Bra004499.1-P	LOC103866423	uncharacterized protein C594.04c	103866423					KOG4650	Predicted steroid reductase	[R]	General function prediction only
Bra004518.1-P	LOC103866445	cytochrome B5	103866445	GO:0005789,GO:0016021,GO:0020037,GO:0046872,GO:0055114	endoplasmic reticulum membrane|integral component of membrane|heme binding|metal ion binding|oxidation-reduction process			KOG0537	Cytochrome b5	[C]	Energy production and conversion
Bra004523.1-P	LOC103866451	serine/arginine-rich splicing factor RS31	103866451			brp03040	Spliceosome
Bra004531.1-P								KOG1992	Nuclear export receptor CSE1/CAS (importin beta superfamily)	[YU]	Nuclear structure |Intracellular trafficking, secretion, and vesicular transport
Bra004543.1-P	LOC103866475	jasmonoyl--L-amino acid synthetase JAR1	103866475			brp04075	Plant hormone signal transduction
Bra004562.1-P	LOC103866495	reticulon-like protein B5	103866495	GO:0005783,GO:0005789,GO:0016021,GO:0005886,GO:0080167	endoplasmic reticulum|endoplasmic reticulum membrane|integral component of membrane|plasma membrane|response to karrikin			KOG1792	Reticulon	[U]	Intracellular trafficking, secretion, and vesicular transport
Bra004565.1-P	LOC103866499	desiccation-related protein At2g46140	103866499
Bra004570.1-P	LOC103866503	putative BTB/POZ domain-containing protein At2g40440	103866503					KOG1987	Speckle-type POZ protein SPOP and related proteins with TRAF, MATH and BTB/POZ domains	[DR]	Cell cycle control, cell division, chromosome partitioning |General function prediction only
Bra004574.1-P				GO:0009507,GO:0009941,GO:0009570,GO:0005829,GO:0004853,GO:0015995,GO:0006783,GO:0006782,GO:0009735	chloroplast|chloroplast envelope|chloroplast stroma|cytosol|uroporphyrinogen decarboxylase activity|chlorophyll biosynthetic process|heme biosynthetic process|protoporphyrinogen IX biosynthetic process|response to cytokinin
Bra004583.1-P	LOC103866513	tRNA-aminoacylation cofactor arc1	103866513					KOG2241	tRNA-binding protein	[J]	Translation, ribosomal structure and biogenesis
Bra004587.1-P	LOC103866517	uncharacterized protein LOC103866517	103866517
Bra004590.1-P	LOC103866523	4-alpha-glucanotransferase DPE2	103866523			brp00500	Starch and sucrose metabolism
Bra004623.1-P	LOC103866558	embryo-specific protein ATS3A	103866558	GO:0005576,GO:0009506	extracellular region|plasmodesma
Bra004627.1-P	LOC103866563	S-formylglutathione hydrolase	103866563	GO:0048046,GO:0052689,GO:0018738,GO:0046294,GO:0046686	apoplast|carboxylic ester hydrolase activity|S-formylglutathione hydrolase activity|formaldehyde catabolic process|response to cadmium ion			KOG3101	Esterase D	[R]	General function prediction only
Bra004646.1-P	LOC103866584	villin-2	103866584					KOG0443	Actin regulatory proteins (gelsolin/villin family)	[Z]	Cytoskeleton
Bra004649.1-P	LOC103866587	insulin-degrading enzyme-like 1, peroxisomal	103866587	GO:0005739,GO:0005777,GO:0004222,GO:0008270,GO:0043171,GO:0016485,GO:0051603	mitochondrion|peroxisome|metalloendopeptidase activity|zinc ion binding|peptide catabolic process|protein processing|proteolysis involved in cellular protein catabolic process			KOG0959	N-arginine dibasic convertase NRD1 and related Zn2+-dependent endopeptidases, insulinase superfamily	[O]	Posttranslational modification, protein turnover, chaperones
Bra004654.1-P	LOC103866593	40S ribosomal protein S2-3	103866593			brp03010	Ribosome	KOG0877	40S ribosomal protein S2/30S ribosomal protein S5	[J]	Translation, ribosomal structure and biogenesis
Bra004671.1-P	LOC103866612	probable plastid-lipid-associated protein 13, chloroplastic	103866612	GO:0009507,GO:0009570,GO:0009534,GO:0010287,GO:0009579	chloroplast|chloroplast stroma|chloroplast thylakoid|plastoglobule|thylakoid
Bra004676.1-P	LOC103866618	TBCC domain-containing protein 1	103866618
Bra004708.1-P	LOC103866648	protein trichome birefringence-like 39	103866648
Bra004713.1-P	LOC103866656	peroxisomal and mitochondrial division factor 1	103866656	GO:0016021,GO:0031966,GO:0005741,GO:0005739,GO:0005778,GO:0005777,GO:0009536,GO:0042803,GO:0007005,GO:0007031	integral component of membrane|mitochondrial membrane|mitochondrial outer membrane|mitochondrion|peroxisomal membrane|peroxisome|plastid|protein homodimerization activity|mitochondrion organization|peroxisome organization
Bra004718.1-P	LOC103866664	serine/threonine-protein phosphatase 5	103866664	GO:0005737,GO:0005829,GO:0030176,GO:0005635,GO:0031965,GO:0016607,GO:0005634,GO:0009506,GO:0046872,GO:0004721,GO:0004722,GO:0046906,GO:0010019,GO:1902325,GO:0006913,GO:0010017,GO:0046686	cytoplasm|cytosol|integral component of endoplasmic reticulum membrane|nuclear envelope|nuclear membrane|nuclear speck|nucleus|plasmodesma|metal ion binding|phosphoprotein phosphatase activity|protein serine/threonine phosphatase activity|tetrapyrrole binding|chloroplast-nucleus signaling pathway|negative regulation of chlorophyll biosynthetic process|nucleocytoplasmic transport|red or far-red li…			KOG0376	Serine-threonine phosphatase 2A, catalytic subunit	[R]	General function prediction only
Bra004719.1-P	LOC103866665	receptor like protein 29	103866665					KOG0619	FOG: Leucine rich repeat	[R]	General function prediction only
Bra004720.1-P	LOC103866666	citrate synthase 3, peroxisomal	103866666			brp00020,brp00630	Citrate cycle (TCA cycle)|Glyoxylate and dicarboxylate metabolism
Bra004722.1-P				GO:0009507,GO:0009941,GO:0009570,GO:0009535,GO:0015934,GO:0016020,GO:0005739,GO:0005634,GO:0003723,GO:0019843,GO:0003735,GO:0000470,GO:0006412	chloroplast|chloroplast envelope|chloroplast stroma|chloroplast thylakoid membrane|large ribosomal subunit|membrane|mitochondrion|nucleus|RNA binding|rRNA binding|structural constituent of ribosome|maturation of LSU-rRNA|translation
Bra004723.1-P	LOC103866669	sec1 family domain-containing protein MIP3	103866669	GO:0005789,GO:0005773,GO:0051604,GO:0015031,GO:0006624,GO:0006904	endoplasmic reticulum membrane|vacuole|protein maturation|protein transport|vacuolar protein processing|vesicle docking involved in exocytosis
Bra004725.1-P	LOC103866670	multiprotein-bridging factor 1a	103866670	GO:0005737,GO:0005730,GO:0005634,GO:0043565,GO:0003713,GO:0045893,GO:0006351	cytoplasm|nucleolus|nucleus|sequence-specific DNA binding|transcription coactivator activity|positive regulation of transcription, DNA-templated|transcription, DNA-templated			KOG3398	Transcription factor MBF1	[K]	Transcription
Bra004730.1-P	LOC103866678	ribose-phosphate pyrophosphokinase 4	103866678					KOG1448	Ribose-phosphate pyrophosphokinase	[FE]	Nucleotide transport and metabolism |Amino acid transport and metabolism
Bra004743.1-P	LOC103866694	3-isopropylmalate dehydratase small subunit 3	103866694	GO:0009507,GO:0009570,GO:0009536,GO:0003861,GO:0009658,GO:0048229,GO:0019761,GO:0009098,GO:0009651	chloroplast|chloroplast stroma|plastid|3-isopropylmalate dehydratase activity|chloroplast organization|gametophyte development|glucosinolate biosynthetic process|leucine biosynthetic process|response to salt stress	brp00660,brp00290	C5-Branched dibasic acid metabolism|Valine, leucine and isoleucine biosynthesis	KOG0454	3-isopropylmalate dehydratase (aconitase superfamily)	[E]	Amino acid transport and metabolism
Bra004744.1-P	LOC103866695	3-isopropylmalate dehydratase small subunit 1	103866695			brp00290,brp00966	Valine, leucine and isoleucine biosynthesis|Glucosinolate biosynthesis	KOG0454	3-isopropylmalate dehydratase (aconitase superfamily)	[E]	Amino acid transport and metabolism
Bra004745.1-P	LOC103866696	protein CMSS1	103866696					KOG3089	Predicted DEAD-box-containing helicase	[R]	General function prediction only
Bra004746.1-P	LOC103866697	pirin-like protein 2	103866697	GO:0005829,GO:0005634,GO:0005886,GO:0046872,GO:0030414,GO:0042742	cytosol|nucleus|plasma membrane|metal ion binding|peptidase inhibitor activity|defense response to bacterium
Bra004747.1-P	LOC103866698	ras-related protein RABA5c	103866698			brp04144	Endocytosis	KOG0087	GTPase Rab11/YPT3, small G protein superfamily	[U]	Intracellular trafficking, secretion, and vesicular transport
Bra004759.1-P	LOC103866711	electron transfer flavoprotein-ubiquinone oxidoreductase, mitochondrial	103866711	GO:0031305,GO:0017133,GO:0005739,GO:0051539,GO:0009055,GO:0004174,GO:0046872,GO:0043783,GO:0048039,GO:0006552,GO:0022904,GO:0009646	integral component of mitochondrial inner membrane|mitochondrial electron transfer flavoprotein complex|mitochondrion|4 iron, 4 sulfur cluster binding|electron carrier activity|electron-transferring-flavoprotein dehydrogenase activity|metal ion binding|oxidoreductase activity, oxidizing metal ions with flavin as acceptor|ubiquinone binding|leucine catabolic process|respiratory electron transport …
Bra004762.1-P	LOC103866715	3beta-hydroxysteroid-dehydrogenase/decarboxylase	103866715			brp00100	Steroid biosynthesis	KOG1430	C-3 sterol dehydrogenase/3-beta-hydroxysteroid dehydrogenase and related dehydrogenases	[IE]	Lipid transport and metabolism |Amino acid transport and metabolism
Bra004770.1-P	LOC103866728	defensin-like protein 2 isoform X2	103866728	GO:0005576,GO:0008200,GO:0050832,GO:0031640	extracellular region|ion channel inhibitor activity|defense response to fungus|killing of cells of other organism
Bra004771.1-P	LOC103866727	endochitinase CHI	103866727	GO:0048046,GO:0005622,GO:0009505,GO:0008061,GO:0004568,GO:0006040,GO:0016998,GO:0006032,GO:0010150,GO:0000272,GO:0072722,GO:0010272,GO:0009615,GO:0009627	apoplast|intracellular|plant-type cell wall|chitin binding|chitinase activity|amino sugar metabolic process|cell wall macromolecule catabolic process|chitin catabolic process|leaf senescence|polysaccharide catabolic process|response to amitrole|response to silver ion|response to virus|systemic acquired resistance	brp00520	Amino sugar and nucleotide sugar metabolism	KOG4742	Predicted chitinase	[R]	General function prediction only
Bra004772.1-P	LOC103866726	endochitinase At2g43620	103866726	GO:0048046,GO:0005622,GO:0008061,GO:0004568,GO:0006040,GO:0016998,GO:0006032,GO:0006952,GO:0000272	apoplast|intracellular|chitin binding|chitinase activity|amino sugar metabolic process|cell wall macromolecule catabolic process|chitin catabolic process|defense response|polysaccharide catabolic process	brp00520	Amino sugar and nucleotide sugar metabolism	KOG4742	Predicted chitinase	[R]	General function prediction only
Bra004775.1-P	LOC103866733	signal recognition particle 14 kDa protein	103866733	GO:0005786,GO:0008312,GO:0030942,GO:0045047,GO:0006614	signal recognition particle, endoplasmic reticulum targeting|7S RNA binding|endoplasmic reticulum signal peptide binding|protein targeting to ER|SRP-dependent cotranslational protein targeting to membrane	brp03060	Protein export
Bra004778.1-P
Bra004781.1-P	LOC103866743	cysteine synthase, chloroplastic/chromoplastic	103866743	GO:0048046,GO:0009507,GO:0009941,GO:0009570,GO:0009509,GO:0005768,GO:0005794,GO:0005739,GO:0009536,GO:0005802,GO:0004124,GO:0030170,GO:0016740,GO:0019344,GO:0006535,GO:0009567,GO:0009860,GO:0046686,GO:0009735	apoplast|chloroplast|chloroplast envelope|chloroplast stroma|chromoplast|endosome|Golgi apparatus|mitochondrion|plastid|trans-Golgi network|cysteine synthase activity|pyridoxal phosphate binding|transferase activity|cysteine biosynthetic process|cysteine biosynthetic process from serine|double fertilization forming a zygote and endosperm|pollen tube growth|response to cadmium ion|response to cyto…	brp00920,brp00270	Sulfur metabolism|Cysteine and methionine metabolism	KOG1252	Cystathionine beta-synthase and related enzymes	[E]	Amino acid transport and metabolism
Bra004782.1-P	LOC103866742	molybdopterin synthase catalytic subunit	103866742			brp00790,brp04122	Folate biosynthesis|Sulfur relay system	KOG3307	Molybdopterin converting factor subunit 2	[H]	Coenzyme transport and metabolism
Bra004783.1-P	LOC103866741	U5 small nuclear ribonucleoprotein 40 kDa protein	103866741	GO:0005634,GO:0048188,GO:0042393,GO:0008168,GO:0010228	nucleus|Set1C/COMPASS complex|histone binding|methyltransferase activity|vegetative to reproductive phase transition of meristem	brp03040	Spliceosome	KOG0265	U5 snRNP-specific protein-like factor and related proteins	[A]	RNA processing and modification
Bra004784.1-P	LOC103866738	mitogen-activated protein kinase 6	103866738	GO:0005634,GO:0009524,GO:0009574,GO:0005802,GO:0005524,GO:0004707,GO:0004672,GO:0010120,GO:0051301,GO:0042742,GO:0009864,GO:0010229,GO:0010150,GO:0048481,GO:0009626,GO:0009555,GO:0010183,GO:0080136,GO:0009737,GO:0009409,GO:0009723,GO:0009620,GO:0042542,GO:0006970,GO:0006979,GO:0000302,GO:0009651,GO:0010224,GO:0048364	nucleus|phragmoplast|preprophase band|trans-Golgi network|ATP binding|MAP kinase activity|protein kinase activity|camalexin biosynthetic process|cell division|defense response to bacterium|induced systemic resistance, jasmonic acid mediated signaling pathway|inflorescence development|leaf senescence|plant ovule development|plant-type hypersensitive response|pollen development|pollen tube guidance…	brp04016,brp04075,brp04626	MAPK signaling pathway - plant|Plant hormone signal transduction|Plant-pathogen interaction	KOG0660	Mitogen-activated protein kinase	[T]	Signal transduction mechanisms
Bra004792.1-P	LOC103866754	thiocyanate methyltransferase 1 isoform X1	103866754	GO:0034933,GO:0034931,GO:0018707,GO:0052624,GO:0008425,GO:0034807,GO:0043782,GO:0043780,GO:0043776,GO:0043777,GO:0043770,GO:0043791,GO:0034541,GO:0009008,GO:0043803,GO:0043851,GO:0043833,GO:0030792,GO:0043852,GO:0008174,GO:0051994,GO:0052667,GO:0018423,GO:0016274,GO:0016279,GO:0000179,GO:0008988,GO:0070677,GO:0009383,GO:0071424,GO:0016435,GO:0008650,GO:0016205,GO:0018708,GO:0080012,GO:0043834,GO:…	1-hydroxy-6-methoxypyrene methyltransferase activity|1-hydroxypyrene methyltransferase activity|1-phenanthrol methyltransferase activity|2-phytyl-1,4-naphthoquinone methyltransferase activity|2-polyprenyl-6-methoxy-1,4-benzoquinone methyltransferase activity|4,5-dihydroxybenzo(a)pyrene methyltransferase activity|cobalt-precorrin-3 C17-methyltransferase activity|cobalt-precorrin-5B C1-methyltransf…
Bra004795.1-P	LOC103866758	la-related protein 6B	103866758					KOG1855	Predicted RNA-binding protein	[R]	General function prediction only
Bra004796.1-P	LOC103866759	inositol 1,3,4-trisphosphate 5/6-kinase 4	103866759	GO:0005829,GO:0005524,GO:0047325,GO:0052726,GO:0052725,GO:0000287,GO:0032957,GO:0010264	cytosol|ATP binding|inositol tetrakisphosphate 1-kinase activity|inositol-1,3,4-trisphosphate 5-kinase activity|inositol-1,3,4-trisphosphate 6-kinase activity|magnesium ion binding|inositol trisphosphate metabolic process|myo-inositol hexakisphosphate biosynthetic process	brp00562	Inositol phosphate metabolism
Bra004805.1-P	LOC103866767	guanosine nucleotide diphosphate dissociation inhibitor 1	103866767	GO:0005829,GO:0005096,GO:0016491,GO:0005093,GO:0015031,GO:0007264	cytosol|GTPase activator activity|oxidoreductase activity|Rab GDP-dissociation inhibitor activity|protein transport|small GTPase mediated signal transduction			KOG1439	RAB proteins geranylgeranyltransferase component A (RAB escort protein)	[O]	Posttranslational modification, protein turnover, chaperones
Bra004806.1-P	LOC103866768	60S ribosomal protein L7-3	103866768			brp03010	Ribosome	KOG3184	60S ribosomal protein L7	[J]	Translation, ribosomal structure and biogenesis
Bra004810.1-P	LOC103866772	methylenetetrahydrofolate reductase 2	103866772			brp00670	One carbon pool by folate	KOG0564	5,10-methylenetetrahydrofolate reductase	[E]	Amino acid transport and metabolism
Bra004815.1-P	LOC103866776	uncharacterized protein LOC103866776	103866776
Bra004835.1-P				GO:0048046,GO:0005618,GO:0005794,GO:0009505,GO:0009506,GO:0008422,GO:0102483,GO:0005975,GO:1901657,GO:0033329,GO:0033302	apoplast|cell wall|Golgi apparatus|plant-type cell wall|plasmodesma|beta-glucosidase activity|scopolin beta-glucosidase activity|carbohydrate metabolic process|glycosyl compound metabolic process|kaempferol O-glucoside metabolic process|quercetin O-glucoside metabolic process			KOG0626	Beta-glucosidase, lactase phlorizinhydrolase, and related proteins	[G]	Carbohydrate transport and metabolism
Bra004839.1-P	LOC103866804	beta-glucosidase 26, peroxisomal	103866804			brp00500,brp00460,brp00940	Starch and sucrose metabolism|Cyanoamino acid metabolism|Phenylpropanoid biosynthesis	KOG0626	Beta-glucosidase, lactase phlorizinhydrolase, and related proteins	[G]	Carbohydrate transport and metabolism
Bra004843.1-P	LOC103866810	uncharacterized protein LOC103866810	103866810
Bra004846.1-P	LOC103866812	endoglucanase 14	103866812	GO:0005576,GO:0008810,GO:0071555,GO:0030245	extracellular region|cellulase activity|cell wall organization|cellulose catabolic process	brp00500	Starch and sucrose metabolism
Bra004848.1-P	LOC103866813	sister chromatid cohesion protein DCC1	103866813
Bra004850.1-P	LOC103866816	ras-related protein RABH1b	103866816					KOG0094	GTPase Rab6/YPT6/Ryh1, small G protein superfamily	[U]	Intracellular trafficking, secretion, and vesicular transport
Bra004851.1-P	LOC103866817	acyl carrier protein 1, mitochondrial	103866817			brp00190,brp00061	Oxidative phosphorylation|Fatty acid biosynthesis	KOG1748	Acyl carrier protein/NADH-ubiquinone oxidoreductase, NDUFAB1/SDAP subunit	[CIQ]	Energy production and conversion |Lipid transport and metabolism |Secondary metabolites biosynthesis, transport and catabolism
Bra004852.1-P	LOC103866820	protein TRIGALACTOSYLDIACYLGLYCEROL 4, chloroplastic	103866820	GO:0009507,GO:0009941,GO:0009707,GO:0005783,GO:0016021,GO:0016020,GO:0009536,GO:0070300,GO:0042803,GO:0034196,GO:1990052	chloroplast|chloroplast envelope|chloroplast outer membrane|endoplasmic reticulum|integral component of membrane|membrane|plastid|phosphatidic acid binding|protein homodimerization activity|acylglycerol transport|ER to chloroplast lipid transport
Bra004853.1-P	LOC103866818	10 kDa chaperonin 2, chloroplastic isoform X2	103866818
Bra004858.1-P	LOC103866825	nucleolin isoform X1	103866825
Bra004882.1-P	LOC103866854	nuclear pore complex protein NUP62	103866854			brp03013	RNA transport	KOG2196	Nuclear porin	[Y]	Nuclear structure
Bra004883.1-P	LOC103866855	cell number regulator 6	103866855
Bra004884.1-P	LOC103866857	elongation factor G-2, mitochondrial	103866857					KOG0465	Mitochondrial elongation factor	[J]	Translation, ribosomal structure and biogenesis
Bra004885.1-P	LOC103866858	metalloendoproteinase 4-MMP	103866858	GO:0031225,GO:0031012,GO:0005886,GO:0004222,GO:0008270	anchored component of membrane|extracellular matrix|plasma membrane|metalloendopeptidase activity|zinc ion binding			KOG1565	Gelatinase A and related matrix metalloproteases	[OW]	Posttranslational modification, protein turnover, chaperones |Extracellular structures
Bra004887.1-P	LOC103866860	protein transport protein Sec61 subunit beta	103866860	GO:0031205,GO:0016021,GO:0005784,GO:0005086,GO:0031204,GO:0006616	endoplasmic reticulum Sec complex|integral component of membrane|Sec61 translocon complex|ARF guanyl-nucleotide exchange factor activity|posttranslational protein targeting to membrane, translocation|SRP-dependent cotranslational protein targeting to membrane, translocation	brp03060,brp04141,brp04145	Protein export|Protein processing in endoplasmic reticulum|Phagosome	KOG3457	Sec61 protein translocation complex, beta subunit	[O]	Posttranslational modification, protein turnover, chaperones
Bra004892.1-P	LOC103866863	ribosome biogenesis protein BOP1 homolog	103866863	GO:0005654,GO:0070545,GO:0030687,GO:0043021,GO:0007276,GO:0000463,GO:0051302	nucleoplasm|PeBoW complex|preribosome, large subunit precursor|ribonucleoprotein complex binding|gamete generation|maturation of LSU-rRNA from tricistronic rRNA transcript (SSU-rRNA, 5.8S rRNA, LSU-rRNA)|regulation of cell division			KOG0650	WD40 repeat nucleolar protein Bop1, involved in ribosome biogenesis	[J]	Translation, ribosomal structure and biogenesis
Bra004893.1-P	LOC103866867	methionine aminopeptidase 1A	103866867					KOG2738	Putative methionine aminopeptidase	[O]	Posttranslational modification, protein turnover, chaperones
Bra004897.1-P	LOC103866872	DNA repair protein RAD51 homolog 3	103866872			brp03440	Homologous recombination
Bra004898.1-P	LOC103866871	transketolase-2, chloroplastic	103866871			brp00030,brp00710	Pentose phosphate pathway|Carbon fixation in photosynthetic organisms	KOG0523	Transketolase	[G]	Carbohydrate transport and metabolism
Bra004901.1-P	LOC103866881	40S ribosomal protein S13-2	103866881	GO:0022627,GO:0005783,GO:0016020,GO:0005730,GO:0070181,GO:0003735,GO:0000911,GO:0009965,GO:0006412,GO:0010090	cytosolic small ribosomal subunit|endoplasmic reticulum|membrane|nucleolus|small ribosomal subunit rRNA binding|structural constituent of ribosome|cytokinesis by cell plate formation|leaf morphogenesis|translation|trichome morphogenesis	brp03010	Ribosome	KOG0400	40S ribosomal protein S13	[J]	Translation, ribosomal structure and biogenesis
Bra004915.1-P	LOC103866897	fasciclin-like arabinogalactan protein 8	103866897
Bra004920.1-P	LOC103866905	BEACH domain-containing protein C2	103866905					KOG1787	Kinase A-anchor protein Neurobeachin and related BEACH and WD40 repeat proteins	[U]	Intracellular trafficking, secretion, and vesicular transport
Bra004926.1-P	LOC103866911	histone deacetylase complex subunit SAP18 isoform X2	103866911	GO:0005730,GO:0006355,GO:0009737,GO:0009651,GO:0006351	nucleolus|regulation of transcription, DNA-templated|response to abscisic acid|response to salt stress|transcription, DNA-templated	brp03013,brp03015	RNA transport|mRNA surveillance pathway	KOG3391	Transcriptional co-repressor component	[K]	Transcription
Bra004937.1-P	LOC103866922	cell division protein FtsY homolog, chloroplastic	103866922			brp03060	Protein export
Bra004938.1-P	PMM	phosphomannomutase	103866923			brp00051,brp00520	Fructose and mannose metabolism|Amino sugar and nucleotide sugar metabolism	KOG3189	Phosphomannomutase	[I]	Lipid transport and metabolism
Bra004940.1-P	LOC103866925	remorin	103866925
Bra004954.1-P	LOC103866942	uncharacterized protein LOC103866942 isoform X1	103866942
Bra004963.1-P	LOC103866951	staphylococcal-like nuclease CAN2	103866951	GO:0005737,GO:0005634,GO:0005886,GO:0004520,GO:0004521,GO:0046872,GO:0006308,GO:0006401	cytoplasm|nucleus|plasma membrane|endodeoxyribonuclease activity|endoribonuclease activity|metal ion binding|DNA catabolic process|RNA catabolic process
Bra004970.1-P	LOC103866961	eukaryotic translation initiation factor 2 subunit alpha homolog	103866961			brp03013,brp04141	RNA transport|Protein processing in endoplasmic reticulum	KOG2916	Translation initiation factor 2, alpha subunit (eIF-2alpha)	[J]	Translation, ribosomal structure and biogenesis
Bra004989.1-P	LOC103866983	chlorophyll a-b binding protein CP29.3, chloroplastic	103866983			brp00196	Photosynthesis - antenna proteins
Bra004993.1-P	LOC103866988	protein bfr2 isoform X1	103866988
Bra004995.1-P	LOC103866990	eukaryotic translation initiation factor 3 subunit F	103866990	GO:0005737,GO:0005829,GO:0071541,GO:0016020,GO:0005634,GO:0003743,GO:0031369,GO:0009793,GO:0009846,GO:0009744,GO:0006413	cytoplasm|cytosol|eukaryotic translation initiation factor 3 complex, eIF3m|membrane|nucleus|translation initiation factor activity|translation initiation factor binding|embryo development ending in seed dormancy|pollen germination|response to sucrose|translational initiation	brp03013	RNA transport	KOG2975	Translation initiation factor 3, subunit f (eIF-3f)	[J]	Translation, ribosomal structure and biogenesis
Bra004996.1-P	LOC103866991	uncharacterized acetyltransferase At3g50280	103866991	GO:0016747	transferase activity, transferring acyl groups other than amino-acyl groups
Bra004997.1-P	LOC103866993	peroxisomal nicotinamide adenine dinucleotide carrier	103866993			brp04146	Peroxisome	KOG0769	Predicted mitochondrial carrier protein	[C]	Energy production and conversion
Bra004998.1-P	LOC103866994	probable signal peptidase complex subunit 2	103866994			brp03060	Protein export
Bra005000.1-P	LOC103866997	coronatine-insensitive protein 1	103866997			brp04075	Plant hormone signal transduction	KOG1947	Leucine rich repeat proteins, some proteins contain F-box	[R]	General function prediction only
Bra005001.1-P	LOC103866998	isoamylase 1, chloroplastic	103866998			brp00500	Starch and sucrose metabolism	KOG0470	1,4-alpha-glucan branching enzyme/starch branching enzyme II	[G]	Carbohydrate transport and metabolism
Bra005012.1-P	LOC103867010	delta-1-pyrroline-5-carboxylate synthase A isoform X1	103867010			brp00330	Arginine and proline metabolism	KOG4165	Gamma-glutamyl phosphate reductase	[E]	Amino acid transport and metabolism
Bra005013.1-P	LOC103867011	uncharacterized protein At2g39795, mitochondrial	103867011	GO:0005759,GO:0005739	mitochondrial matrix|mitochondrion
Bra005029.1-P	LOC103867029	dolichyl-phosphate beta-glucosyltransferase	103867029			brp00510	N-Glycan biosynthesis
Bra005038.1-P	LOC103867038	60S ribosomal protein L23a-1	103867038			brp03010	Ribosome	KOG1751	60s ribosomal protein L23	[J]	Translation, ribosomal structure and biogenesis
Bra005053.1-P	LOC103867053	jacalin-related lectin 22	103867053	GO:0030246	carbohydrate binding
Bra005054.1-P	LOC103867055	interaptin isoform X2	103867055
Bra005056.1-P	LOC103867056	myosin-13	103867056
Bra005057.1-P	LOC103867057	probable adenylate kinase 6, chloroplastic	103867057	GO:0009507,GO:0004017,GO:0005524	chloroplast|adenylate kinase activity|ATP binding	brp00230,brp00730	Purine metabolism|Thiamine metabolism	KOG3078	Adenylate kinase	[F]	Nucleotide transport and metabolism
Bra005067.1-P	LOC103867067	endoplasmic reticulum oxidoreductin-2	103867067	GO:0005789,GO:0016671,GO:0003756,GO:0015035,GO:0006464,GO:0034975	endoplasmic reticulum membrane|oxidoreductase activity, acting on a sulfur group of donors, disulfide as acceptor|protein disulfide isomerase activity|protein disulfide oxidoreductase activity|cellular protein modification process|protein folding in endoplasmic reticulum	brp04141	Protein processing in endoplasmic reticulum
Bra005086.1-P	LOC103867082	RNA helicase aquarius	103867082			brp03040	Spliceosome	KOG1806	DEAD box containing helicases	[L]	Replication, recombination and repair
Bra005090.1-P	LOC103867086	ethanolamine-phosphate cytidylyltransferase	103867086	GO:0031307,GO:0005739,GO:0004306,GO:0006646	integral component of mitochondrial outer membrane|mitochondrion|ethanolamine-phosphate cytidylyltransferase activity|phosphatidylethanolamine biosynthetic process	brp00564,brp00440	Glycerophospholipid metabolism|Phosphonate and phosphinate metabolism
Bra005091.1-P	LOC103867087	probable galacturonosyltransferase 7 isoform X2	103867087	GO:0005768,GO:0005794,GO:0000139,GO:0016021,GO:0005802,GO:0047262,GO:0071555,GO:0045489	endosome|Golgi apparatus|Golgi membrane|integral component of membrane|trans-Golgi network|polygalacturonate 4-alpha-galacturonosyltransferase activity|cell wall organization|pectin biosynthetic process	brp00520	Amino sugar and nucleotide sugar metabolism
Bra005097.1-P	LOC103867093	protein FATTY ACID EXPORT 3, chloroplastic isoform X2	103867093
Bra005099.1-P	LOC103867097	non-specific lipid-transfer protein D	103867097	GO:0008289,GO:0006869	lipid binding|lipid transport
Bra005110.1-P	LOC103867108	TOM1-like protein 6	103867108
Bra005126.1-P	LOC103867125	AMP deaminase	103867125			brp00230	Purine metabolism	KOG1096	Adenosine monophosphate deaminase	[F]	Nucleotide transport and metabolism
Bra005135.1-P	LOC103867135	N-alpha-acetyltransferase MAK3	103867135
Bra005141.1-P	LOC103867140	acetyl-coenzyme A carboxylase carboxyl transferase subunit alpha, chloroplastic	103867140	GO:0009317,GO:0009507,GO:0009941,GO:0009706,GO:0009570,GO:0016020,GO:0009536,GO:0003989,GO:0005524,GO:0006633,GO:2001295	acetyl-CoA carboxylase complex|chloroplast|chloroplast envelope|chloroplast inner membrane|chloroplast stroma|membrane|plastid|acetyl-CoA carboxylase activity|ATP binding|fatty acid biosynthetic process|malonyl-CoA biosynthetic process	brp00620,brp00640,brp00061	Pyruvate metabolism|Propanoate metabolism|Fatty acid biosynthesis
Bra005143.1-P	LOC103867146	neutral ceramidase 2	103867146	GO:0005576,GO:0017040,GO:0006665	extracellular region|ceramidase activity|sphingolipid metabolic process	brp00600	Sphingolipid metabolism
Bra005144.1-P	LOC103867147	protein SSUH2 homolog isoform X2	103867147					KOG2813	Predicted molecular chaperone, contains DnaJ domain	[O]	Posttranslational modification, protein turnover, chaperones
Bra005153.1-P	LOC103867157	non-specific lipid-transfer protein 1	103867157	GO:0031225,GO:0008289,GO:0006810	anchored component of membrane|lipid binding|transport
Bra005159.1-P								KOG1577	Aldo/keto reductase family proteins	[R]	General function prediction only
Bra005161.1-P	LOC103867161	NADPH-dependent aldo-keto reductase, chloroplastic isoform X2	103867161			brp00010,brp00040,brp00561	Glycolysis / Gluconeogenesis|Pentose and glucuronate interconversions|Glycerolipid metabolism	KOG1577	Aldo/keto reductase family proteins	[R]	General function prediction only
Bra005162.1-P	LOC103867163	NADPH-dependent aldo-keto reductase, chloroplastic	103867163			brp00010,brp00040,brp00561	Glycolysis / Gluconeogenesis|Pentose and glucuronate interconversions|Glycerolipid metabolism	KOG1577	Aldo/keto reductase family proteins	[R]	General function prediction only
Bra005163.1-P	LOC103867164	aldo-keto reductase family 4 member C8	103867164			brp00010,brp00040,brp00561	Glycolysis / Gluconeogenesis|Pentose and glucuronate interconversions|Glycerolipid metabolism	KOG1577	Aldo/keto reductase family proteins	[R]	General function prediction only
Bra005168.1-P	LOC103867168	L-type lectin-domain containing receptor kinase IV.1	103867168
Bra005176.1-P	EXPA3	expansin-A3 precursor	103867175
Bra005180.1-P	LOC103867179	60S ribosomal protein L36-2	103867179	GO:0005829,GO:0022625,GO:0022626,GO:0016020,GO:0005774,GO:0003735,GO:0002181	cytosol|cytosolic large ribosomal subunit|cytosolic ribosome|membrane|vacuolar membrane|structural constituent of ribosome|cytoplasmic translation	brp03010	Ribosome	KOG3452	60S ribosomal protein L36	[J]	Translation, ribosomal structure and biogenesis
Bra005198.1-P	LOC103867199	diaminopimelate epimerase, chloroplastic	103867199			brp00300	Lysine biosynthesis
Bra005233.1-P	LOC103867243	membrin-12	103867243			brp04130	SNARE interactions in vesicular transport	KOG3251	Golgi SNAP receptor complex member	[U]	Intracellular trafficking, secretion, and vesicular transport
Bra005236.1-P	LOC103867247	S-adenosylmethionine synthase 3	103867247			brp00270	Cysteine and methionine metabolism	KOG1506	S-adenosylmethionine synthetase	[H]	Coenzyme transport and metabolism
Bra005238.1-P	LOC103867249	probable xyloglucan endotransglucosylase/hydrolase protein 32	103867249
Bra005239.1-P	LOC103867250	callose synthase 10	103867250					KOG0916	1,3-beta-glucan synthase/callose synthase catalytic subunit	[M]	Cell wall/membrane/envelope biogenesis
Bra005261.1-P	LOC103867274	bifunctional enolase 2/transcriptional activator	103867274	GO:0048046,GO:0009507,GO:0005737,GO:0005829,GO:0016020,GO:0005740,GO:0005741,GO:0005739,GO:0005634,GO:0000015,GO:0005886,GO:0009506,GO:0005507,GO:0003677,GO:0000287,GO:0004634,GO:0006096,GO:0006355,GO:0009737,GO:0046686,GO:0009409,GO:0009416,GO:0009651,GO:0006351	apoplast|chloroplast|cytoplasm|cytosol|membrane|mitochondrial envelope|mitochondrial outer membrane|mitochondrion|nucleus|phosphopyruvate hydratase complex|plasma membrane|plasmodesma|copper ion binding|DNA binding|magnesium ion binding|phosphopyruvate hydratase activity|glycolytic process|regulation of transcription, DNA-templated|response to abscisic acid|response to cadmium ion|response to col…	brp00010,brp03018	Glycolysis / Gluconeogenesis|RNA degradation	KOG2670	Enolase	[G]	Carbohydrate transport and metabolism
Bra005269.1-P	LOC103867285	1,4-alpha-glucan-branching enzyme 2-1, chloroplastic/amyloplastic	103867285			brp00500	Starch and sucrose metabolism	KOG0470	1,4-alpha-glucan branching enzyme/starch branching enzyme II	[G]	Carbohydrate transport and metabolism
Bra005271.1-P	LOC108872002	probable disease resistance RPP8-like protein 2	108872002
Bra005285.1-P	LOC103867298	protein YIPF5 homolog	103867298					KOG3103	Rab GTPase interacting factor, Golgi membrane protein	[U]	Intracellular trafficking, secretion, and vesicular transport
Bra005286.1-P	LOC103867299	uncharacterized protein LOC103867299	103867299
Bra005297.1-P	LOC103867312	peptidyl-prolyl cis-trans isomerase CYP18-2	103867312			brp03040	Spliceosome	KOG0881	Cyclophilin type peptidyl-prolyl cis-trans isomerase	[O]	Posttranslational modification, protein turnover, chaperones
Bra005306.1-P	LOC103867323	protein WVD2-like 4	103867323
Bra005318.1-P	LOC103867339	protein MOR1 isoform X1	103867339					KOG1820	Microtubule-associated protein	[Z]	Cytoskeleton
Bra005337.1-P	LOC103867358	plastid lipid-associated protein 3, chloroplastic	103867358	GO:0009507	chloroplast
Bra005361.1-P	LOC103867382	novel plant SNARE 11	103867382
Bra005366.1-P	LOC103867389	pentatricopeptide repeat-containing protein At2g35130	103867389					KOG4197	FOG: PPR repeat	[R]	General function prediction only
Bra005369.1-P	LOC103867392	probable arabinosyltransferase ARAD1	103867392	GO:0005768,GO:0005794,GO:0000139,GO:0016021,GO:0005802,GO:0016757,GO:0071555,GO:0045489	endosome|Golgi apparatus|Golgi membrane|integral component of membrane|trans-Golgi network|transferase activity, transferring glycosyl groups|cell wall organization|pectin biosynthetic process			KOG1021	Acetylglucosaminyltransferase EXT1/exostosin 1	[GMW]	Carbohydrate transport and metabolism |Cell wall/membrane/envelope biogenesis |Extracellular structures
Bra005371.1-P	LOC103867396	bifunctional purine biosynthesis protein PurH isoform X2	103867396	GO:0016151,GO:0006807,GO:1905182	nickel cation binding|nitrogen compound metabolic process|positive regulation of urease activity	brp00230,brp00670	Purine metabolism|One carbon pool by folate	KOG2555	AICAR transformylase/IMP cyclohydrolase/methylglyoxal synthase	[F]	Nucleotide transport and metabolism
Bra005373.1-P	LOC103867398	UDP-N-acetylglucosamine diphosphorylase 2 isoform X2	103867398	GO:0005829,GO:0052630,GO:0003977,GO:0003983,GO:0009793,GO:0009553,GO:0009555,GO:0006011,GO:0019276,GO:0006048,GO:0006047	cytosol|UDP-N-acetylgalactosamine diphosphorylase activity|UDP-N-acetylglucosamine diphosphorylase activity|UTP:glucose-1-phosphate uridylyltransferase activity|embryo development ending in seed dormancy|embryo sac development|pollen development|UDP-glucose metabolic process|UDP-N-acetylgalactosamine metabolic process|UDP-N-acetylglucosamine biosynthetic process|UDP-N-acetylglucosamine metabolic …	brp00520	Amino sugar and nucleotide sugar metabolism	KOG2388	UDP-N-acetylglucosamine pyrophosphorylase	[M]	Cell wall/membrane/envelope biogenesis
Bra005377.1-P	LOC103867403	translation initiation factor eIF-2B subunit epsilon	103867403	GO:0005829,GO:0005634,GO:0005525,GO:0004475,GO:0030244,GO:0042742,GO:0009298,GO:0019853,GO:0060359,GO:0009408,GO:0009753,GO:0010193,GO:0009651	cytosol|nucleus|GTP binding|mannose-1-phosphate guanylyltransferase activity|cellulose biosynthetic process|defense response to bacterium|GDP-mannose biosynthetic process|L-ascorbic acid biosynthetic process|response to ammonium ion|response to heat|response to jasmonic acid|response to ozone|response to salt stress	brp03013	RNA transport	KOG1461	Translation initiation factor 2B, epsilon subunit (eIF-2Bepsilon/GCD6)	[J]	Translation, ribosomal structure and biogenesis
Bra005378.1-P	LOC103867404	receptor-like protein EIX1	103867404					KOG0619	FOG: Leucine rich repeat	[R]	General function prediction only
Bra005387.1-P	LOC103867413	putative UDP-arabinose 4-epimerase 2 isoform X1	103867413	GO:0032580,GO:0016021,GO:0050373,GO:0003978,GO:0045227,GO:0009793,GO:0006012,GO:0048868,GO:0033358	Golgi cisterna membrane|integral component of membrane|UDP-arabinose 4-epimerase activity|UDP-glucose 4-epimerase activity|capsule polysaccharide biosynthetic process|embryo development ending in seed dormancy|galactose metabolic process|pollen tube development|UDP-L-arabinose biosynthetic process	brp00520	Amino sugar and nucleotide sugar metabolism
Bra005392.1-P	LOC103867418	berberine bridge enzyme-like 15	103867418	GO:0005618,GO:0005576,GO:0009506,GO:0045551,GO:0050268,GO:0050660,GO:0052747,GO:0009793,GO:0010197	cell wall|extracellular region|plasmodesma|cinnamyl-alcohol dehydrogenase activity|coniferyl-alcohol dehydrogenase activity|flavin adenine dinucleotide binding|sinapyl alcohol dehydrogenase activity|embryo development ending in seed dormancy|polar nucleus fusion	brp00940	Phenylpropanoid biosynthesis
Bra005395.1-P	LOC103867806	LOW QUALITY PROTEIN: tubulin beta chain-like	103867806			brp04145	Phagosome	KOG1375	Beta tubulin	[Z]	Cytoskeleton
Bra005405.1-P	LOC103867433	solanesyl diphosphate synthase 3, chloroplastic/mitochondrial isoform X1	103867433	GO:0009507,GO:0005739,GO:0009536,GO:0052924,GO:0046872,GO:0004659,GO:0050347,GO:0009793,GO:0008299,GO:0006744	chloroplast|mitochondrion|plastid|all-trans-nonaprenyl-diphosphate synthase (geranylgeranyl-diphosphate specific) activity|metal ion binding|prenyltransferase activity|trans-octaprenyltranstransferase activity|embryo development ending in seed dormancy|isoprenoid biosynthetic process|ubiquinone biosynthetic process	brp00900	Terpenoid backbone biosynthesis	KOG1267	Mitochondrial transcription termination factor, mTERF	[KR]	Transcription |General function prediction only
Bra005414.1-P	LOC103867442	katanin p60 ATPase-containing subunit A-like 2 isoform X1	103867442
Bra005418.1-P	LOC108871942	ribosomal protein S14, mitochondrial	108871942			brp03010	Ribosome	KOG1741	Mitochondrial/chloroplast ribosomal protein S14/S29	[J]	Translation, ribosomal structure and biogenesis
Bra005433.1-P	LOC103830313	putative glucose-6-phosphate 1-epimerase	103830313	GO:0000166,GO:0003723	nucleotide binding|RNA binding	brp00010	Glycolysis / Gluconeogenesis
Bra005438.1-P	LOC103867468	probable methyltransferase PMT25	103867468
Bra005441.1-P								KOG1373	Transport protein Sec61, alpha subunit	[UO]	Intracellular trafficking, secretion, and vesicular transport |Posttranslational modification, protein turnover, chaperones
Bra005443.1-P	LOC103867473	uncharacterized protein LOC103867473 isoform X2	103867473
Bra005447.1-P	LOC103867476	CBL-interacting serine/threonine-protein kinase 13	103867476	GO:0005622,GO:0005524,GO:0004674,GO:0035556,GO:0018105,GO:0018107	intracellular|ATP binding|protein serine/threonine kinase activity|intracellular signal transduction|peptidyl-serine phosphorylation|peptidyl-threonine phosphorylation
Bra005449.1-P	LOC103867479	uncharacterized protein At2g34160 isoform X2	103867479
Bra005467.1-P	LOC103867501	uncharacterized protein At4g28440	103867501			brp03030,brp03420,brp03430,brp03440	DNA replication|Nucleotide excision repair|Mismatch repair|Homologous recombination
Bra005469.1-P	LOC103867506	dormancy-associated protein homolog 1	103867506
Bra005475.1-P	LOC103867512	protein CutA, chloroplastic	103867512
Bra005483.1-P	LOC103867521	protein OS-9 homolog	103867521			brp04141	Protein processing in endoplasmic reticulum
Bra005490.1-P	LOC103844960	50S ribosomal protein L30-like	103844960			brp03010	Ribosome
Bra005493.1-P	LOC103867532	glycolipid transfer protein 1	103867532	GO:0005829,GO:0005886,GO:0051861,GO:0017089	cytosol|plasma membrane|glycolipid binding|glycolipid transporter activity
Bra005495.1-P	LOC103867534	multiple organellar RNA editing factor 2, chloroplastic	103867534
Bra005496.1-P	LOC103867535	heterogeneous nuclear ribonucleoprotein 1	103867535	GO:0005829,GO:0005634,GO:0005681,GO:0003729,GO:0000166,GO:0006397,GO:0051028,GO:1901000,GO:2000070,GO:0008380,GO:0010228	cytosol|nucleus|spliceosomal complex|mRNA binding|nucleotide binding|mRNA processing|mRNA transport|regulation of response to salt stress|regulation of response to water deprivation|RNA splicing|vegetative to reproductive phase transition of meristem	brp03015	mRNA surveillance pathway
Bra005504.1-P	LOC103867542	pre-mRNA-processing factor 19 homolog 2	103867542			brp03040,brp04120	Spliceosome|Ubiquitin mediated proteolysis	KOG0289	mRNA splicing factor	[R]	General function prediction only
Bra005514.1-P	LOC103867556	chaperonin CPN60-like 1, mitochondrial	103867556			brp03018	RNA degradation	KOG0356	Mitochondrial chaperonin, Cpn60/Hsp60p	[O]	Posttranslational modification, protein turnover, chaperones
Bra005522.1-P	LOC103867566	3-ketoacyl-CoA thiolase 2, peroxisomal	103867566			brp00071,brp00592,brp01040,brp00280,brp04146	Fatty acid degradation|alpha-Linolenic acid metabolism|Biosynthesis of unsaturated fatty acids|Valine, leucine and isoleucine degradation|Peroxisome	KOG1389	3-oxoacyl CoA thiolase	[I]	Lipid transport and metabolism
Bra005542.1-P	LOC103867589	protein YELLOW LEAF 1, choloroplastic	103867589
Bra005543.1-P	LOC103867591	zinc finger CCCH domain-containing protein 26 isoform X1	103867591	GO:0005634,GO:0003677,GO:0046872	nucleus|DNA binding|metal ion binding
Bra005546.1-P	LOC103867595	protein disulfide-isomerase 2-3	103867595	GO:0005783,GO:0005788,GO:0005794,GO:0005886,GO:0005773,GO:0003756,GO:0045454,GO:0006457,GO:0034976	endoplasmic reticulum|endoplasmic reticulum lumen|Golgi apparatus|plasma membrane|vacuole|protein disulfide isomerase activity|cell redox homeostasis|protein folding|response to endoplasmic reticulum stress	brp04141	Protein processing in endoplasmic reticulum	KOG0191	Thioredoxin/protein disulfide isomerase	[O]	Posttranslational modification, protein turnover, chaperones
Bra005575.1-P	LOC103867626	COP1-interactive protein 1	103867626
Bra005581.1-P	LOC103867633	beta-amylase 6 isoform X1	103867633	GO:0009507,GO:0016161,GO:0000272	chloroplast|beta-amylase activity|polysaccharide catabolic process	brp00500	Starch and sucrose metabolism
Bra005593.1-P	LOC103865199	protein RRP6-like 3 isoform X3	103865199	GO:0005829,GO:0008408,GO:0003676,GO:0000166	cytosol|3-5 exonuclease activity|nucleic acid binding|nucleotide binding			KOG4373	Predicted 3'-5' exonuclease	[R]	General function prediction only
Bra005596.1-P	LOC103867649	ent-kaurenoic acid oxidase 2	103867649			brp00904	Diterpenoid biosynthesis	KOG0157	Cytochrome P450 CYP4/CYP19/CYP26 subfamilies	[QI]	Secondary metabolites biosynthesis, transport and catabolism |Lipid transport and metabolism
Bra005598.1-P	LOC103867652	membrane metalloprotease ARASP, chloroplastic	103867652	GO:0009507,GO:0009706,GO:0016021,GO:0046872,GO:0004222,GO:0009658	chloroplast|chloroplast inner membrane|integral component of membrane|metal ion binding|metalloendopeptidase activity|chloroplast organization
Bra005603.1-P	LOC103867657	uncharacterized protein LOC103867657	103867657
Bra005605.1-P	LOC103867658	splicing factor 3A subunit 2	103867658			brp03040	Spliceosome
Bra005610.1-P	LOC103867668	heat shock 70 kDa protein 8	103867668					KOG0101	Molecular chaperones HSP70/HSC70, HSP70 superfamily	[O]	Posttranslational modification, protein turnover, chaperones
Bra005613.1-P	LOC103867664	transcription factor Pur-alpha 1	103867664	GO:0005737,GO:0005634,GO:0003677,GO:0003729,GO:0006355,GO:0046686,GO:0006351	cytoplasm|nucleus|DNA binding|mRNA binding|regulation of transcription, DNA-templated|response to cadmium ion|transcription, DNA-templated			KOG3074	Transcriptional regulator of the PUR family, single-stranded-DNA-binding	[K]	Transcription
Bra005614.1-P	LOC103867670	probable CCR4-associated factor 1 homolog 7	103867670			brp03018	RNA degradation
Bra005624.1-P	LOC103867676	callose synthase 2 isoform X1	103867676	GO:0000148,GO:0016021,GO:0003843,GO:0006075,GO:0071555,GO:0008360	1,3-beta-D-glucan synthase complex|integral component of membrane|1,3-beta-D-glucan synthase activity|(1->3)-beta-D-glucan biosynthetic process|cell wall organization|regulation of cell shape
Bra005632.1-P	LOC103867686	uncharacterized N-acetyltransferase p20	103867686
Bra005641.1-P	UGT74C1-1	UDP-glycosyltransferase 74C1	103867698					KOG1192	UDP-glucuronosyl and UDP-glucosyl transferase	[GC]	Carbohydrate transport and metabolism |Energy production and conversion
Bra005643.1-P	LOC103867700	eEF1A lysine and N-terminal methyltransferase	103867700					KOG2352	Predicted spermine/spermidine synthase	[E]	Amino acid transport and metabolism
Bra005651.1-P	LOC103867710	importin beta-like SAD2	103867710	GO:0005737,GO:0005829,GO:0005635,GO:0005634,GO:0008565,GO:0035280,GO:0006606,GO:0007165	cytoplasm|cytosol|nuclear envelope|nucleus|protein transporter activity|miRNA loading onto RISC involved in gene silencing by miRNA|protein import into nucleus|signal transduction			KOG1991	Nuclear transport receptor RANBP7/RANBP8 (importin beta superfamily)	[YU]	Nuclear structure |Intracellular trafficking, secretion, and vesicular transport
Bra005668.1-P	LOC103855398	protein LURP-one-related 15	103855398	GO:0009507,GO:0006952	chloroplast|defense response
Bra005673.1-P	LOC103855407	macrophage migration inhibitory factor homolog isoform X2	103855407					KOG1759	Macrophage migration inhibitory factor	[V]	Defense mechanisms
Bra005677.1-P	LOC103855410	ferritin-1, chloroplastic	103855410	GO:0009507,GO:0008199,GO:0004322,GO:0006879,GO:0006826	chloroplast|ferric iron binding|ferroxidase activity|cellular iron ion homeostasis|iron ion transport			KOG2332	Ferritin	[P]	Inorganic ion transport and metabolism
Bra005678.1-P	LOC103855409	protein TIC 56, chloroplastic	103855409
Bra005684.1-P	LOC103855418	thylakoid ADP,ATP carrier protein, chloroplastic	103855418					KOG0752	Mitochondrial solute carrier protein	[C]	Energy production and conversion
Bra005687.1-P	LOC103855422	pyridoxal 5'-phosphate synthase subunit PDX1.3	103855422	GO:0005829,GO:0012505,GO:0005886,GO:0046982,GO:0042803,GO:0036381,GO:0006520,GO:0015994,GO:0042538,GO:0042823,GO:0006982,GO:0010335,GO:0006979,GO:0009651,GO:0010224,GO:0042819	cytosol|endomembrane system|plasma membrane|protein heterodimerization activity|protein homodimerization activity|pyridoxal 5-phosphate synthase (glutamine hydrolysing) activity|cellular amino acid metabolic process|chlorophyll metabolic process|hyperosmotic salinity response|pyridoxal phosphate biosynthetic process|response to lipid hydroperoxide|response to non-ionic osmotic stress|response to …	brp00750	Vitamin B6 metabolism	KOG1606	Stationary phase-induced protein, SOR/SNZ family	[H]	Coenzyme transport and metabolism
Bra005688.1-P	LOC103855423	trihelix transcription factor GT-3a	103855423	GO:0005634,GO:0042802,GO:0043565,GO:0003700,GO:0006355,GO:0006351	nucleus|identical protein binding|sequence-specific DNA binding|transcription factor activity, sequence-specific DNA binding|regulation of transcription, DNA-templated|transcription, DNA-templated
Bra005704.1-P	LOC103855443	PRA1 family protein A1	103855443	GO:0005783,GO:0005789,GO:0016021,GO:0016192	endoplasmic reticulum|endoplasmic reticulum membrane|integral component of membrane|vesicle-mediated transport
Bra005705.1-P	LOC103855444	uncharacterized protein At2g39795, mitochondrial	103855444	GO:0005759,GO:0005739	mitochondrial matrix|mitochondrion			KOG2536	MAM33, mitochondrial matrix glycoprotein	[C]	Energy production and conversion
Bra005710.1-P	LOC103855447	uncharacterized protein LOC103855447 isoform X2	103855447
Bra005715.1-P	LOC103855458	trafficking protein particle complex subunit 4	103855458					KOG3369	Transport protein particle (TRAPP) complex subunit	[U]	Intracellular trafficking, secretion, and vesicular transport
Bra005720.1-P	LOC103855462	metallothionein-like protein type 2, MT2-22	103855462	GO:0046872	metal ion binding			KOG4738	Predicted metallothionein	[P]	Inorganic ion transport and metabolism
Bra005728.1-P	LOC103855473	THO complex subunit 4B	103855473	GO:0005654,GO:0003729,GO:0000166,GO:0051028	nucleoplasm|mRNA binding|nucleotide binding|mRNA transport	brp03040,brp03013,brp03015	Spliceosome|RNA transport|mRNA surveillance pathway	KOG0533	RRM motif-containing protein	[A]	RNA processing and modification
Bra005733.1-P	LOC103855479	cell division control protein 48 homolog E	103855479			brp04141	Protein processing in endoplasmic reticulum	KOG0730	AAA+-type ATPase	[O]	Posttranslational modification, protein turnover, chaperones
Bra005735.1-P				GO:0005829,GO:0005634,GO:0005886,GO:0004001,GO:0005524,GO:0005507,GO:0006169,GO:0044209,GO:0016032	cytosol|nucleus|plasma membrane|adenosine kinase activity|ATP binding|copper ion binding|adenosine salvage|AMP salvage|viral process			KOG2854	Possible pfkB family carbohydrate kinase	[G]	Carbohydrate transport and metabolism
Bra005736.1-P	LOC103855482	isocitrate dehydrogenase [NAD] catalytic subunit 5, mitochondrial	103855482	GO:0009507,GO:0005739,GO:0005524,GO:0004449,GO:0000287,GO:0051287,GO:0008270,GO:0006102,GO:0006099	chloroplast|mitochondrion|ATP binding|isocitrate dehydrogenase (NAD+) activity|magnesium ion binding|NAD binding|zinc ion binding|isocitrate metabolic process|tricarboxylic acid cycle	brp00020	Citrate cycle (TCA cycle)	KOG0785	Isocitrate dehydrogenase, alpha subunit	[E]	Amino acid transport and metabolism
Bra005756.1-P	LOC103855509	serine/arginine-rich splicing factor RS2Z33 isoform X1	103855509	GO:0005681,GO:0003676,GO:0000166,GO:0008270,GO:0000398,GO:0008380	spliceosomal complex|nucleic acid binding|nucleotide binding|zinc ion binding|mRNA splicing, via spliceosome|RNA splicing	brp03040	Spliceosome	KOG0107	Alternative splicing factor SRp20/9G8 (RRM superfamily)	[A]	RNA processing and modification
Bra005759.1-P	LOC103855512	protein SLOW GREEN 1, chloroplastic	103855512	GO:0009507,GO:0009941,GO:0009536,GO:0009658	chloroplast|chloroplast envelope|plastid|chloroplast organization
Bra005764.1-P	LOC103855515	FAD synthase	103855515					KOG2644	3'-phosphoadenosine 5'-phosphosulfate sulfotransferase (PAPS reductase)/FAD synthetase and related enzymes	[EH]	Amino acid transport and metabolism |Coenzyme transport and metabolism
Bra005765.1-P	LOC103855518	dual specificity phosphatase Cdc25	103855518					KOG3772	M-phase inducer phosphatase	[D]	Cell cycle control, cell division, chromosome partitioning
Bra005767.1-P	LOC103855520	ras-related protein RABE1d isoform X1	103855520	GO:0000139,GO:0005886,GO:0005525,GO:0009306,GO:0007264,GO:0006904	Golgi membrane|plasma membrane|GTP binding|protein secretion|small GTPase mediated signal transduction|vesicle docking involved in exocytosis	brp04144	Endocytosis
Bra005775.1-P	LOC103855533	monodehydroascorbate reductase 2	103855533			brp00053	Ascorbate and aldarate metabolism	KOG1336	Monodehydroascorbate/ferredoxin reductase	[R]	General function prediction only
Bra005798.1-P	LOC103855562	glycine-rich RNA-binding protein RZ1C isoform X1	103855562	GO:0005730,GO:0005634,GO:0003682,GO:0031490,GO:0003729,GO:0003676,GO:0000166,GO:0003723,GO:0008270,GO:0045892,GO:0048026,GO:0009409,GO:0009414	nucleolus|nucleus|chromatin binding|chromatin DNA binding|mRNA binding|nucleic acid binding|nucleotide binding|RNA binding|zinc ion binding|negative regulation of transcription, DNA-templated|positive regulation of mRNA splicing, via spliceosome|response to cold|response to water deprivation	brp03040	Spliceosome	KOG0118	FOG: RRM domain	[R]	General function prediction only
Bra005805.1-P	LOC103855570	acyl-CoA-binding domain-containing protein 6	103855570					KOG0379	Kelch repeat-containing proteins	[R]	General function prediction only
Bra005806.1-P	LOC103855571	protein BTR1 isoform X2	103855571	GO:0005737,GO:0003723	cytoplasm|RNA binding
Bra005816.1-P	LOC103855581	ACT domain-containing protein ACR12	103855581	GO:0009507,GO:0009570,GO:0009535,GO:0016597,GO:0008152	chloroplast|chloroplast stroma|chloroplast thylakoid membrane|amino acid binding|metabolic process
Bra005820.1-P	LOC103855585	40S ribosomal protein S17-2	103855585	GO:0022627,GO:0003735,GO:0000028,GO:0006412	cytosolic small ribosomal subunit|structural constituent of ribosome|ribosomal small subunit assembly|translation	brp03010	Ribosome	KOG0187	40S ribosomal protein S17	[J]	Translation, ribosomal structure and biogenesis
Bra005823.1-P								KOG1655	Protein involved in vacuolar protein sorting	[U]	Intracellular trafficking, secretion, and vesicular transport
Bra005825.1-P	LOC103855592	lysosomal beta glucosidase	103855592			brp00500,brp00460,brp00940	Starch and sucrose metabolism|Cyanoamino acid metabolism|Phenylpropanoid biosynthesis
Bra005827.1-P	LOC103855594	chlorophyll(ide) b reductase NOL, chloroplastic isoform X2	103855594	GO:0009507,GO:0009535,GO:0034256,GO:0015996,GO:0010304	chloroplast|chloroplast thylakoid membrane|chlorophyll(ide) b reductase activity|chlorophyll catabolic process|PSII associated light-harvesting complex II catabolic process	brp00860	Porphyrin and chlorophyll metabolism
Bra005835.1-P	LOC103855604	coatomer subunit delta	103855604
Bra005848.1-P	LOC103855619	uncharacterized aarF domain-containing protein kinase At5g05200, chloroplastic isoform X1	103855619	GO:0009507,GO:0010287,GO:0005524,GO:0016301	chloroplast|plastoglobule|ATP binding|kinase activity
Bra005849.1-P	LOC103855622	ribosomal RNA-processing protein 14 isoform X2	103855622
Bra005854.1-P	LOC103855628	cytosolic endo-beta-N-acetylglucosaminidase 1 isoform X1	103855628			brp00511	Other glycan degradation
Bra005855.1-P	LOC103855627	peptide-N4-(N-acetyl-beta-glucosaminyl)asparagine amidase A	103855627
Bra005862.1-P	LOC103855636	signal recognition particle receptor subunit beta	103855636	GO:0031902,GO:0005765,GO:0009506,GO:0005819,GO:0005774,GO:0005773,GO:0005525,GO:0051301,GO:0007059,GO:0007067,GO:0007264	late endosome membrane|lysosomal membrane|plasmodesma|spindle|vacuolar membrane|vacuole|GTP binding|cell division|chromosome segregation|mitotic nuclear division|small GTPase mediated signal transduction	brp03060	Protein export	KOG0090	Signal recognition particle receptor, beta subunit (small G protein superfamily)	[U]	Intracellular trafficking, secretion, and vesicular transport
Bra005867.1-P	LOC103855642	26S proteasome non-ATPase regulatory subunit 7 homolog A	103855642	GO:0005829,GO:0000502,GO:0005838,GO:0045087,GO:0009965,GO:0043161	cytosol|proteasome complex|proteasome regulatory particle|innate immune response|leaf morphogenesis|proteasome-mediated ubiquitin-dependent protein catabolic process	brp03050	Proteasome	KOG1556	26S proteasome regulatory complex, subunit RPN8/PSMD7	[O]	Posttranslational modification, protein turnover, chaperones
Bra005870.1-P	LOC103855645	cytochrome P450 71A1	103855645	GO:0016021,GO:0016020,GO:0020037,GO:0005506,GO:0016709,GO:0098542,GO:0044550	integral component of membrane|membrane|heme binding|iron ion binding|oxidoreductase activity, acting on paired donors, with incorporation or reduction of molecular oxygen, NAD(P)H as one donor, and incorporation of one atom of oxygen|defense response to other organism|secondary metabolite biosynthetic process
Bra005873.1-P	LOC103855648	uncharacterized protein At2g39795, mitochondrial	103855648	GO:0005759,GO:0005739	mitochondrial matrix|mitochondrion			KOG2536	MAM33, mitochondrial matrix glycoprotein	[C]	Energy production and conversion
Bra005875.1-P	LOC103855651	dnaJ homolog subfamily C member 2	103855651					KOG0724	Zuotin and related molecular chaperones (DnaJ superfamily), contains DNA-binding domains	[O]	Posttranslational modification, protein turnover, chaperones
Bra005881.1-P	LOC103855657	protein SLOW WALKER 1	103855657	GO:0080008,GO:0005730,GO:0007049,GO:0051301,GO:0009553,GO:0009561,GO:0006364	Cul4-RING E3 ubiquitin ligase complex|nucleolus|cell cycle|cell division|embryo sac development|megagametogenesis|rRNA processing	brp03008	Ribosome biogenesis in eukaryotes	KOG0310	Conserved WD40 repeat-containing protein	[S]	Function unknown
Bra005887.1-P	LOC103855666	40S ribosomal protein S17-4	103855666			brp03010	Ribosome	KOG0187	40S ribosomal protein S17	[J]	Translation, ribosomal structure and biogenesis
Bra005897.1-P	LOC103855676	protein RISC-INTERACTING CLEARING 3'-5' EXORIBONUCLEASE 2	103855676
Bra005908.1-P	LOC103855694	nucleolin 1	103855694	GO:0005739,GO:0005730,GO:0003677,GO:0003729,GO:0000166,GO:0010588,GO:0000478,GO:0048366,GO:0010305,GO:0080056,GO:0042254,GO:0048364,GO:0006364,GO:0080057,GO:0048367	mitochondrion|nucleolus|DNA binding|mRNA binding|nucleotide binding|cotyledon vascular tissue pattern formation|endonucleolytic cleavage involved in rRNA processing|leaf development|leaf vascular tissue pattern formation|petal vascular tissue pattern formation|ribosome biogenesis|root development|rRNA processing|sepal vascular tissue pattern formation|shoot system development
Bra005917.1-P	LOC103855709	polygalacturonase inhibitor 2	103855709	GO:0005618,GO:0005576,GO:0005794,GO:0016020,GO:0009505,GO:0009506,GO:0090353	cell wall|extracellular region|Golgi apparatus|membrane|plant-type cell wall|plasmodesma|polygalacturonase inhibitor activity
Bra005918.1-P	LOC103855708	polygalacturonase inhibitor 1	103855708	GO:0005618,GO:0005576,GO:0005794,GO:0016020,GO:0009505,GO:0009506,GO:0090353	cell wall|extracellular region|Golgi apparatus|membrane|plant-type cell wall|plasmodesma|polygalacturonase inhibitor activity
Bra005919.1-P	LOC103855706	polygalacturonase inhibitor 2	103855706	GO:0005618,GO:0005576,GO:0005794,GO:0016020,GO:0009505,GO:0009506,GO:0090353	cell wall|extracellular region|Golgi apparatus|membrane|plant-type cell wall|plasmodesma|polygalacturonase inhibitor activity
Bra005922.1-P	LOC103855713	aspartyl protease AED3	103855713					KOG1339	Aspartyl protease	[O]	Posttranslational modification, protein turnover, chaperones
Bra005923.1-P	LOC103855714	40S ribosomal protein S4-1	103855714			brp03010	Ribosome	KOG0378	40S ribosomal protein S4	[J]	Translation, ribosomal structure and biogenesis
Bra005931.1-P	LOC103855723	protein BONZAI 2	103855723	GO:0005886,GO:0009506,GO:0005544,GO:0006952,GO:0060548	plasma membrane|plasmodesma|calcium-dependent phospholipid binding|defense response|negative regulation of cell death
Bra005933.1-P	LOC103855724	ribonuclease TUDOR 1	103855724					KOG2039	Transcriptional coactivator p100	[K]	Transcription
Bra005961.1-P	LOC103855751	diacylglycerol kinase 1	103855751	GO:0016021,GO:0005622,GO:0005524,GO:0005509,GO:0016301,GO:0006952,GO:0035556,GO:0007205	integral component of membrane|intracellular|ATP binding|calcium ion binding|kinase activity|defense response|intracellular signal transduction|protein kinase C-activating G-protein coupled receptor signaling pathway	brp00561,brp00564,brp04070	Glycerolipid metabolism|Glycerophospholipid metabolism|Phosphatidylinositol signaling system	KOG1169	Diacylglycerol kinase	[IT]	Lipid transport and metabolism |Signal transduction mechanisms
Bra005963.1-P	LOC103855753	mitochondrial import receptor subunit TOM5 homolog	103855753	GO:0016021,GO:0005741,GO:0005739,GO:0009536,GO:0015031	integral component of membrane|mitochondrial outer membrane|mitochondrion|plastid|protein transport
Bra005965.1-P	LOC103855756	uncharacterized protein LOC103855756	103855756
Bra005968.1-P	LOC103855758	syntaxin-132 isoform X2	103855758	GO:0016021,GO:0031201,GO:0000149,GO:0006887,GO:0006886,GO:0048278,GO:0006906	integral component of membrane|SNARE complex|SNARE binding|exocytosis|intracellular protein transport|vesicle docking|vesicle fusion	brp04130	SNARE interactions in vesicular transport	KOG0810	SNARE protein Syntaxin 1 and related proteins	[U]	Intracellular trafficking, secretion, and vesicular transport
Bra005973.1-P	LOC103855762	probable serine/threonine-protein kinase DDB_G0291350	103855762	GO:0005737,GO:0005829,GO:0005634,GO:0009705,GO:0005524,GO:0004674,GO:0071470,GO:0071472,GO:0035556,GO:0006468	cytoplasm|cytosol|nucleus|plant-type vacuole membrane|ATP binding|protein serine/threonine kinase activity|cellular response to osmotic stress|cellular response to salt stress|intracellular signal transduction|protein phosphorylation			KOG2345	Serine/threonine protein kinase/TGF-beta stimulated factor	[KIT]	Transcription |Lipid transport and metabolism |Signal transduction mechanisms
Bra005979.1-P	LOC103855769	serine carboxypeptidase-like 35	103855769	GO:0005576,GO:0004185,GO:0051603	extracellular region|serine-type carboxypeptidase activity|proteolysis involved in cellular protein catabolic process			KOG1282	Serine carboxypeptidases (lysosomal cathepsin A)	[OE]	Posttranslational modification, protein turnover, chaperones |Amino acid transport and metabolism
Bra005980.1-P	LOC103855770	porphobilinogen deaminase, chloroplastic	103855770			brp00860	Porphyrin and chlorophyll metabolism	KOG2892	Porphobilinogen deaminase	[H]	Coenzyme transport and metabolism
Bra005982.1-P	LOC103855774	succinate--CoA ligase [ADP-forming] subunit alpha-1, mitochondrial	103855774			brp00020,brp00640	Citrate cycle (TCA cycle)|Propanoate metabolism	KOG1255	Succinyl-CoA synthetase, alpha subunit	[C]	Energy production and conversion
Bra005994.1-P	LOC103855788	neurofilament heavy polypeptide	103855788					KOG4843	Uncharacterized conserved protein	[S]	Function unknown
Bra005998.1-P	LOC103855792	NADH dehydrogenase [ubiquinone] flavoprotein 1, mitochondrial	103855792			brp00190	Oxidative phosphorylation	KOG2658	NADH:ubiquinone oxidoreductase, NDUFV1/51kDa subunit	[C]	Energy production and conversion
Bra006008.1-P	LOC103855804	pyruvate kinase, cytosolic isozyme	103855804			brp00010,brp00620,brp00230	Glycolysis / Gluconeogenesis|Pyruvate metabolism|Purine metabolism	KOG2323	Pyruvate kinase	[G]	Carbohydrate transport and metabolism
Bra006009.1-P	LOC103855805	calumenin-A	103855805
Bra006010.1-P	LOC103855807	serine/threonine-protein kinase SRK2G	103855807	GO:0005737,GO:0005634,GO:0005524,GO:0016301,GO:0004672,GO:0004674,GO:0035556,GO:0006468,GO:0006970,GO:0009651	cytoplasm|nucleus|ATP binding|kinase activity|protein kinase activity|protein serine/threonine kinase activity|intracellular signal transduction|protein phosphorylation|response to osmotic stress|response to salt stress	brp04016,brp04075	MAPK signaling pathway - plant|Plant hormone signal transduction
Bra006024.1-P	LOC103855823	40S ribosomal protein S15-4	103855823	GO:0022626,GO:0022627,GO:0005730,GO:0009506,GO:0005774,GO:0003723,GO:0003735,GO:0000028,GO:0006412	cytosolic ribosome|cytosolic small ribosomal subunit|nucleolus|plasmodesma|vacuolar membrane|RNA binding|structural constituent of ribosome|ribosomal small subunit assembly|translation	brp03010	Ribosome
Bra006027.1-P	LOC103855827	heat shock 70 kDa protein 10, mitochondrial	103855827	GO:0005618,GO:0009507,GO:0005739,GO:0005774,GO:0005524,GO:0006457,GO:0046686,GO:0009408,GO:0009651,GO:0009615	cell wall|chloroplast|mitochondrion|vacuolar membrane|ATP binding|protein folding|response to cadmium ion|response to heat|response to salt stress|response to virus	brp03018	RNA degradation	KOG0102	Molecular chaperones mortalin/PBP74/GRP75, HSP70 superfamily	[O]	Posttranslational modification, protein turnover, chaperones
Bra006029.1-P	LOC103855828	soluble inorganic pyrophosphatase 6, chloroplastic	103855828			brp00190	Oxidative phosphorylation	KOG1626	Inorganic pyrophosphatase/Nucleosome remodeling factor, subunit NURF38	[C]	Energy production and conversion
Bra006035.1-P	LOC103855837	probable mediator of RNA polymerase II transcription subunit 26c isoform X1	103855837
Bra006038.1-P				GO:0005737,GO:0031595,GO:0008541,GO:0043161	cytoplasm|nuclear proteasome complex|proteasome regulatory particle, lid subcomplex|proteasome-mediated ubiquitin-dependent protein catabolic process
Bra006043.1-P	LOC103855846	probable inactive receptor kinase At5g10020	103855846
Bra006049.1-P
Bra006051.1-P	LOC103855854	MADS-box protein FLOWERING LOCUS C-like	103855854	GO:0005634,GO:0043234,GO:0000977,GO:0003700,GO:0030154,GO:0009908,GO:0000165,GO:0009910,GO:0045944,GO:0042752,GO:0009266,GO:0006351,GO:0010048	nucleus|protein complex|RNA polymerase II regulatory region sequence-specific DNA binding|transcription factor activity, sequence-specific DNA binding|cell differentiation|flower development|MAPK cascade|negative regulation of flower development|positive regulation of transcription from RNA polymerase II promoter|regulation of circadian rhythm|response to temperature stimulus|transcription, DNA-t…			KOG0014	MADS box transcription factor	[K]	Transcription
Bra006052.1-P	LOC103855855	3-hydroxyacyl-[acyl-carrier-protein] dehydratase FabZ	103855855			brp00061,brp00780	Fatty acid biosynthesis|Biotin metabolism
Bra006053.1-P	LOC103855856	asparagine synthetase [glutamine-hydrolyzing] 3	103855856	GO:0005829,GO:0004066,GO:0005524,GO:0042803,GO:0006541,GO:0070981	cytosol|asparagine synthase (glutamine-hydrolyzing) activity|ATP binding|protein homodimerization activity|glutamine metabolic process|L-asparagine biosynthetic process	brp00250	Alanine, aspartate and glutamate metabolism	KOG0571	Asparagine synthase (glutamine-hydrolyzing)	[E]	Amino acid transport and metabolism
Bra006056.1-P	LOC103855860	40S ribosomal protein S6-2	103855860			brp03010	Ribosome	KOG1646	40S ribosomal protein S6	[J]	Translation, ribosomal structure and biogenesis
Bra006061.1-P	LOC103855867	14-3-3-like protein GF14 lambda	103855867	GO:0005634,GO:0005886	nucleus|plasma membrane			KOG0841	Multifunctional chaperone (14-3-3 family)	[O]	Posttranslational modification, protein turnover, chaperones
Bra006067.1-P	LOC103855875	probable cytosolic oligopeptidase A	103855875	GO:0048046,GO:0009507,GO:0005829,GO:0046872,GO:0004222,GO:0006518,GO:0046686	apoplast|chloroplast|cytosol|metal ion binding|metalloendopeptidase activity|peptide metabolic process|response to cadmium ion			KOG2089	Metalloendopeptidase family - saccharolysin & thimet oligopeptidase	[O]	Posttranslational modification, protein turnover, chaperones
Bra006072.1-P								KOG3305	Uncharacterized conserved protein	[S]	Function unknown
Bra006078.1-P	LOC103855886	ER membrane protein complex subunit 4	103855886					KOG3318	Predicted membrane protein	[S]	Function unknown
Bra006079.1-P	LOC103855888	transmembrane 9 superfamily member 8	103855888	GO:0005768,GO:0010008,GO:0005794,GO:0000139,GO:0016021,GO:0009505,GO:0005802,GO:0005774	endosome|endosome membrane|Golgi apparatus|Golgi membrane|integral component of membrane|plant-type cell wall|trans-Golgi network|vacuolar membrane
Bra006080.1-P	LOC103855889	transmembrane 9 superfamily member 8	103855889	GO:0005768,GO:0010008,GO:0005794,GO:0000139,GO:0016021,GO:0009505,GO:0005802,GO:0005774	endosome|endosome membrane|Golgi apparatus|Golgi membrane|integral component of membrane|plant-type cell wall|trans-Golgi network|vacuolar membrane			KOG1278	Endosomal membrane proteins, EMP70	[U]	Intracellular trafficking, secretion, and vesicular transport
Bra006091.1-P	LOC103855903	DEAD-box ATP-dependent RNA helicase 15-like isoform X1	103855903	GO:0005681,GO:0005524,GO:0004386,GO:0003723,GO:0006974,GO:0006406,GO:0000398,GO:0010468,GO:0010501	spliceosomal complex|ATP binding|helicase activity|RNA binding|cellular response to DNA damage stimulus|mRNA export from nucleus|mRNA splicing, via spliceosome|regulation of gene expression|RNA secondary structure unwinding	brp03040,brp03013,brp03015	Spliceosome|RNA transport|mRNA surveillance pathway	KOG0329	ATP-dependent RNA helicase	[A]	RNA processing and modification
Bra006100.1-P	LOC103855913	beta-adaptin-like protein A	103855913					KOG1061	Vesicle coat complex AP-1/AP-2/AP-4, beta subunit	[U]	Intracellular trafficking, secretion, and vesicular transport
Bra006103.1-P	LOC103855915	aspartate aminotransferase 3, chloroplastic	103855915			brp00710,brp00250,brp00270,brp00220,brp00330,brp00350,brp00360,brp00400,brp00950,brp00960	Carbon fixation in photosynthetic organisms|Alanine, aspartate and glutamate metabolism|Cysteine and methionine metabolism|Arginine biosynthesis|Arginine and proline metabolism|Tyrosine metabolism|Phenylalanine metabolism|Phenylalanine, tyrosine and tryptophan biosynthesis|Isoquinoline alkaloid biosynthesis|Tropane, piperidine and pyridine alkaloid biosynthesis	KOG1411	Aspartate aminotransferase/Glutamic oxaloacetic transaminase AAT1/GOT2	[E]	Amino acid transport and metabolism
Bra006107.1-P	LOC103855920	NADP-dependent malic enzyme 2	103855920			brp00620,brp00710	Pyruvate metabolism|Carbon fixation in photosynthetic organisms	KOG1257	NADP+-dependent malic enzyme	[C]	Energy production and conversion
Bra006111.1-P	LOC103855926	alpha-glucosidase	103855926	GO:0048046,GO:0005618,GO:0009507,GO:0009505,GO:0009506,GO:0061634,GO:0046556,GO:0030246,GO:0009044,GO:0080176,GO:0071555,GO:0046686,GO:0045493,GO:0010411	apoplast|cell wall|chloroplast|plant-type cell wall|plasmodesma|alpha-D-xyloside xylohydrolase|alpha-L-arabinofuranosidase activity|carbohydrate binding|xylan 1,4-beta-xylosidase activity|xyloglucan 1,6-alpha-xylosidase activity|cell wall organization|response to cadmium ion|xylan catabolic process|xyloglucan metabolic process	brp00052,brp00500	Galactose metabolism|Starch and sucrose metabolism	KOG1065	Maltase glucoamylase and related hydrolases, glycosyl hydrolase family 31	[G]	Carbohydrate transport and metabolism
Bra006113.1-P	LOC103855927	glycosyltransferase BC10	103855927
Bra006119.1-P	LOC103855934	uncharacterized protein LOC103855934	103855934
Bra006124.1-P	LOC103855942	diaminopimelate decarboxylase 2, chloroplastic	103855942	GO:0009507,GO:0009570,GO:0005829,GO:0008836,GO:0009089	chloroplast|chloroplast stroma|cytosol|diaminopimelate decarboxylase activity|lysine biosynthetic process via diaminopimelate	brp00300	Lysine biosynthesis	KOG0622	Ornithine decarboxylase	[E]	Amino acid transport and metabolism
Bra006138.1-P	LOC103855952	omega-amidase, chloroplastic	103855952			brp00250	Alanine, aspartate and glutamate metabolism	KOG0806	Carbon-nitrogen hydrolase	[E]	Amino acid transport and metabolism
Bra006157.1-P	LOC103855974	exocyst complex component SEC10b	103855974					KOG3745	Exocyst subunit - Sec10p	[U]	Intracellular trafficking, secretion, and vesicular transport
Bra006164.1-P	LOC103855981	protein RETICULATA-RELATED 4, chloroplastic	103855981	GO:0009507,GO:0009941,GO:0009706,GO:0016021,GO:0005739,GO:0009536,GO:0007275	chloroplast|chloroplast envelope|chloroplast inner membrane|integral component of membrane|mitochondrion|plastid|multicellular organism development
Bra006171.1-P	LOC103855987	uncharacterized protein LOC103855987 isoform X1	103855987
Bra006181.1-P	LOC103856000	glucose-6-phosphate 1-dehydrogenase 2, chloroplastic isoform X2	103856000			brp00030,brp00480	Pentose phosphate pathway|Glutathione metabolism	KOG0563	Glucose-6-phosphate 1-dehydrogenase	[G]	Carbohydrate transport and metabolism
Bra006182.1-P	LOC103856001	photosynthetic NDH subunit of lumenal location 5, chloroplastic	103856001	GO:0009507,GO:0009533,GO:0009534,GO:0009535,GO:0009579,GO:0031977,GO:0003755,GO:0043424,GO:0010275,GO:0006457,GO:0006810	chloroplast|chloroplast stromal thylakoid|chloroplast thylakoid|chloroplast thylakoid membrane|thylakoid|thylakoid lumen|peptidyl-prolyl cis-trans isomerase activity|protein histidine kinase binding|NAD(P)H dehydrogenase complex assembly|protein folding|transport			KOG0880	Peptidyl-prolyl cis-trans isomerase	[O]	Posttranslational modification, protein turnover, chaperones
Bra006196.1-P	LOC103856013	indole-3-acetic acid-amido synthetase GH3.15	103856013			brp04075	Plant hormone signal transduction
Bra006197.1-P	LOC103856014	transaldolase	103856014			brp00030	Pentose phosphate pathway
Bra006199.1-P	LOC103856016	cytochrome b-c1 complex subunit Rieske-2, mitochondrial	103856016			brp00190	Oxidative phosphorylation
Bra006205.1-P
Bra006207.1-P	LOC103856024	eukaryotic translation initiation factor 6-2	103856024	GO:0005829,GO:0005730,GO:0005634,GO:0030687,GO:0043023,GO:0043022,GO:0003743,GO:1902626,GO:0071215,GO:0009793,GO:0000460,GO:0000470,GO:0042256,GO:0000054	cytosol|nucleolus|nucleus|preribosome, large subunit precursor|ribosomal large subunit binding|ribosome binding|translation initiation factor activity|assembly of large subunit precursor of preribosome|cellular response to abscisic acid stimulus|embryo development ending in seed dormancy|maturation of 5.8S rRNA|maturation of LSU-rRNA|mature ribosome assembly|ribosomal subunit export from nucleus	brp03008	Ribosome biogenesis in eukaryotes
Bra006211.1-P	LOC103856028	cycloartenol-C-24-methyltransferase	103856028			brp00100	Steroid biosynthesis
Bra006227.1-P	LOC103856046	probable alpha-mannosidase At5g13980	103856046	GO:0048046,GO:0005618,GO:0009505,GO:0005774,GO:0005773,GO:0004559,GO:0030246,GO:0008270,GO:0006013,GO:0006517	apoplast|cell wall|plant-type cell wall|vacuolar membrane|vacuole|alpha-mannosidase activity|carbohydrate binding|zinc ion binding|mannose metabolic process|protein deglycosylation	brp00511	Other glycan degradation	KOG1959	Glycosyl hydrolase, family 38 - alpha-mannosidase	[G]	Carbohydrate transport and metabolism
Bra006233.1-P	LOC103856052	translocon-associated protein subunit beta	103856052			brp04141	Protein processing in endoplasmic reticulum
Bra006234.1-P	LOC103856055	mitochondrial phosphate carrier protein 3, mitochondrial	103856055					KOG0767	Mitochondrial phosphate carrier protein	[C]	Energy production and conversion
Bra006235.1-P	LOC103856056	aspartokinase 2, chloroplastic isoform X2	103856056			brp00260,brp00270,brp00300,brp00261	Glycine, serine and threonine metabolism|Cysteine and methionine metabolism|Lysine biosynthesis|Monobactam biosynthesis	KOG0456	Aspartate kinase	[E]	Amino acid transport and metabolism
Bra006245.1-P	LOC103856067	phosducin-like protein 3	103856067
Bra006246.1-P				GO:0008180,GO:0005829,GO:0010388,GO:0007275,GO:0010971,GO:0009585,GO:0006511	COP9 signalosome|cytosol|cullin deneddylation|multicellular organism development|positive regulation of G2/M transition of mitotic cell cycle|red, far-red light phototransduction|ubiquitin-dependent protein catabolic process			KOG2582	COP9 signalosome, subunit CSN3	[OT]	Posttranslational modification, protein turnover, chaperones |Signal transduction mechanisms
Bra006248.1-P	LOC103856071	30S ribosomal protein S13, chloroplastic	103856071	GO:0009507,GO:0009941,GO:0009570,GO:0015935,GO:0019843,GO:0003735,GO:0042254,GO:0006412	chloroplast|chloroplast envelope|chloroplast stroma|small ribosomal subunit|rRNA binding|structural constituent of ribosome|ribosome biogenesis|translation	brp03010	Ribosome	KOG3311	Ribosomal protein S18	[J]	Translation, ribosomal structure and biogenesis
Bra006254.1-P	LOC103856079	probable methyltransferase PMT9	103856079	GO:0005768,GO:0005794,GO:0000139,GO:0016021,GO:0009505,GO:0005802,GO:0005774,GO:0008757,GO:0032259	endosome|Golgi apparatus|Golgi membrane|integral component of membrane|plant-type cell wall|trans-Golgi network|vacuolar membrane|S-adenosylmethionine-dependent methyltransferase activity|methylation
Bra006260.1-P	LOC103856085	pescadillo homolog	103856085					KOG2481	Protein required for normal rRNA processing	[A]	RNA processing and modification
Bra006262.1-P	LOC103856088	isocitrate dehydrogenase [NADP], chloroplastic/mitochondrial	103856088			brp00020,brp00480,brp04146	Citrate cycle (TCA cycle)|Glutathione metabolism|Peroxisome	KOG1526	NADP-dependent isocitrate dehydrogenase	[C]	Energy production and conversion
Bra006264.1-P	LOC103856091	uncharacterized protein LOC103856091	103856091					KOG4828	Uncharacterized conserved protein	[S]	Function unknown
Bra006269.1-P	LOC103856098	uncharacterized protein LOC103856098 isoform X2	103856098					KOG2933	Uncharacterized conserved protein	[S]	Function unknown
Bra006270.1-P	LOC103856099	pyrroline-5-carboxylate reductase	103856099	GO:0005618,GO:0005737,GO:0004735,GO:0055129,GO:0009408,GO:0009651	cell wall|cytoplasm|pyrroline-5-carboxylate reductase activity|L-proline biosynthetic process|response to heat|response to salt stress	brp00330	Arginine and proline metabolism	KOG3124	Pyrroline-5-carboxylate reductase	[E]	Amino acid transport and metabolism
Bra006272.1-P	LOC103856101	uncharacterized protein LOC103856101	103856101
Bra006273.1-P	LOC103856102	gibberellin-regulated protein 14	103856102
Bra006274.1-P	LOC103856104	senescence-associated carboxylesterase 101 isoform X1	103856104	GO:0005737,GO:0016021,GO:0005634,GO:0052689,GO:0007568,GO:0006952,GO:0016042,GO:1900426,GO:1902290,GO:0002230,GO:1900057	cytoplasm|integral component of membrane|nucleus|carboxylic ester hydrolase activity|aging|defense response|lipid catabolic process|positive regulation of defense response to bacterium|positive regulation of defense response to oomycetes|positive regulation of defense response to virus by host|positive regulation of leaf senescence
Bra006275.1-P	LOC103856103	alpha-mannosidase 2	103856103	GO:0005768,GO:0005794,GO:0000139,GO:0016021,GO:0005802,GO:0004559,GO:0030246,GO:0004572,GO:0008270,GO:0042538,GO:0006013,GO:0006491,GO:0006517,GO:0006487	endosome|Golgi apparatus|Golgi membrane|integral component of membrane|trans-Golgi network|alpha-mannosidase activity|carbohydrate binding|mannosyl-oligosaccharide 1,3-1,6-alpha-mannosidase activity|zinc ion binding|hyperosmotic salinity response|mannose metabolic process|N-glycan processing|protein deglycosylation|protein N-linked glycosylation	brp00510,brp00513	N-Glycan biosynthesis|Various types of N-glycan biosynthesis
Bra006280.1-P	LOC103856111	plant cysteine oxidase 1	103856111
Bra006294.1-P	LOC103856127	RNA-binding KH domain-containing protein RCF3	103856127					KOG2190	PolyC-binding proteins alphaCP-1 and related KH domain proteins	[AR]	RNA processing and modification |General function prediction only
Bra006303.1-P	LOC103856139	UDP-glucose 6-dehydrogenase 3	103856139	GO:0005618,GO:0005829,GO:0005634,GO:0051287,GO:0003979,GO:0005975,GO:0052546,GO:0006024,GO:0006065	cell wall|cytosol|nucleus|NAD binding|UDP-glucose 6-dehydrogenase activity|carbohydrate metabolic process|cell wall pectin metabolic process|glycosaminoglycan biosynthetic process|UDP-glucuronate biosynthetic process	brp00040,brp00053,brp00520	Pentose and glucuronate interconversions|Ascorbate and aldarate metabolism|Amino sugar and nucleotide sugar metabolism
Bra006306.1-P	LOC103856143	ribosome biogenesis protein WDR12 homolog	103856143					KOG0313	Microtubule binding protein YTM1 (contains WD40 repeats)	[Z]	Cytoskeleton
Bra006314.1-P	LOC103856153	solute carrier family 25 member 44	103856153					KOG0765	Predicted mitochondrial carrier protein	[C]	Energy production and conversion
Bra006315.1-P	LOC103856155	UDP-arabinopyranose mutase 2	103856155	GO:0005618,GO:0005829,GO:0022626,GO:0005794,GO:0016020,GO:0016866,GO:0052691,GO:0019567,GO:0071555,GO:0030244,GO:0009832,GO:0071669,GO:0009555,GO:0046686,GO:0009651,GO:0033356	cell wall|cytosol|cytosolic ribosome|Golgi apparatus|membrane|intramolecular transferase activity|UDP-arabinopyranose mutase activity|arabinose biosynthetic process|cell wall organization|cellulose biosynthetic process|plant-type cell wall biogenesis|plant-type cell wall organization or biogenesis|pollen development|response to cadmium ion|response to salt stress|UDP-L-arabinose metabolic process	brp00520	Amino sugar and nucleotide sugar metabolism
Bra006320.1-P	LOC103856160	U3 small nucleolar ribonucleoprotein protein IMP3	103856160			brp03008	Ribosome biogenesis in eukaryotes	KOG4655	U3 small nucleolar ribonucleoprotein (snoRNP) component	[A]	RNA processing and modification
Bra006323.1-P	LOC103856163	probable tRNA (guanine(26)-N(2))-dimethyltransferase 1	103856163					KOG1253	tRNA methyltransferase	[J]	Translation, ribosomal structure and biogenesis
Bra006338.1-P	LOC103856179	T-complex protein 1 subunit zeta 1	103856179					KOG0359	Chaperonin complex component, TCP-1 zeta subunit (CCT6)	[O]	Posttranslational modification, protein turnover, chaperones
Bra006340.1-P	LOC103856182	40S ribosomal protein S7-3	103856182	GO:0030686,GO:0005829,GO:0022626,GO:0022627,GO:0016020,GO:0005730,GO:0005886,GO:0009506,GO:0032040,GO:0003729,GO:0003735,GO:0042274,GO:0006364,GO:0006412	90S preribosome|cytosol|cytosolic ribosome|cytosolic small ribosomal subunit|membrane|nucleolus|plasma membrane|plasmodesma|small-subunit processome|mRNA binding|structural constituent of ribosome|ribosomal small subunit biogenesis|rRNA processing|translation	brp03010	Ribosome
Bra006341.1-P	LOC103856184	plastidic glucose transporter 4 isoform X1	103856184					KOG0254	Predicted transporter (major facilitator superfamily)	[R]	General function prediction only
Bra006348.1-P	LOC117131603	conserved oligomeric Golgi complex subunit 1-like	117131603					KOG2033	Low density lipoprotein B-like protein	[I]	Lipid transport and metabolism
Bra006352.1-P	LOC103856193	biotin carboxyl carrier protein of acetyl-CoA carboxylase 1, chloroplastic	103856193	GO:0009317,GO:0009507,GO:0009941,GO:0009570,GO:0009536,GO:0003989,GO:0006633	acetyl-CoA carboxylase complex|chloroplast|chloroplast envelope|chloroplast stroma|plastid|acetyl-CoA carboxylase activity|fatty acid biosynthetic process	brp00620,brp00640,brp00061	Pyruvate metabolism|Propanoate metabolism|Fatty acid biosynthesis
Bra006357.1-P	LOC103856199	protein METHYLENE BLUE SENSITIVITY 2	103856199
Bra006367.1-P	LOC103856210	WEB family protein At5g16730, chloroplastic	103856210	GO:0009507,GO:0005875,GO:0000795,GO:0007131	chloroplast|microtubule associated complex|synaptonemal complex|reciprocal meiotic recombination
Bra006373.1-P	LOC103856219	binding partner of ACD11 1	103856219
Bra006375.1-P	LOC103856221	AP-5 complex subunit mu isoform X2	103856221
Bra006377.1-P	LOC103856222	TOM1-like protein 1	103856222					KOG1087	Cytosolic sorting protein GGA2/TOM1	[U]	Intracellular trafficking, secretion, and vesicular transport
Bra006379.1-P	LOC103856224	centromere protein V	103856224
Bra006382.1-P	LOC103856228	protein EXPORTIN 1A	103856228	GO:0005829,GO:0031965,GO:0005643,GO:0005634,GO:0005049,GO:0004872,GO:0009553,GO:0051028,GO:0009555,GO:0009846,GO:0009860,GO:0006611,GO:0046825,GO:0009408,GO:0000055,GO:0000056	cytosol|nuclear membrane|nuclear pore|nucleus|nuclear export signal receptor activity|receptor activity|embryo sac development|mRNA transport|pollen development|pollen germination|pollen tube growth|protein export from nucleus|regulation of protein export from nucleus|response to heat|ribosomal large subunit export from nucleus|ribosomal small subunit export from nucleus	brp03013,brp03008	RNA transport|Ribosome biogenesis in eukaryotes	KOG2020	Nuclear transport receptor CRM1/MSN5 (importin beta superfamily)	[YU]	Nuclear structure |Intracellular trafficking, secretion, and vesicular transport
Bra006395.1-P	LOC103856241	UTP--glucose-1-phosphate uridylyltransferase 1	103856241	GO:0005829,GO:0005886,GO:0003983,GO:0052543,GO:0005977,GO:0009555,GO:0010942,GO:0046686,GO:0009651,GO:0006011	cytosol|plasma membrane|UTP:glucose-1-phosphate uridylyltransferase activity|callose deposition in cell wall|glycogen metabolic process|pollen development|positive regulation of cell death|response to cadmium ion|response to salt stress|UDP-glucose metabolic process	brp00040,brp00052,brp00500,brp00520	Pentose and glucuronate interconversions|Galactose metabolism|Starch and sucrose metabolism|Amino sugar and nucleotide sugar metabolism	KOG2638	UDP-glucose pyrophosphorylase	[G]	Carbohydrate transport and metabolism
Bra006397.1-P	LOC103856243	glutamate decarboxylase 1	103856243			brp00650,brp00250,brp00410,brp00430	Butanoate metabolism|Alanine, aspartate and glutamate metabolism|beta-Alanine metabolism|Taurine and hypotaurine metabolism
Bra006406.1-P	LOC103856248	gamma-tubulin complex component 2	103856248	GO:0005938,GO:0055028,GO:0005737,GO:0000930,GO:0005635,GO:0000922,GO:0048229,GO:0033566,GO:0007020,GO:0090063	cell cortex|cortical microtubule|cytoplasm|gamma-tubulin complex|nuclear envelope|spindle pole|gametophyte development|gamma-tubulin complex localization|microtubule nucleation|positive regulation of microtubule nucleation
Bra006413.1-P	LOC103856255	protein BOLA4, chloroplastic/mitochondrial	103856255					KOG2313	Stress-induced protein UVI31+	[T]	Signal transduction mechanisms
Bra006429.1-P	LOC103856274	5-methyltetrahydropteroyltriglutamate--homocysteine methyltransferase 1	103856274			brp00270,brp00450	Cysteine and methionine metabolism|Selenocompound metabolism	KOG2263	Methionine synthase II (cobalamin-independent)	[E]	Amino acid transport and metabolism
Bra006437.1-P
Bra006439.1-P	LOC103856289	eukaryotic translation initiation factor NCBP	103856289			brp03013	RNA transport	KOG1669	Predicted mRNA cap-binding protein related to eIF-4E	[J]	Translation, ribosomal structure and biogenesis
Bra006446.1-P	LOC103856292	CCR4-NOT transcription complex subunit 3 isoform X2	103856292	GO:0030015,GO:0000932,GO:0005634,GO:0003729,GO:0015074,GO:0017148,GO:0000288,GO:0006355,GO:0006351	CCR4-NOT core complex|cytoplasmic mRNA processing body|nucleus|mRNA binding|DNA integration|negative regulation of translation|nuclear-transcribed mRNA catabolic process, deadenylation-dependent decay|regulation of transcription, DNA-templated|transcription, DNA-templated	brp03018	RNA degradation	KOG2150	CCR4-NOT transcriptional regulation complex, NOT5 subunit	[K]	Transcription
Bra006450.1-P	LOC103856882	apyrase 2	103856882			brp00230,brp00240	Purine metabolism|Pyrimidine metabolism
Bra006454.1-P	LOC103856304	40S ribosomal protein S16-3-like	103856304	GO:0009507,GO:0022627,GO:0009506,GO:0003729,GO:0003735,GO:0000462,GO:0006412	chloroplast|cytosolic small ribosomal subunit|plasmodesma|mRNA binding|structural constituent of ribosome|maturation of SSU-rRNA from tricistronic rRNA transcript (SSU-rRNA, 5.8S rRNA, LSU-rRNA)|translation	brp03010	Ribosome
Bra006456.1-P	LOC103856305	anamorsin homolog	103856305					KOG4020	Protein DRE2, required for cell viability	[S]	Function unknown
Bra006457.1-P	LOC103856306	protein PIR	103856306			brp03013	RNA transport
Bra006459.1-P								KOG4508	Uncharacterized conserved protein	[S]	Function unknown
Bra006462.1-P	LOC103856312	inositol phosphorylceramide glucuronosyltransferase 1	103856312	GO:0005768,GO:0005794,GO:0000139,GO:0016021,GO:0016020,GO:0005802,GO:0015020,GO:0046872,GO:1990482,GO:0046513	endosome|Golgi apparatus|Golgi membrane|integral component of membrane|membrane|trans-Golgi network|glucuronosyltransferase activity|metal ion binding|sphingolipid alpha-glucuronosyltransferase activity|ceramide biosynthetic process
Bra006481.1-P								KOG3458	NADH:ubiquinone oxidoreductase, NDUFA8/PGIV/19 kDa subunit	[C]	Energy production and conversion
Bra006495.1-P	LOC103856368	uncharacterized protein LOC103856368	103856368	GO:0005737,GO:0005829,GO:0030176,GO:0005635,GO:0031965,GO:0016607,GO:0005634,GO:0009506,GO:0046872,GO:0004721,GO:0004722,GO:0046906,GO:0010019,GO:1902325,GO:0006913,GO:0010017,GO:0046686	cytoplasm|cytosol|integral component of endoplasmic reticulum membrane|nuclear envelope|nuclear membrane|nuclear speck|nucleus|plasmodesma|metal ion binding|phosphoprotein phosphatase activity|protein serine/threonine phosphatase activity|tetrapyrrole binding|chloroplast-nucleus signaling pathway|negative regulation of chlorophyll biosynthetic process|nucleocytoplasmic transport|red or far-red li…			KOG0376	Serine-threonine phosphatase 2A, catalytic subunit	[R]	General function prediction only
Bra006496.1-P	LOC103856369	ATP-dependent (S)-NAD(P)H-hydrate dehydratase	103856369	GO:0009507,GO:0005829,GO:0005739,GO:0052855,GO:0005524,GO:0047453,GO:0052856,GO:0052857,GO:0006734,GO:0006739	chloroplast|cytosol|mitochondrion|ADP-dependent NAD(P)H-hydrate dehydratase activity|ATP binding|ATP-dependent NAD(P)H-hydrate dehydratase activity|NADHX epimerase activity|NADPHX epimerase activity|NADH metabolic process|NADP metabolic process			KOG3974	Predicted sugar kinase	[G]	Carbohydrate transport and metabolism
Bra006497.1-P	LOC103856370	NEDD8-activating enzyme E1 catalytic subunit	103856370			brp04120	Ubiquitin mediated proteolysis	KOG2015	NEDD8-activating complex, catalytic component UBA3	[O]	Posttranslational modification, protein turnover, chaperones
Bra006502.1-P	LOC103856377	polyadenylate-binding protein RBP47B'	103856377	GO:0010494,GO:0005634,GO:0003729,GO:0000166,GO:0008143,GO:0034605,GO:0006397	cytoplasmic stress granule|nucleus|mRNA binding|nucleotide binding|poly(A) binding|cellular response to heat|mRNA processing
Bra006503.1-P	LOC103856378	rhodanese-like/PpiC domain-containing protein 12, chloroplastic	103856378	GO:0009507,GO:0016853,GO:0009735	chloroplast|isomerase activity|response to cytokinin			KOG2017	Molybdopterin synthase sulfurylase	[H]	Coenzyme transport and metabolism
Bra006512.1-P	LOC103856388	uncharacterized protein LOC103856388	103856388
Bra006514.1-P								KOG2292	Oligosaccharyltransferase, STT3 subunit	[O]	Posttranslational modification, protein turnover, chaperones
Bra006516.1-P	LOC103856392	mitochondrial dicarboxylate/tricarboxylate transporter DTC	103856392					KOG0759	Mitochondrial oxoglutarate/malate carrier proteins	[C]	Energy production and conversion
Bra006517.1-P
Bra006519.1-P	LOC103856396	importin-5 isoform X2	103856396	GO:0005737,GO:0005654,GO:0006886	cytoplasm|nucleoplasm|intracellular protein transport			KOG2171	Karyopherin (importin) beta 3	[YU]	Nuclear structure |Intracellular trafficking, secretion, and vesicular transport
Bra006529.1-P	LOC103856410	26S proteasome regulatory subunit 8 homolog A	103856410			brp03050	Proteasome	KOG0728	26S proteasome regulatory complex, ATPase RPT6	[O]	Posttranslational modification, protein turnover, chaperones
Bra006530.1-P	LOC103856413	GTP-binding nuclear protein Ran-2	103856413			brp03013,brp03008	RNA transport|Ribosome biogenesis in eukaryotes	KOG0096	GTPase Ran/TC4/GSP1 (nuclear protein transport pathway), small G protein superfamily	[U]	Intracellular trafficking, secretion, and vesicular transport
Bra006536.1-P	LOC103856416	probable receptor-like protein kinase At5g20050	103856416
Bra006537.1-P	LOC103856418	nudix hydrolase 19, chloroplastic	103856418			brp00760,brp04146	Nicotinate and nicotinamide metabolism|Peroxisome
Bra006538.1-P	LOC103856419	NADH-cytochrome b5 reductase-like protein isoform X2	103856419	GO:0005794,GO:0005758,GO:0005739,GO:0009505,GO:0005507,GO:0004128,GO:0071949,GO:0009651	Golgi apparatus|mitochondrial intermembrane space|mitochondrion|plant-type cell wall|copper ion binding|cytochrome-b5 reductase activity, acting on NAD(P)H|FAD binding|response to salt stress	brp00520	Amino sugar and nucleotide sugar metabolism	KOG0534	NADH-cytochrome b-5 reductase	[HC]	Coenzyme transport and metabolism |Energy production and conversion
Bra006553.1-P	LOC103856438	40S ribosomal protein S8-1	103856438	GO:0022626,GO:0022627,GO:0016020,GO:0003735,GO:0006412	cytosolic ribosome|cytosolic small ribosomal subunit|membrane|structural constituent of ribosome|translation	brp03010	Ribosome	KOG3283	40S ribosomal protein S8	[J]	Translation, ribosomal structure and biogenesis
Bra006561.1-P	LOC103856447	myosin-17	103856447	GO:0016459,GO:0009506,GO:0035619,GO:0030133,GO:0005524,GO:0003774,GO:0030048,GO:0051645,GO:0048467,GO:0090436,GO:0051646,GO:0060151,GO:0048768,GO:0048767,GO:0010091,GO:0010090	myosin complex|plasmodesma|root hair tip|transport vesicle|ATP binding|motor activity|actin filament-based movement|Golgi localization|gynoecium development|leaf pavement cell development|mitochondrion localization|peroxisome localization|root hair cell tip growth|root hair elongation|trichome branching|trichome morphogenesis
Bra006572.1-P	LOC103856460	20 kDa chaperonin, chloroplastic	103856460	GO:0048046,GO:0009507,GO:0009941,GO:0009570,GO:0009535,GO:0005759,GO:0005739,GO:0009536,GO:0009579,GO:0005524,GO:0051087,GO:0005507,GO:0051082,GO:0051085,GO:1901671,GO:0046686,GO:0009409,GO:0006986	apoplast|chloroplast|chloroplast envelope|chloroplast stroma|chloroplast thylakoid membrane|mitochondrial matrix|mitochondrion|plastid|thylakoid|ATP binding|chaperone binding|copper ion binding|unfolded protein binding|chaperone mediated protein folding requiring cofactor|positive regulation of superoxide dismutase activity|response to cadmium ion|response to cold|response to unfolded protein			KOG1641	Mitochondrial chaperonin	[O]	Posttranslational modification, protein turnover, chaperones
Bra006578.1-P	LOC103856465	sucrose synthase 1	103856465	GO:0005829,GO:0009506,GO:0016157,GO:0046686,GO:0009409,GO:0009413,GO:0009749,GO:0001666,GO:0010555,GO:0006970,GO:0072708,GO:0009744,GO:0009414,GO:0005985	cytosol|plasmodesma|sucrose synthase activity|response to cadmium ion|response to cold|response to flooding|response to glucose|response to hypoxia|response to mannitol|response to osmotic stress|response to sorbitol|response to sucrose|response to water deprivation|sucrose metabolic process	brp00500	Starch and sucrose metabolism	KOG0853	Glycosyltransferase	[M]	Cell wall/membrane/envelope biogenesis
Bra006584.1-P	LOC103856471	T-complex protein 1 subunit beta	103856471	GO:0046658,GO:0005618,GO:0005832,GO:0005829,GO:0005524,GO:0044183,GO:0051082,GO:0006458,GO:0061077	anchored component of plasma membrane|cell wall|chaperonin-containing T-complex|cytosol|ATP binding|protein binding involved in protein folding|unfolded protein binding|de novo protein folding|chaperone-mediated protein folding
Bra006588.1-P	LOC103856475	inactive protein RESTRICTED TEV MOVEMENT 2	103856475	GO:0016021,GO:0005886,GO:0006952	integral component of membrane|plasma membrane|defense response	brp04141	Protein processing in endoplasmic reticulum
Bra006589.1-P	LOC103856476	5-methyltetrahydropteroyltriglutamate--homocysteine methyltransferase 3, chloroplastic	103856476	GO:0009507,GO:0005829,GO:0005576,GO:0003871,GO:0008705,GO:0008270,GO:0050667	chloroplast|cytosol|extracellular region|5-methyltetrahydropteroyltriglutamate-homocysteine S-methyltransferase activity|methionine synthase activity|zinc ion binding|homocysteine metabolic process	brp00270,brp00450	Cysteine and methionine metabolism|Selenocompound metabolism	KOG2263	Methionine synthase II (cobalamin-independent)	[E]	Amino acid transport and metabolism
Bra006590.1-P	LOC103856477	molybdopterin biosynthesis protein CNX1	103856477	GO:0005829,GO:0005524,GO:0030151,GO:0061598,GO:0061599,GO:0009734,GO:0006777,GO:0018315,GO:0032324	cytosol|ATP binding|molybdenum ion binding|molybdopterin adenylyltransferase activity|molybdopterin molybdotransferase activity|auxin-activated signaling pathway|Mo-molybdopterin cofactor biosynthetic process|molybdenum incorporation into molybdenum-molybdopterin complex|molybdopterin cofactor biosynthetic process	brp00790	Folate biosynthesis	KOG2371	Molybdopterin biosynthesis protein	[H]	Coenzyme transport and metabolism
Bra006595.1-P				GO:0005509,GO:0005513,GO:0010099	calcium ion binding|detection of calcium ion|regulation of photomorphogenesis			KOG0027	Calmodulin and related proteins (EF-Hand superfamily)	[T]	Signal transduction mechanisms
Bra006602.1-P				GO:0009707,GO:0005829,GO:0005789,GO:0016021,GO:0005528,GO:0003755,GO:0061077,GO:0046967,GO:0015031	chloroplast outer membrane|cytosol|endoplasmic reticulum membrane|integral component of membrane|FK506 binding|peptidyl-prolyl cis-trans isomerase activity|chaperone-mediated protein folding|cytosol to ER transport|protein transport
Bra006606.1-P	LOC103856493	uncharacterized protein LOC103856493	103856493
Bra006623.1-P	LOC103856513	vesicle-associated membrane protein 714	103856513			brp04130	SNARE interactions in vesicular transport
Bra006626.1-P	LOC103856518	uncharacterized protein LOC103856518 isoform X2	103856518
Bra006627.1-P	LOC103856520	uncharacterized protein LOC103856520	103856520
Bra006628.1-P	LOC103856521	zinc finger protein ZPR1	103856521					KOG2703	C4-type Zn-finger protein	[R]	General function prediction only
Bra006633.1-P	LOC103856527	glucomannan 4-beta-mannosyltransferase 2	103856527	GO:0005794,GO:0000139,GO:0016021,GO:0047259,GO:0051753,GO:0071555,GO:0010192,GO:0048359	Golgi apparatus|Golgi membrane|integral component of membrane|glucomannan 4-beta-mannosyltransferase activity|mannan synthase activity|cell wall organization|mucilage biosynthetic process|mucilage metabolic process involved in seed coat development
Bra006639.1-P	LOC103856534	histone H2B.10	103856534	GO:0009570,GO:0009534,GO:0000788,GO:0005730,GO:0003677,GO:0006334	chloroplast stroma|chloroplast thylakoid|nuclear nucleosome|nucleolus|DNA binding|nucleosome assembly
Bra006646.1-P	LOC103856543	serine carboxypeptidase-like 47 isoform X2	103856543	GO:0005576,GO:0005773,GO:0004185,GO:0051603	extracellular region|vacuole|serine-type carboxypeptidase activity|proteolysis involved in cellular protein catabolic process
Bra006648.1-P	LOC103856545	ABC transporter F family member 1	103856545
Bra006659.1-P	LOC103856559	protein transport protein Sec61 subunit beta	103856559	GO:0031205,GO:0016021,GO:0005784,GO:0005086,GO:0031204,GO:0006616	endoplasmic reticulum Sec complex|integral component of membrane|Sec61 translocon complex|ARF guanyl-nucleotide exchange factor activity|posttranslational protein targeting to membrane, translocation|SRP-dependent cotranslational protein targeting to membrane, translocation	brp03060,brp04141,brp04145	Protein export|Protein processing in endoplasmic reticulum|Phagosome
Bra006664.1-P	LOC103856564	mitochondrial outer membrane protein porin 1	103856564					KOG3126	Porin/voltage-dependent anion-selective channel protein	[P]	Inorganic ion transport and metabolism
Bra006685.1-P	LOC103856593	histone H2B.3	103856593	GO:0009570,GO:0009534,GO:0000788,GO:0005730,GO:0003677,GO:0006334	chloroplast stroma|chloroplast thylakoid|nuclear nucleosome|nucleolus|DNA binding|nucleosome assembly			KOG1744	Histone H2B	[B]	Chromatin structure and dynamics
Bra006687.1-P	LOC103856596	actin-depolymerizing factor 3	103856596					KOG1735	Actin depolymerizing factor	[Z]	Cytoskeleton
Bra006688.1-P	LOC103856597	probable histone H2A.7	103856597					KOG1756	Histone 2A	[B]	Chromatin structure and dynamics
Bra006689.1-P								KOG1754	40S ribosomal protein S15/S22	[J]	Translation, ribosomal structure and biogenesis
Bra006690.1-P	LOC103856601	ras-related protein RABE1c isoform X2	103856601	GO:0000139,GO:0005886,GO:0005774,GO:0005773,GO:0005525,GO:0009873,GO:0009306,GO:0007264,GO:0006904	Golgi membrane|plasma membrane|vacuolar membrane|vacuole|GTP binding|ethylene-activated signaling pathway|protein secretion|small GTPase mediated signal transduction|vesicle docking involved in exocytosis	brp04144	Endocytosis	KOG0078	GTP-binding protein SEC4, small G protein superfamily, and related Ras family GTP-binding proteins	[TU]	Signal transduction mechanisms |Intracellular trafficking, secretion, and vesicular transport
Bra006698.1-P	LOC103856612	probable NOT transcription complex subunit VIP2	103856612	GO:0030015,GO:0000932,GO:0005634,GO:0003729,GO:0015074,GO:0017148,GO:0000288,GO:0006355,GO:0006351	CCR4-NOT core complex|cytoplasmic mRNA processing body|nucleus|mRNA binding|DNA integration|negative regulation of translation|nuclear-transcribed mRNA catabolic process, deadenylation-dependent decay|regulation of transcription, DNA-templated|transcription, DNA-templated	brp03018	RNA degradation	KOG2151	Predicted transcriptional regulator	[KDR]	Transcription |Cell cycle control, cell division, chromosome partitioning |General function prediction only
Bra006699.1-P				GO:0009507,GO:0005829,GO:0000788,GO:0005730,GO:0000786,GO:0005886,GO:0009506,GO:0009579,GO:0005774,GO:0005773,GO:0003677,GO:0042393,GO:0006334,GO:0009414	chloroplast|cytosol|nuclear nucleosome|nucleolus|nucleosome|plasma membrane|plasmodesma|thylakoid|vacuolar membrane|vacuole|DNA binding|histone binding|nucleosome assembly|response to water deprivation			KOG3467	Histone H4	[B]	Chromatin structure and dynamics
Bra006702.1-P	LOC103856618	uncharacterized protein LOC103856618	103856618
Bra006713.1-P	LOC103856628	1-aminocyclopropane-1-carboxylate oxidase homolog 12	103856628	GO:0051213,GO:0046872	dioxygenase activity|metal ion binding			KOG0143	Iron/ascorbate family oxidoreductases	[QR]	Secondary metabolites biosynthesis, transport and catabolism |General function prediction only
Bra006716.1-P								KOG3109	Haloacid dehalogenase-like hydrolase	[R]	General function prediction only
Bra006722.1-P	LOC103856639	UDP-glucuronic acid decarboxylase 3	103856639			brp00520	Amino sugar and nucleotide sugar metabolism	KOG1429	dTDP-glucose 4-6-dehydratase/UDP-glucuronic acid decarboxylase	[GM]	Carbohydrate transport and metabolism |Cell wall/membrane/envelope biogenesis
Bra006730.1-P	LOC103856649	elongin-C	103856649			brp04120	Ubiquitin mediated proteolysis	KOG3473	RNA polymerase II transcription elongation factor Elongin/SIII, subunit elongin C	[K]	Transcription
Bra006731.1-P	LOC103856650	serine/threonine-protein phosphatase PP1 isozyme 2	103856650	GO:0000164,GO:0046872,GO:0004722,GO:0006470	protein phosphatase type 1 complex|metal ion binding|protein serine/threonine phosphatase activity|protein dephosphorylation	brp03015	mRNA surveillance pathway
Bra006732.1-P	LOC103856651	DNA-directed RNA polymerase II subunit RPB7	103856651	GO:0000932,GO:0005665,GO:0003899,GO:0003697,GO:0003727,GO:0031369,GO:0000291,GO:0060213,GO:0045948,GO:0006367	cytoplasmic mRNA processing body|DNA-directed RNA polymerase II, core complex|DNA-directed RNA polymerase activity|single-stranded DNA binding|single-stranded RNA binding|translation initiation factor binding|nuclear-transcribed mRNA catabolic process, exonucleolytic|positive regulation of nuclear-transcribed mRNA poly(A) tail shortening|positive regulation of translational initiation|transcripti…	brp03020	RNA polymerase	KOG3298	DNA-directed RNA polymerase subunit E'	[K]	Transcription
Bra006748.1-P	LOC103856667	peptidyl-prolyl cis-trans isomerase CYP20-1	103856667					KOG0865	Cyclophilin type peptidyl-prolyl cis-trans isomerase	[O]	Posttranslational modification, protein turnover, chaperones
Bra006768.1-P	LOC103856694	LOW QUALITY PROTEIN: E3 ubiquitin-protein ligase listerin-like	103856694					KOG0803	Predicted E3 ubiquitin ligase	[O]	Posttranslational modification, protein turnover, chaperones
Bra006772.1-P	LOC103856701	malate dehydrogenase [NADP], chloroplastic	103856701			brp00620,brp00710	Pyruvate metabolism|Carbon fixation in photosynthetic organisms	KOG1496	Malate dehydrogenase	[C]	Energy production and conversion
Bra006776.1-P	LOC103856704	ABC transporter B family member 25, mitochondrial	103856704					KOG0057	Mitochondrial Fe/S cluster exporter, ABC superfamily	[U]	Intracellular trafficking, secretion, and vesicular transport
Bra006784.1-P	LOC103856714	temperature-induced lipocalin-1	103856714	GO:0009941,GO:0031969,GO:0005737,GO:0009898,GO:0005783,GO:0005794,GO:0005739,GO:0005886,GO:0009506,GO:0005774,GO:0005773,GO:0045735,GO:0005215,GO:0030644,GO:0006883,GO:0010286,GO:0042538,GO:0006629,GO:1902884,GO:1901002,GO:0009409,GO:0009735,GO:0050826,GO:0009408,GO:0009644,GO:0009416,GO:1901562,GO:0009414,GO:0010431	chloroplast envelope|chloroplast membrane|cytoplasm|cytoplasmic side of plasma membrane|endoplasmic reticulum|Golgi apparatus|mitochondrion|plasma membrane|plasmodesma|vacuolar membrane|vacuole|nutrient reservoir activity|transporter activity|cellular chloride ion homeostasis|cellular sodium ion homeostasis|heat acclimation|hyperosmotic salinity response|lipid metabolic process|positive regulatio…			KOG4824	Apolipoprotein D/Lipocalin	[M]	Cell wall/membrane/envelope biogenesis
Bra006787.1-P	LOC103856717	trafficking protein particle complex subunit 5	103856717					KOG3315	Transport protein particle (TRAPP) complex subunit	[U]	Intracellular trafficking, secretion, and vesicular transport
Bra006794.1-P	LOC103856726	uncharacterized protein LOC103856726	103856726					KOG4495	RNA polymerase II transcription elongation factor Elongin/SIII, subunit elongin B	[K]	Transcription
Bra006799.1-P	LOC103856913	very-long-chain aldehyde decarbonylase CER3	103856913	GO:0005789,GO:0016021,GO:0016020,GO:0005886,GO:0005506,GO:0016491,GO:0043447,GO:0042335,GO:0006723,GO:0006633,GO:0006629,GO:0048235,GO:0010025	endoplasmic reticulum membrane|integral component of membrane|membrane|plasma membrane|iron ion binding|oxidoreductase activity|alkane biosynthetic process|cuticle development|cuticle hydrocarbon biosynthetic process|fatty acid biosynthetic process|lipid metabolic process|pollen sperm cell differentiation|wax biosynthetic process
Bra006817.1-P	LOC103856750	mitochondrial outer membrane protein porin 4	103856750					KOG3126	Porin/voltage-dependent anion-selective channel protein	[P]	Inorganic ion transport and metabolism
Bra006819.1-P	LOC103856752	uncharacterized protein LOC103856752	103856752					KOG2398	Predicted proline-serine-threonine phosphatase-interacting protein (PSTPIP)	[D]	Cell cycle control, cell division, chromosome partitioning
Bra006821.1-P
Bra006825.1-P	LOC103856758	putative glucose-6-phosphate 1-epimerase	103856758			brp00010	Glycolysis / Gluconeogenesis	KOG1594	Uncharacterized enzymes related to aldose 1-epimerase	[G]	Carbohydrate transport and metabolism
Bra006828.1-P	LOC103856762	18S rRNA (guanine-N(7))-methyltransferase RID2	103856762					KOG1541	Predicted protein carboxyl methylase	[R]	General function prediction only
Bra006857.1-P	LOC103856800	serine acetyltransferase 5	103856800			brp00920,brp00270	Sulfur metabolism|Cysteine and methionine metabolism	KOG4750	Serine O-acetyltransferase	[E]	Amino acid transport and metabolism
Bra006859.1-P	LOC103856802	histone acetyltransferase type B catalytic subunit	103856802	GO:0000781,GO:0005829,GO:0000790,GO:0005634,GO:0010485,GO:0042393,GO:0006348	chromosome, telomeric region|cytosol|nuclear chromatin|nucleus|H4 histone acetyltransferase activity|histone binding|chromatin silencing at telomere			KOG2696	Histone acetyltransferase type b catalytic subunit	[B]	Chromatin structure and dynamics
Bra006860.1-P	LOC103865949	60S ribosomal protein L31-3	103865949	GO:0005618,GO:0022625,GO:0022626,GO:0009506,GO:0003735,GO:0002181	cell wall|cytosolic large ribosomal subunit|cytosolic ribosome|plasmodesma|structural constituent of ribosome|cytoplasmic translation	brp03010	Ribosome	KOG0893	60S ribosomal protein L31	[J]	Translation, ribosomal structure and biogenesis
Bra006861.1-P	LOC103856804	asparagine--tRNA ligase, cytoplasmic 1	103856804			brp00970	Aminoacyl-tRNA biosynthesis	KOG0554	Asparaginyl-tRNA synthetase (mitochondrial)	[J]	Translation, ribosomal structure and biogenesis
Bra006863.1-P	LOC103856806	IAA-amino acid hydrolase ILR1-like 2	103856806
Bra006877.1-P	LOC103841120	cytochrome c-type biogenesis protein CcmE homolog, mitochondrial	103841120
Bra006878.1-P	LOC103841121	ERBB-3 BINDING PROTEIN 1 isoform X1	103841121	GO:0009507,GO:0031969,GO:0009534,GO:0016021,GO:0046408,GO:0015995	chloroplast|chloroplast membrane|chloroplast thylakoid|integral component of membrane|chlorophyll synthetase activity|chlorophyll biosynthetic process
Bra006879.1-P	LOC103841125	acyl-coenzyme A oxidase 4, peroxisomal	103841125	GO:0009514,GO:0005777,GO:0003995,GO:0003997,GO:0009055,GO:0000062,GO:0050660,GO:0052890,GO:0009793,GO:0006635,GO:0033539,GO:0055088,GO:0046459	glyoxysome|peroxisome|acyl-CoA dehydrogenase activity|acyl-CoA oxidase activity|electron carrier activity|fatty-acyl-CoA binding|flavin adenine dinucleotide binding|oxidoreductase activity, acting on the CH-CH group of donors, with a flavin as acceptor|embryo development ending in seed dormancy|fatty acid beta-oxidation|fatty acid beta-oxidation using acyl-CoA dehydrogenase|lipid homeostasis|shor…	brp00640,brp00071,brp00592,brp01040,brp00410,brp04146	Propanoate metabolism|Fatty acid degradation|alpha-Linolenic acid metabolism|Biosynthesis of unsaturated fatty acids|beta-Alanine metabolism|Peroxisome	KOG0138	Glutaryl-CoA dehydrogenase	[E]	Amino acid transport and metabolism
Bra006889.1-P	LOC103841134	nucleotide exchange factor SIL1	103841134			brp04141	Protein processing in endoplasmic reticulum	KOG2160	Armadillo/beta-catenin-like repeat-containing protein	[O]	Posttranslational modification, protein turnover, chaperones
Bra006892.1-P	LOC103841138	DNA polymerase I isoform X1	103841138
Bra006895.1-P	LOC103841141	peptidyl-prolyl cis-trans isomerase FKBP42	103841141	GO:0005789,GO:0016021,GO:0005886,GO:0005774,GO:0005516,GO:0005528,GO:0003755,GO:0009734,GO:0061077,GO:0048366	endoplasmic reticulum membrane|integral component of membrane|plasma membrane|vacuolar membrane|calmodulin binding|FK506 binding|peptidyl-prolyl cis-trans isomerase activity|auxin-activated signaling pathway|chaperone-mediated protein folding|leaf development			KOG0543	FKBP-type peptidyl-prolyl cis-trans isomerase	[O]	Posttranslational modification, protein turnover, chaperones
Bra006902.1-P	LOC103841150	clustered mitochondria protein	103841150	GO:0005737,GO:0048312	cytoplasm|intracellular distribution of mitochondria			KOG1839	Uncharacterized protein CLU1/cluA/TIF31 involved in mitochondrial morphology/distribution, also found associated with eIF-3	[R]	General function prediction only
Bra006905.1-P	LOC103841152	phosphoglucan phosphatase DSP4, chloroplastic isoform X2	103841152	GO:0009507,GO:0009570,GO:0019203,GO:0030247,GO:0008138,GO:0007623,GO:0005983,GO:0005982	chloroplast|chloroplast stroma|carbohydrate phosphatase activity|polysaccharide binding|protein tyrosine/serine/threonine phosphatase activity|circadian rhythm|starch catabolic process|starch metabolic process			KOG1616	Protein involved in Snf1 protein kinase complex assembly	[G]	Carbohydrate transport and metabolism
Bra006908.1-P	LOC103841152	phosphoglucan phosphatase DSP4, chloroplastic isoform X1	103841152	GO:0009507,GO:0009570,GO:0019203,GO:0030247,GO:0008138,GO:0007623,GO:0005983,GO:0005982	chloroplast|chloroplast stroma|carbohydrate phosphatase activity|polysaccharide binding|protein tyrosine/serine/threonine phosphatase activity|circadian rhythm|starch catabolic process|starch metabolic process			KOG1716	Dual specificity phosphatase	[V]	Defense mechanisms
Bra006909.1-P	LOC103841155	SEC12-like protein 1	103841155			brp04141	Protein processing in endoplasmic reticulum	KOG0771	Prolactin regulatory element-binding protein/Protein transport protein SEC12p	[U]	Intracellular trafficking, secretion, and vesicular transport
Bra006918.1-P	LOC103841166	ATP synthase subunit d, mitochondrial	103841166	GO:0009507,GO:0009535,GO:0022626,GO:0005753,GO:0000274,GO:0005739,GO:0005730,GO:0009579,GO:0005774,GO:0005507,GO:0015078,GO:0016787,GO:0008270,GO:0015986,GO:0009651	chloroplast|chloroplast thylakoid membrane|cytosolic ribosome|mitochondrial proton-transporting ATP synthase complex|mitochondrial proton-transporting ATP synthase, stator stalk|mitochondrion|nucleolus|thylakoid|vacuolar membrane|copper ion binding|hydrogen ion transmembrane transporter activity|hydrolase activity|zinc ion binding|ATP synthesis coupled proton transport|response to salt stress	brp00190	Oxidative phosphorylation	KOG3366	Mitochondrial F1F0-ATP synthase, subunit d/ATP7	[C]	Energy production and conversion
Bra006922.1-P	LOC103841171	lipase-like PAD4	103841171
Bra006927.1-P	LOC103841178	NDR1/HIN1-like protein 12	103841178
Bra006933.1-P	LOC103841185	ubiquitin-conjugating enzyme E2 variant 1D isoform X2	103841185	GO:0005634,GO:0061630,GO:0031625,GO:0070534	nucleus|ubiquitin protein ligase activity|ubiquitin protein ligase binding|protein K63-linked ubiquitination			KOG0896	Ubiquitin-conjugating enzyme E2	[O]	Posttranslational modification, protein turnover, chaperones
Bra006934.1-P	LOC103841187	protein ABHD11	103841187					KOG2382	Predicted alpha/beta hydrolase	[R]	General function prediction only
Bra006937.1-P	LOC103841192	uncharacterized protein LOC103841192	103841192
Bra006945.1-P	LOC103841205	cell division protein FtsZ homolog 2-2, chloroplastic	103841205	GO:0009507,GO:0009570,GO:0009534,GO:0009535,GO:0016020,GO:0009532,GO:0042651,GO:0005525,GO:0003924,GO:0042802,GO:0043621,GO:0010020,GO:0009658	chloroplast|chloroplast stroma|chloroplast thylakoid|chloroplast thylakoid membrane|membrane|plastid stroma|thylakoid membrane|GTP binding|GTPase activity|identical protein binding|protein self-association|chloroplast fission|chloroplast organization
Bra006952.1-P	LOC103841217	vacuolar-sorting receptor 1	103841217	GO:0030665,GO:0005783,GO:0005794,GO:0000139,GO:0016021,GO:0005770,GO:0031902,GO:0005886,GO:0005802,GO:0009940,GO:0005509,GO:0006896,GO:0006623,GO:0007034	clathrin-coated vesicle membrane|endoplasmic reticulum|Golgi apparatus|Golgi membrane|integral component of membrane|late endosome|late endosome membrane|plasma membrane|trans-Golgi network|amino-terminal vacuolar sorting propeptide binding|calcium ion binding|Golgi to vacuole transport|protein targeting to vacuole|vacuolar transport
Bra006954.1-P	LOC103841218	monodehydroascorbate reductase 1, peroxisomal	103841218			brp00053	Ascorbate and aldarate metabolism	KOG1336	Monodehydroascorbate/ferredoxin reductase	[R]	General function prediction only
Bra006959.1-P	LOC103841224	uncharacterized protein LOC103841224 isoform X1	103841224
Bra006963.1-P	LOC103842281	peroxiredoxin-2E, chloroplastic	103842281
Bra006965.1-P	LOC103841229	pyruvate kinase 1, cytosolic	103841229			brp00010,brp00620,brp00230	Glycolysis / Gluconeogenesis|Pyruvate metabolism|Purine metabolism	KOG2323	Pyruvate kinase	[G]	Carbohydrate transport and metabolism
Bra006975.1-P	LOC103841242	protein fluG isoform X1	103841242					KOG0683	Glutamine synthetase	[E]	Amino acid transport and metabolism
Bra006986.1-P
Bra006995.1-P	LOC103841264	WD repeat-containing protein 20	103841264
Bra006997.1-P	LOC103841267	aquaporin PIP2-1	103841267					KOG0223	Aquaporin (major intrinsic protein family)	[G]	Carbohydrate transport and metabolism
Bra007002.1-P				GO:0009507,GO:0030529,GO:0000166,GO:0003723,GO:0009631,GO:0006397,GO:0043489	chloroplast|intracellular ribonucleoprotein complex|nucleotide binding|RNA binding|cold acclimation|mRNA processing|RNA stabilization			KOG0118	FOG: RRM domain	[R]	General function prediction only
Bra007004.1-P	LOC103841273	serine/arginine-rich splicing factor RS2Z32 isoform X1	103841273	GO:0005681,GO:0003676,GO:0000166,GO:0008270,GO:0000398,GO:0008380	spliceosomal complex|nucleic acid binding|nucleotide binding|zinc ion binding|mRNA splicing, via spliceosome|RNA splicing	brp03040	Spliceosome	KOG0107	Alternative splicing factor SRp20/9G8 (RRM superfamily)	[A]	RNA processing and modification
Bra007013.1-P	LOC103841284	diaminopimelate epimerase, chloroplastic isoform X1	103841284			brp00300	Lysine biosynthesis
Bra007015.1-P	LOC103841285	putative leucine-rich repeat receptor-like serine/threonine-protein kinase At3g53590	103841285
Bra007016.1-P	LOC103841287	soluble inorganic pyrophosphatase 4	103841287	GO:0005829,GO:0004427,GO:0000287,GO:0006796,GO:0046686	cytosol|inorganic diphosphatase activity|magnesium ion binding|phosphate-containing compound metabolic process|response to cadmium ion	brp00190	Oxidative phosphorylation	KOG1626	Inorganic pyrophosphatase/Nucleosome remodeling factor, subunit NURF38	[C]	Energy production and conversion
Bra007020.1-P	LOC103841292	probable ADP-ribosylation factor GTPase-activating protein AGD6	103841292	GO:0005829,GO:0005634,GO:0005096,GO:0046872	cytosol|nucleus|GTPase activator activity|metal ion binding	brp04144	Endocytosis
Bra007025.1-P	LOC103841298	actin-1	103841298					KOG0676	Actin and related proteins	[Z]	Cytoskeleton
Bra007026.1-P	LOC103841300	gamma-tubulin complex component 4 isoform X2	103841300	GO:0000923,GO:0000930,GO:0005874,GO:0009506,GO:0005819,GO:0000922,GO:0043015,GO:0005200,GO:0043622,GO:0040007,GO:0051415,GO:0007126,GO:0007020,GO:0090307,GO:0009624	equatorial microtubule organizing center|gamma-tubulin complex|microtubule|plasmodesma|spindle|spindle pole|gamma-tubulin binding|structural constituent of cytoskeleton|cortical microtubule organization|growth|interphase microtubule nucleation by interphase microtubule organizing center|meiotic nuclear division|microtubule nucleation|mitotic spindle assembly|response to nematode
Bra007032.1-P	LOC103841309	aldo-keto reductase family 4 member C11	103841309	GO:0005829,GO:0016491,GO:0046686	cytosol|oxidoreductase activity|response to cadmium ion	brp00010,brp00040,brp00561	Glycolysis / Gluconeogenesis|Pentose and glucuronate interconversions|Glycerolipid metabolism	KOG1577	Aldo/keto reductase family proteins	[R]	General function prediction only
Bra007034.1-P	LOC103841311	uracil phosphoribosyltransferase, chloroplastic	103841311			brp00240	Pyrimidine metabolism	KOG4203	Armadillo/beta-Catenin/plakoglobin	[TZ]	Signal transduction mechanisms |Cytoskeleton
Bra007038.1-P	LOC103841315	universal stress protein PHOS32	103841315	GO:0009507,GO:0005829,GO:0005634,GO:0005886,GO:0005524,GO:0002238,GO:0006950	chloroplast|cytosol|nucleus|plasma membrane|ATP binding|response to molecule of fungal origin|response to stress
Bra007046.1-P	LOC103841328	mitochondrial uncoupling protein 1	103841328	GO:0009507,GO:0016021,GO:0005743,GO:0005739,GO:0009506,GO:0005774,GO:0017077,GO:0006839,GO:0009853	chloroplast|integral component of membrane|mitochondrial inner membrane|mitochondrion|plasmodesma|vacuolar membrane|oxidative phosphorylation uncoupler activity|mitochondrial transport|photorespiration			KOG0753	Mitochondrial fatty acid anion carrier protein/Uncoupling protein	[C]	Energy production and conversion
Bra007052.1-P	LOC103841334	FKBP12-interacting protein of 37 kDa isoform X1	103841334	GO:0016607,GO:0005634,GO:0009506,GO:0010073,GO:0080009,GO:0000381,GO:0001510	nuclear speck|nucleus|plasmodesma|meristem maintenance|mRNA methylation|regulation of alternative mRNA splicing, via spliceosome|RNA methylation
Bra007059.1-P	LOC103841340	diphosphomevalonate decarboxylase MVD2, peroxisomal	103841340	GO:0005829,GO:0005777,GO:0005524,GO:0004163,GO:0019287,GO:0016126	cytosol|peroxisome|ATP binding|diphosphomevalonate decarboxylase activity|isopentenyl diphosphate biosynthetic process, mevalonate pathway|sterol biosynthetic process	brp00900	Terpenoid backbone biosynthesis	KOG2833	Mevalonate pyrophosphate decarboxylase	[I]	Lipid transport and metabolism
Bra007068.1-P	LOC103841350	protein NCA1	103841350
Bra007070.1-P	LOC103841353	aspartyl protease AED3	103841353					KOG1339	Aspartyl protease	[O]	Posttranslational modification, protein turnover, chaperones
Bra007079.1-P	LOC103841361	ABC transporter F family member 4	103841361					KOG0066	eIF2-interacting protein ABC50 (ABC superfamily)	[J]	Translation, ribosomal structure and biogenesis
Bra007085.1-P	LOC103841367	tryptophan synthase alpha chain, chloroplastic	103841367			brp00260,brp00400	Glycine, serine and threonine metabolism|Phenylalanine, tyrosine and tryptophan biosynthesis	KOG4175	Tryptophan synthase alpha chain	[E]	Amino acid transport and metabolism
Bra007087.1-P	LOC103841369	glutathione reductase, chloroplastic	103841369	GO:0009507,GO:0009570,GO:0005739,GO:0005524,GO:0005507,GO:0050660,GO:0004362,GO:0050661,GO:0045454,GO:0006749,GO:0000305	chloroplast|chloroplast stroma|mitochondrion|ATP binding|copper ion binding|flavin adenine dinucleotide binding|glutathione-disulfide reductase activity|NADP binding|cell redox homeostasis|glutathione metabolic process|response to oxygen radical	brp00480	Glutathione metabolism	KOG0405	Pyridine nucleotide-disulphide oxidoreductase	[Q]	Secondary metabolites biosynthesis, transport and catabolism
Bra007088.1-P	LOC103841370	structural maintenance of chromosomes protein 1	103841370	GO:0005694,GO:0005634,GO:0005524,GO:0051301,GO:0051276,GO:0007059,GO:0006281,GO:0051321,GO:0007067	chromosome|nucleus|ATP binding|cell division|chromosome organization|chromosome segregation|DNA repair|meiotic cell cycle|mitotic nuclear division			KOG0018	Structural maintenance of chromosome protein 1 (sister chromatid cohesion complex Cohesin, subunit SMC1)	[D]	Cell cycle control, cell division, chromosome partitioning
Bra007089.1-P	LOC103841372	alpha carbonic anhydrase 8	103841372
Bra007091.1-P	LOC103841374	probable glutamate carboxypeptidase AMP1	103841374	GO:0016021,GO:0004180,GO:0046872,GO:0004181,GO:0009793,GO:0009908,GO:0010305,GO:0048507,GO:0009640,GO:0006508,GO:0010080,GO:0010081,GO:0010082,GO:0048364	integral component of membrane|carboxypeptidase activity|metal ion binding|metallocarboxypeptidase activity|embryo development ending in seed dormancy|flower development|leaf vascular tissue pattern formation|meristem development|photomorphogenesis|proteolysis|regulation of floral meristem growth|regulation of inflorescence meristem growth|regulation of root meristem growth|root development			KOG2195	Transferrin receptor and related proteins containing the protease-associated (PA) domain	[OPR]	Posttranslational modification, protein turnover, chaperones |Inorganic ion transport and metabolism |General function prediction only
Bra007104.1-P	LOC103841387	ras-related protein RABF1	103841387			brp04144,brp04145	Endocytosis|Phagosome	KOG0092	GTPase Rab5/YPT51 and related small G protein superfamily GTPases	[U]	Intracellular trafficking, secretion, and vesicular transport
Bra007105.1-P	LOC103841388	U-box domain-containing protein 14	103841388					KOG0167	FOG: Armadillo/beta-catenin-like repeats	[S]	Function unknown
Bra007106.1-P	LOC103841389	vacuolar protein-sorting-associated protein 33 homolog isoform X2	103841389	GO:0031902,GO:0043234,GO:0005774,GO:0006904	late endosome membrane|protein complex|vacuolar membrane|vesicle docking involved in exocytosis			KOG1302	Vacuolar sorting protein VPS33/slp1 (Sec1 family)	[U]	Intracellular trafficking, secretion, and vesicular transport
Bra007107.1-P	LOC103841394	kinesin-like protein KIN-UC isoform X1	103841394	GO:0005871,GO:0005874,GO:0009524,GO:0005819,GO:0005524,GO:0008574,GO:0030705,GO:0007018,GO:0008104,GO:0032886,GO:0048364	kinesin complex|microtubule|phragmoplast|spindle|ATP binding|ATP-dependent microtubule motor activity, plus-end-directed|cytoskeleton-dependent intracellular transport|microtubule-based movement|protein localization|regulation of microtubule-based process|root development			KOG0240	Kinesin (SMY1 subfamily)	[Z]	Cytoskeleton
Bra007120.1-P	LOC103841408	protein disulfide isomerase-like 1-3	103841408	GO:0009507,GO:0005783,GO:0005788,GO:0005774,GO:0003756,GO:0045454,GO:0006457,GO:0034976	chloroplast|endoplasmic reticulum|endoplasmic reticulum lumen|vacuolar membrane|protein disulfide isomerase activity|cell redox homeostasis|protein folding|response to endoplasmic reticulum stress	brp04141	Protein processing in endoplasmic reticulum	KOG0190	Protein disulfide isomerase (prolyl 4-hydroxylase beta subunit)	[O]	Posttranslational modification, protein turnover, chaperones
Bra007127.1-P	LOC103841417	rab GTPase-activating protein 1	103841417					KOG2058	Ypt/Rab GTPase activating protein	[U]	Intracellular trafficking, secretion, and vesicular transport
Bra007130.1-P	LOC103841419	glutathione S-transferase L2, chloroplastic	103841419			brp00480	Glutathione metabolism	KOG0406	Glutathione S-transferase	[O]	Posttranslational modification, protein turnover, chaperones
Bra007139.1-P	LOC117127832	agamous-like MADS-box protein AGL93	117127832
Bra007142.1-P				GO:0045430,GO:0009813	chalcone isomerase activity|flavonoid biosynthetic process
Bra007151.1-P	LOC103841439	3-oxoacyl-[acyl-carrier-protein] reductase FabG isoform X2	103841439	GO:0022625,GO:0022626,GO:0016020,GO:0000166,GO:0019843,GO:0003735,GO:0009409,GO:0009644,GO:0006979,GO:0000027,GO:0006412	cytosolic large ribosomal subunit|cytosolic ribosome|membrane|nucleotide binding|rRNA binding|structural constituent of ribosome|response to cold|response to high light intensity|response to oxidative stress|ribosomal large subunit assembly|translation			KOG0725	Reductases with broad range of substrate specificities	[R]	General function prediction only
Bra007154.1-P	LOC103841442	very-long-chain enoyl-CoA reductase	103841442			brp00062,brp01040	Fatty acid elongation|Biosynthesis of unsaturated fatty acids	KOG1639	Steroid reductase required for elongation of the very long chain fatty acids	[I]	Lipid transport and metabolism
Bra007157.1-P	LOC103841444	ubiquitin-conjugating enzyme E2 14	103841444			brp04141,brp04120	Protein processing in endoplasmic reticulum|Ubiquitin mediated proteolysis	KOG0425	Ubiquitin-protein ligase	[O]	Posttranslational modification, protein turnover, chaperones
Bra007159.1-P				GO:0009507,GO:0009570,GO:0005829,GO:0005739,GO:0005524,GO:0004825,GO:0006431,GO:0048481	chloroplast|chloroplast stroma|cytosol|mitochondrion|ATP binding|methionine-tRNA ligase activity|methionyl-tRNA aminoacylation|plant ovule development
Bra007161.1-P	LOC103841449	glucan endo-1,3-beta-glucosidase	103841449	GO:0046658,GO:0005618,GO:0005576,GO:0042973,GO:0004553,GO:0030247,GO:0005975,GO:0071555	anchored component of plasma membrane|cell wall|extracellular region|glucan endo-1,3-beta-D-glucosidase activity|hydrolase activity, hydrolyzing O-glycosyl compounds|polysaccharide binding|carbohydrate metabolic process|cell wall organization
Bra007166.1-P	LOC103841453	16 kDa phloem protein 1	103841453
Bra007171.1-P	LOC103841461	nucleolar complex protein 2 homolog	103841461					KOG2256	Predicted protein involved in nuclear export of pre-ribosomes	[J]	Translation, ribosomal structure and biogenesis
Bra007173.1-P	LOC103841464	peptidyl-prolyl cis-trans isomerase FKBP20-1	103841464					KOG0543	FKBP-type peptidyl-prolyl cis-trans isomerase	[O]	Posttranslational modification, protein turnover, chaperones
Bra007177.1-P								KOG1426	FOG: RCC1 domain	[S]	Function unknown
Bra007179.1-P	LOC103841472	delta-1-pyrroline-5-carboxylate synthase B	103841472	GO:0009507,GO:0005737,GO:0005829,GO:0009506,GO:0005524,GO:0004349,GO:0004350,GO:0009793,GO:0055129,GO:0009555,GO:0006561	chloroplast|cytoplasm|cytosol|plasmodesma|ATP binding|glutamate 5-kinase activity|glutamate-5-semialdehyde dehydrogenase activity|embryo development ending in seed dormancy|L-proline biosynthetic process|pollen development|proline biosynthetic process	brp00330	Arginine and proline metabolism	KOG4165	Gamma-glutamyl phosphate reductase	[E]	Amino acid transport and metabolism
Bra007180.1-P	LOC103841473	eukaryotic translation initiation factor 6-2	103841473	GO:0005829,GO:0005730,GO:0005634,GO:0030687,GO:0043023,GO:0043022,GO:0003743,GO:1902626,GO:0071215,GO:0009793,GO:0000460,GO:0000470,GO:0042256,GO:0000054	cytosol|nucleolus|nucleus|preribosome, large subunit precursor|ribosomal large subunit binding|ribosome binding|translation initiation factor activity|assembly of large subunit precursor of preribosome|cellular response to abscisic acid stimulus|embryo development ending in seed dormancy|maturation of 5.8S rRNA|maturation of LSU-rRNA|mature ribosome assembly|ribosomal subunit export from nucleus	brp03008	Ribosome biogenesis in eukaryotes	KOG3185	Translation initiation factor 6 (eIF-6)	[J]	Translation, ribosomal structure and biogenesis
Bra007189.1-P	LOC103841485	LIM domain-containing protein WLIM2b	103841485					KOG1700	Regulatory protein MLP and related LIM proteins	[TZ]	Signal transduction mechanisms |Cytoskeleton
Bra007194.1-P	LOC103841490	glycosyltransferase family 64 protein C4 isoform X2	103841490
Bra007200.1-P	LOC103841494	peptidyl-prolyl cis-trans isomerase CYP21-2	103841494					KOG0865	Cyclophilin type peptidyl-prolyl cis-trans isomerase	[O]	Posttranslational modification, protein turnover, chaperones
Bra007214.1-P	LOC103841514	peptidyl-prolyl cis-trans isomerase CYP19-3	103841514					KOG0865	Cyclophilin type peptidyl-prolyl cis-trans isomerase	[O]	Posttranslational modification, protein turnover, chaperones
Bra007215.1-P	LOC103841515	ferritin-3, chloroplastic	103841515					KOG2332	Ferritin	[P]	Inorganic ion transport and metabolism
Bra007217.1-P	LOC103841517	tRNA (guanine(37)-N1)-methyltransferase 1	103841517	GO:0005829,GO:0005759,GO:0005634,GO:0052906	cytosol|mitochondrial matrix|nucleus|tRNA (guanine(37)-N(1))-methyltransferase activity			KOG2078	tRNA modification enzyme	[A]	RNA processing and modification
Bra007218.1-P	LOC103841518	biotin carboxyl carrier protein of acetyl-CoA carboxylase isoform X1	103841518
Bra007220.1-P	LOC103841520	eukaryotic translation initiation factor 3 subunit C	103841520	GO:0005829,GO:0005852,GO:0005634,GO:0003729,GO:0003743,GO:0031369,GO:0006413	cytosol|eukaryotic translation initiation factor 3 complex|nucleus|mRNA binding|translation initiation factor activity|translation initiation factor binding|translational initiation	brp03013	RNA transport	KOG1076	Translation initiation factor 3, subunit c (eIF-3c)	[J]	Translation, ribosomal structure and biogenesis
Bra007224.1-P	LOC103841525	alpha-soluble NSF attachment protein 2	103841525	GO:0016020,GO:0005886,GO:0009506,GO:0031201,GO:0005774,GO:0005773,GO:0005483,GO:0019905,GO:0006886,GO:0061025,GO:0035494	membrane|plasma membrane|plasmodesma|SNARE complex|vacuolar membrane|vacuole|soluble NSF attachment protein activity|syntaxin binding|intracellular protein transport|membrane fusion|SNARE complex disassembly			KOG1586	Protein required for fusion of vesicles in vesicular transport, alpha-SNAP	[U]	Intracellular trafficking, secretion, and vesicular transport
Bra007227.1-P	LOC103841526	uncharacterized protein LOC103841526	103841526
Bra007235.1-P				GO:0048046,GO:0009505,GO:0005773,GO:0052692,GO:0005975,GO:0071555	apoplast|plant-type cell wall|vacuole|raffinose alpha-galactosidase activity|carbohydrate metabolic process|cell wall organization			KOG2366	Alpha-D-galactosidase (melibiase)	[G]	Carbohydrate transport and metabolism
Bra007246.1-P	LOC103841550	uncharacterized protein LOC103841550	103841550
Bra007249.1-P	LOC103841554	adenylylsulfatase HINT1	103841554	GO:0005777,GO:0005886,GO:0047627,GO:0000166,GO:0009150,GO:0006790	peroxisome|plasma membrane|adenylylsulfatase activity|nucleotide binding|purine ribonucleotide metabolic process|sulfur compound metabolic process			KOG3275	Zinc-binding protein of the histidine triad (HIT) family	[T]	Signal transduction mechanisms
Bra007260.1-P	LOC103841567	exocyst complex component SEC15A	103841567	GO:0005829,GO:0000145,GO:0006904	cytosol|exocyst|vesicle docking involved in exocytosis			KOG2176	Exocyst complex, subunit SEC15	[U]	Intracellular trafficking, secretion, and vesicular transport
Bra007277.1-P				GO:0005829,GO:0005634,GO:0017091,GO:0003729,GO:0000166,GO:0009738,GO:0008219,GO:0006952,GO:0009693,GO:0010150,GO:0048255	cytosol|nucleus|AU-rich element binding|mRNA binding|nucleotide binding|abscisic acid-activated signaling pathway|cell death|defense response|ethylene biosynthetic process|leaf senescence|mRNA stabilization			KOG0118	FOG: RRM domain	[R]	General function prediction only
Bra007281.1-P	LOC103841590	aladin	103841590			brp03013	RNA transport	KOG2139	WD40 repeat protein	[R]	General function prediction only
Bra007284.1-P
Bra007291.1-P	LOC103841603	nucleolar protein 10	103841603
Bra007294.1-P	LOC103841609	protein STRICTOSIDINE SYNTHASE-LIKE 10	103841609					KOG1520	Predicted alkaloid synthase/Surface mucin Hemomucin	[R]	General function prediction only
Bra007296.1-P	LOC103841611	cystathionine beta-lyase, chloroplastic isoform X2	103841611			brp00270,brp00450	Cysteine and methionine metabolism|Selenocompound metabolism	KOG0053	Cystathionine beta-lyases/cystathionine gamma-synthases	[E]	Amino acid transport and metabolism
Bra007301.1-P	LOC103841617	mitochondrial fission 1 protein A	103841617	GO:0009507,GO:0016021,GO:0005741,GO:0005739,GO:0005778,GO:0005777,GO:0000266,GO:0007005,GO:0016559	chloroplast|integral component of membrane|mitochondrial outer membrane|mitochondrion|peroxisomal membrane|peroxisome|mitochondrial fission|mitochondrion organization|peroxisome fission			KOG3364	Membrane protein involved in organellar division	[M]	Cell wall/membrane/envelope biogenesis
Bra007315.1-P	LOC103841629	glucan endo-1,3-beta-glucosidase, acidic isoform	103841629
Bra007317.1-P	LOC103841636	eukaryotic translation initiation factor 3 subunit E	103841636			brp03013	RNA transport	KOG2758	Translation initiation factor 3, subunit e (eIF-3e)	[J]	Translation, ribosomal structure and biogenesis
Bra007319.1-P	LOC103841639	putative calcium-transporting ATPase 11, plasma membrane-type	103841639
Bra007321.1-P	LOC103841640	nuclear pore complex protein NUP93B	103841640			brp03013	RNA transport	KOG2168	Cullins	[D]	Cell cycle control, cell division, chromosome partitioning
Bra007327.1-P	LOC103841648	LOW QUALITY PROTEIN: pentatricopeptide repeat-containing protein At3g57430, chloroplastic	103841648					KOG4197	FOG: PPR repeat	[R]	General function prediction only
Bra007329.1-P	LOC103841652	insulin-degrading enzyme-like 2 isoform X1	103841652	GO:0046872,GO:0004222	metal ion binding|metalloendopeptidase activity			KOG0959	N-arginine dibasic convertase NRD1 and related Zn2+-dependent endopeptidases, insulinase superfamily	[O]	Posttranslational modification, protein turnover, chaperones
Bra007333.1-P	LOC103841656	probable galactinol--sucrose galactosyltransferase 2	103841656	GO:0009506,GO:0052692,GO:0016757,GO:0034484,GO:0080167,GO:0006979	plasmodesma|raffinose alpha-galactosidase activity|transferase activity, transferring glycosyl groups|raffinose catabolic process|response to karrikin|response to oxidative stress	brp00052	Galactose metabolism
Bra007337.1-P	LOC103841661	acetylglutamate kinase, chloroplastic	103841661	GO:0009507,GO:0009570,GO:0009534,GO:0003991,GO:0034618,GO:0005524,GO:0042450,GO:0006561	chloroplast|chloroplast stroma|chloroplast thylakoid|acetylglutamate kinase activity|arginine binding|ATP binding|arginine biosynthetic process via ornithine|proline biosynthetic process	brp00220	Arginine biosynthesis
Bra007342.1-P	LOC103841669	adenylosuccinate synthetase, chloroplastic	103841669	GO:0048046,GO:0009507,GO:0009570,GO:0009536,GO:0004019,GO:0005525,GO:0046872,GO:0044208,GO:0046040,GO:0046686	apoplast|chloroplast|chloroplast stroma|plastid|adenylosuccinate synthase activity|GTP binding|metal ion binding|de novo AMP biosynthetic process|IMP metabolic process|response to cadmium ion	brp00230,brp00250	Purine metabolism|Alanine, aspartate and glutamate metabolism	KOG1355	Adenylosuccinate synthase	[F]	Nucleotide transport and metabolism
Bra007345.1-P	LOC103841672	DNA-directed RNA polymerase I subunit 1	103841672			brp03020	RNA polymerase	KOG0262	RNA polymerase I, large subunit	[K]	Transcription
Bra007365.1-P	LOC103841690	uncharacterized protein LOC103841690 isoform X1	103841690
Bra007367.1-P	LOC103841691	RNA cytidine acetyltransferase 2 isoform X2	103841691			brp03008	Ribosome biogenesis in eukaryotes	KOG2036	Predicted P-loop ATPase fused to an acetyltransferase	[R]	General function prediction only
Bra007372.1-P
Bra007382.1-P	LOC103841707	phenylalanine--tRNA ligase, chloroplastic/mitochondrial	103841707			brp00970	Aminoacyl-tRNA biosynthesis
Bra007383.1-P	LOC103841711	bet1-like SNARE 1-1	103841711	GO:0005789,GO:0000139,GO:0016021,GO:0005634,GO:0005886,GO:0015031,GO:0016192	endoplasmic reticulum membrane|Golgi membrane|integral component of membrane|nucleus|plasma membrane|protein transport|vesicle-mediated transport	brp04130	SNARE interactions in vesicular transport	KOG3385	V-SNARE	[U]	Intracellular trafficking, secretion, and vesicular transport
Bra007384.1-P	LOC103841712	deoxyhypusine hydroxylase isoform X2	103841712	GO:0005829,GO:0019135,GO:0046872,GO:0008612	cytosol|deoxyhypusine monooxygenase activity|metal ion binding|peptidyl-lysine modification to peptidyl-hypusine
Bra007387.1-P								KOG1987	Speckle-type POZ protein SPOP and related proteins with TRAF, MATH and BTB/POZ domains	[DR]	Cell cycle control, cell division, chromosome partitioning |General function prediction only
Bra007390.1-P	LOC103841721	MATH domain and coiled-coil domain-containing protein At3g58340	103841721
Bra007391.1-P
Bra007394.1-P	LOC103841723	rhomboid-like protein 15 isoform X2	103841723	GO:0016021,GO:0004252	integral component of membrane|serine-type endopeptidase activity			KOG2632	Rhomboid family proteins	[S]	Function unknown
Bra007395.1-P	LOC103841724	EEF1A lysine methyltransferase 1	103841724
Bra007398.1-P	LOC103862981	serine/threonine-protein phosphatase PP2A-4 catalytic subunit	103862981			brp03015,brp04136	mRNA surveillance pathway|Autophagy - other	KOG0371	Serine/threonine protein phosphatase 2A, catalytic subunit	[T]	Signal transduction mechanisms
Bra007399.1-P	LOC103841729	DEAD-box ATP-dependent RNA helicase 11	103841729	GO:0005739,GO:0005730,GO:0005777,GO:0005886,GO:0005524,GO:0004004,GO:0003729,GO:0010501	mitochondrion|nucleolus|peroxisome|plasma membrane|ATP binding|ATP-dependent RNA helicase activity|mRNA binding|RNA secondary structure unwinding			KOG0335	ATP-dependent RNA helicase	[A]	RNA processing and modification
Bra007401.1-P	LOC103841731	F-box protein At3g58530	103841731
Bra007404.1-P	LOC103841734	ketol-acid reductoisomerase, chloroplastic	103841734	GO:0048046,GO:0005618,GO:0009507,GO:0009941,GO:0009570,GO:0005739,GO:0009536,GO:0005507,GO:0004455,GO:0009097,GO:0046686,GO:0009099	apoplast|cell wall|chloroplast|chloroplast envelope|chloroplast stroma|mitochondrion|plastid|copper ion binding|ketol-acid reductoisomerase activity|isoleucine biosynthetic process|response to cadmium ion|valine biosynthetic process	brp00290,brp00770	Valine, leucine and isoleucine biosynthesis|Pantothenate and CoA biosynthesis
Bra007408.1-P	LOC103841739	probable serine/threonine-protein kinase SIS8	103841739					KOG0192	Tyrosine kinase specific for activated (GTP-bound) p21cdc42Hs	[T]	Signal transduction mechanisms
Bra007409.1-P	LOC103841740	ribosomal L1 domain-containing protein 1	103841740
Bra007410.1-P	LOC103841741	plant cysteine oxidase 5	103841741	GO:0005737,GO:0005634,GO:0017172,GO:0046872,GO:0009061,GO:0070483,GO:0018171	cytoplasm|nucleus|cysteine dioxygenase activity|metal ion binding|anaerobic respiration|detection of hypoxia|peptidyl-cysteine oxidation
Bra007415.1-P	LOC103841748	V-type proton ATPase subunit D	103841748			brp00190,brp04145	Oxidative phosphorylation|Phagosome	KOG1647	Vacuolar H+-ATPase V1 sector, subunit D	[C]	Energy production and conversion
Bra007416.1-P	LOC103841749	citrate synthase 2, peroxisomal-like	103841749			brp00020,brp00630	Citrate cycle (TCA cycle)|Glyoxylate and dicarboxylate metabolism	KOG2617	Citrate synthase	[C]	Energy production and conversion
Bra007464.1-P	LOC103841808	2-(3-amino-3-carboxypropyl)histidine synthase subunit 2	103841808
Bra007466.1-P	LOC103841810	54S ribosomal protein L51, mitochondrial	103841810					KOG3445	Mitochondrial/chloroplast ribosomal protein 36a	[J]	Translation, ribosomal structure and biogenesis
Bra007468.1-P	LOC103841814	BAG-associated GRAM protein 1	103841814					KOG1032	Uncharacterized conserved protein, contains GRAM domain	[S]	Function unknown
Bra007474.1-P	LOC103841821	probable phosphoinositide phosphatase SAC9 isoform X1	103841821	GO:0042578	phosphoric ester hydrolase activity			KOG1888	Putative phosphoinositide phosphatase	[I]	Lipid transport and metabolism
Bra007479.1-P	LOC103841828	mitochondrial proton/calcium exchanger protein	103841828					KOG1043	Ca2+-binding transmembrane protein LETM1/MRS7	[S]	Function unknown
Bra007497.1-P	LOC103841853	methylenetetrahydrofolate reductase 1	103841853	GO:0005829,GO:0004489,GO:0009086,GO:0006730,GO:0035999	cytosol|methylenetetrahydrofolate reductase (NAD(P)H) activity|methionine biosynthetic process|one-carbon metabolic process|tetrahydrofolate interconversion	brp00670	One carbon pool by folate	KOG0564	5,10-methylenetetrahydrofolate reductase	[E]	Amino acid transport and metabolism
Bra007498.1-P	LOC103841852	aminoacyl tRNA synthase complex-interacting multifunctional protein 1	103841852
Bra007499.1-P	LOC103841854	methionine aminopeptidase 2B	103841854	GO:0005737,GO:0004177,GO:0046872,GO:0008235,GO:0016485	cytoplasm|aminopeptidase activity|metal ion binding|metalloexopeptidase activity|protein processing
Bra007513.1-P	LOC103841869	dynamin-related protein 1E	103841869					KOG0446	Vacuolar sorting protein VPS1, dynamin, and related proteins	[UR]	Intracellular trafficking, secretion, and vesicular transport |General function prediction only
Bra007547.1-P	LOC103841907	vesicle-associated protein 1-1 isoform X1	103841907	GO:0005829,GO:0005783,GO:0005789,GO:0016021,GO:0005634,GO:0005886,GO:0000326,GO:0032586,GO:0046907,GO:0016032	cytosol|endoplasmic reticulum|endoplasmic reticulum membrane|integral component of membrane|nucleus|plasma membrane|protein storage vacuole|protein storage vacuole membrane|intracellular transport|viral process			KOG0439	VAMP-associated protein involved in inositol metabolism	[U]	Intracellular trafficking, secretion, and vesicular transport
Bra007555.1-P				GO:0009507,GO:0009941,GO:0009570,GO:0009536,GO:0046872,GO:0004802,GO:0019253,GO:0046686,GO:0009651	chloroplast|chloroplast envelope|chloroplast stroma|plastid|metal ion binding|transketolase activity|reductive pentose-phosphate cycle|response to cadmium ion|response to salt stress			KOG0523	Transketolase	[G]	Carbohydrate transport and metabolism
Bra007566.1-P	LOC103830273	actin-related protein 7	103830273	GO:0005737,GO:0005634,GO:0005200,GO:0009653,GO:0006325,GO:0016569,GO:0009793,GO:0010227	cytoplasm|nucleus|structural constituent of cytoskeleton|anatomical structure morphogenesis|chromatin organization|covalent chromatin modification|embryo development ending in seed dormancy|floral organ abscission
Bra007573.1-P	LOC103841935	polygalacturonate 4-alpha-galacturonosyltransferase	103841935			brp00520	Amino sugar and nucleotide sugar metabolism
Bra007585.1-P	LOC103841948	(+)-neomenthol dehydrogenase	103841948			brp00902	Monoterpenoid biosynthesis	KOG1208	Dehydrogenases with different specificities (related to short-chain alcohol dehydrogenases)	[Q]	Secondary metabolites biosynthesis, transport and catabolism
Bra007589.1-P	LOC103841949	uncharacterized protein At3g61260 isoform X2	103841949	GO:0005886,GO:0009506,GO:0005773	plasma membrane|plasmodesma|vacuole
Bra007604.1-P	LOC103841966	bifunctional L-3-cyanoalanine synthase/cysteine synthase C1, mitochondrial	103841966			brp00920,brp00270,brp00460	Sulfur metabolism|Cysteine and methionine metabolism|Cyanoamino acid metabolism	KOG1252	Cystathionine beta-synthase and related enzymes	[E]	Amino acid transport and metabolism
Bra007608.1-P	LOC103841970	RAB6A-GEF complex partner protein 1 isoform X2	103841970
Bra007609.1-P	LOC103841972	probable polygalacturonase	103841972
Bra007610.1-P				GO:0030170,GO:0008483,GO:0009058,GO:0006520	pyridoxal phosphate binding|transaminase activity|biosynthetic process|cellular amino acid metabolic process			KOG0259	Tyrosine aminotransferase	[E]	Amino acid transport and metabolism
Bra007612.1-P	LOC103841976	3-methyl-2-oxobutanoate hydroxymethyltransferase 2, mitochondrial isoform X2	103841976	GO:0005739,GO:0003864,GO:0050897,GO:0008168,GO:0008270,GO:0015940	mitochondrion|3-methyl-2-oxobutanoate hydroxymethyltransferase activity|cobalt ion binding|methyltransferase activity|zinc ion binding|pantothenate biosynthetic process	brp00770	Pantothenate and CoA biosynthesis	KOG2949	Ketopantoate hydroxymethyltransferase	[H]	Coenzyme transport and metabolism
Bra007620.1-P	LOC103841986	exosome complex component RRP41 homolog	103841986			brp03018	RNA degradation
Bra007622.1-P	LOC103841988	tubulin gamma-1 chain	103841988					KOG1374	Gamma tubulin	[Z]	Cytoskeleton
Bra007651.1-P	LOC103842027	paladin	103842027
Bra007654.1-P	LOC103842030	uncharacterized protein LOC103842030	103842030
Bra007655.1-P	LOC103842032	peptidyl-prolyl cis-trans isomerase CYP20-3, chloroplastic	103842032	GO:0009570,GO:0003755,GO:0006457	chloroplast stroma|peptidyl-prolyl cis-trans isomerase activity|protein folding			KOG0880	Peptidyl-prolyl cis-trans isomerase	[O]	Posttranslational modification, protein turnover, chaperones
Bra007663.1-P	LOC103842040	proline--tRNA ligase, cytoplasmic	103842040	GO:0017101,GO:0005737,GO:0005829,GO:0016020,GO:0009506,GO:0005524,GO:0004827,GO:0003723,GO:0006433	aminoacyl-tRNA synthetase multienzyme complex|cytoplasm|cytosol|membrane|plasmodesma|ATP binding|proline-tRNA ligase activity|RNA binding|prolyl-tRNA aminoacylation	brp00970	Aminoacyl-tRNA biosynthesis	KOG4163	Prolyl-tRNA synthetase	[J]	Translation, ribosomal structure and biogenesis
Bra007671.1-P	LOC103842049	probable pre-mRNA-splicing factor ATP-dependent RNA helicase DEAH2	103842049			brp03040	Spliceosome	KOG0925	mRNA splicing factor ATP-dependent RNA helicase	[A]	RNA processing and modification
Bra007675.1-P	LOC103842054	nodal modulator 1	103842054					KOG1948	Metalloproteinase-related collagenase pM5	[O]	Posttranslational modification, protein turnover, chaperones
Bra007685.1-P	LOC103842066	transmembrane protein 205	103842066					KOG2886	Uncharacterized conserved protein	[S]	Function unknown
Bra007695.1-P	LOC103842075	ABC transporter C family member 14	103842075	GO:0005794,GO:0016021,GO:0000325,GO:0005774,GO:0005773,GO:0005524,GO:0042626,GO:0008559	Golgi apparatus|integral component of membrane|plant-type vacuole|vacuolar membrane|vacuole|ATP binding|ATPase activity, coupled to transmembrane movement of substances|xenobiotic-transporting ATPase activity	brp02010	ABC transporters	KOG0054	Multidrug resistance-associated protein/mitoxantrone resistance protein, ABC superfamily	[Q]	Secondary metabolites biosynthesis, transport and catabolism
Bra007698.1-P	LOC103842078	beta-glucosidase 10 isoform X1	103842078	GO:0005773,GO:0008422,GO:0102483,GO:0046283,GO:0005975,GO:1901657	vacuole|beta-glucosidase activity|scopolin beta-glucosidase activity|anthocyanin-containing compound metabolic process|carbohydrate metabolic process|glycosyl compound metabolic process	brp00500,brp00460,brp00940	Starch and sucrose metabolism|Cyanoamino acid metabolism|Phenylpropanoid biosynthesis
Bra007701.1-P	LOC103842081	NADH dehydrogenase [ubiquinone] iron-sulfur protein 5-B	103842081	GO:0005758,GO:0005747,GO:0005739,GO:0032981,GO:0055114	mitochondrial intermembrane space|mitochondrial respiratory chain complex I|mitochondrion|mitochondrial respiratory chain complex I assembly|oxidation-reduction process	brp00190	Oxidative phosphorylation
Bra007702.1-P	LOC103842082	double-stranded RNA-binding protein 4	103842082	GO:0005634,GO:0003725,GO:0051607,GO:0035196,GO:0070919,GO:0010267,GO:0060145	nucleus|double-stranded RNA binding|defense response to virus|production of miRNAs involved in gene silencing by miRNA|production of siRNA involved in chromatin silencing by small RNA|production of ta-siRNAs involved in RNA interference|viral gene silencing in virus induced gene silencing
Bra007730.1-P				GO:0032153,GO:0009504,GO:0009507,GO:0005635,GO:0031965,GO:0009524,GO:0005886,GO:0005819,GO:0005096,GO:0000911,GO:0006606	cell division site|cell plate|chloroplast|nuclear envelope|nuclear membrane|phragmoplast|plasma membrane|spindle|GTPase activator activity|cytokinesis by cell plate formation|protein import into nucleus			KOG1909	Ran GTPase-activating protein	[AYT]	RNA processing and modification |Nuclear structure |Signal transduction mechanisms
Bra007736.1-P	LOC103842124	protein MARD1	103842124
Bra007738.1-P	LOC103842127	serine/threonine-protein kinase STY13	103842127
Bra007745.1-P								KOG0307	Vesicle coat complex COPII, subunit SEC31	[U]	Intracellular trafficking, secretion, and vesicular transport
Bra007748.1-P	LOC103842138	ferrochelatase-2, chloroplastic	103842138	GO:0031969,GO:0009535,GO:0004325,GO:0006783	chloroplast membrane|chloroplast thylakoid membrane|ferrochelatase activity|heme biosynthetic process	brp00860	Porphyrin and chlorophyll metabolism
Bra007749.1-P	LOC103842139	uroporphyrinogen-III synthase, chloroplastic	103842139	GO:0009507,GO:0005829,GO:0004489,GO:0004852,GO:0015995,GO:0006730,GO:0006782,GO:0006780	chloroplast|cytosol|methylenetetrahydrofolate reductase (NAD(P)H) activity|uroporphyrinogen-III synthase activity|chlorophyll biosynthetic process|one-carbon metabolic process|protoporphyrinogen IX biosynthetic process|uroporphyrinogen III biosynthetic process	brp00860	Porphyrin and chlorophyll metabolism
Bra007752.1-P	LOC103842145	suppressor of mec-8 and unc-52 protein homolog 2	103842145	GO:0005634,GO:0008380	nucleus|RNA splicing
Bra007761.1-P	LOC103842156	guanine nucleotide-binding protein alpha-1 subunit isoform X1	103842156	GO:0005789,GO:0005834,GO:0005886,GO:0009506,GO:0016247,GO:0005525,GO:0003924,GO:0005095,GO:0046872,GO:0004871,GO:0009738,GO:0009785,GO:0008219,GO:0071215,GO:0001789,GO:0009740,GO:0009094,GO:0009788,GO:0009789,GO:0072593,GO:0042127,GO:0010119,GO:0009749,GO:0010244,GO:0009845,GO:0010027,GO:0006571	endoplasmic reticulum membrane|heterotrimeric G-protein complex|plasma membrane|plasmodesma|channel regulator activity|GTP binding|GTPase activity|GTPase inhibitor activity|metal ion binding|signal transducer activity|abscisic acid-activated signaling pathway|blue light signaling pathway|cell death|cellular response to abscisic acid stimulus|G-protein coupled receptor signaling pathway, coupled t…
Bra007764.1-P	LOC103842157	3beta-hydroxysteroid-dehydrogenase/decarboxylase	103842157	GO:0005789,GO:0016021,GO:0016020,GO:0003854,GO:0047012,GO:0016126	endoplasmic reticulum membrane|integral component of membrane|membrane|3-beta-hydroxy-delta5-steroid dehydrogenase activity|sterol-4-alpha-carboxylate 3-dehydrogenase (decarboxylating) activity|sterol biosynthetic process	brp00100	Steroid biosynthesis
Bra007768.1-P	LOC103842161	ATP-dependent zinc metalloprotease FTSH 4, mitochondrial	103842161					KOG0734	AAA+-type ATPase containing the peptidase M41 domain	[O]	Posttranslational modification, protein turnover, chaperones
Bra007771.1-P				GO:0097361,GO:0005634,GO:0016226	CIA complex|nucleus|iron-sulfur cluster assembly			KOG0645	WD40 repeat protein	[R]	General function prediction only
Bra007776.1-P	LOC103842167	far upstream element-binding protein 1	103842167	GO:0005737,GO:0003723	cytoplasm|RNA binding			KOG1676	K-homology type RNA binding proteins	[A]	RNA processing and modification
Bra007782.1-P	LOC103842174	aspartic and glutamic acid-rich protein	103842174
Bra007793.1-P	LOC103842183	adenine nucleotide transporter BT1, chloroplastic/mitochondrial	103842183					KOG0752	Mitochondrial solute carrier protein	[C]	Energy production and conversion
Bra007794.1-P	LOC103842184	putative ATPase N2B	103842184
Bra007797.1-P	LOC103842186	UDP-sugar pyrophosphorylase	103842186			brp00040,brp00052,brp00053,brp00520	Pentose and glucuronate interconversions|Galactose metabolism|Ascorbate and aldarate metabolism|Amino sugar and nucleotide sugar metabolism	KOG2388	UDP-N-acetylglucosamine pyrophosphorylase	[M]	Cell wall/membrane/envelope biogenesis
Bra007802.1-P	LOC103842192	uncharacterized protein LOC103842192 isoform X1	103842192	GO:0005829,GO:0036459,GO:0016579,GO:0006511	cytosol|thiol-dependent ubiquitinyl hydrolase activity|protein deubiquitination|ubiquitin-dependent protein catabolic process
Bra007803.1-P
Bra007805.1-P	LOC103842196	protein PHOX1	103842196
Bra007808.1-P	LOC103842199	uncharacterized protein LOC103842199	103842199
Bra007814.1-P	LOC103842207	CHD3-type chromatin-remodeling factor PICKLE	103842207					KOG0383	Predicted helicase	[R]	General function prediction only
Bra007816.1-P				GO:0009507,GO:0009941,GO:0009570,GO:0005739,GO:0005524,GO:0016485,GO:0009408	chloroplast|chloroplast envelope|chloroplast stroma|mitochondrion|ATP binding|protein processing|response to heat
Bra007817.1-P	LOC103842209	U-box domain-containing protein 7	103842209					KOG0167	FOG: Armadillo/beta-catenin-like repeats	[S]	Function unknown
Bra007818.1-P	LOC103842211	stromal cell-derived factor 2-like protein	103842211	GO:0005783,GO:0016020,GO:0000030,GO:0042742,GO:0050832,GO:0052033,GO:0006486	endoplasmic reticulum|membrane|mannosyltransferase activity|defense response to bacterium|defense response to fungus|pathogen-associated molecular pattern dependent induction by symbiont of host innate immune response|protein glycosylation			KOG3358	Uncharacterized secreted protein SDF2 (Stromal cell-derived factor 2), contains MIR domains	[R]	General function prediction only
Bra007819.1-P	LOC103842214	phospholipid hydroperoxide glutathione peroxidase 1, chloroplastic	103842214			brp00590,brp00480	Arachidonic acid metabolism|Glutathione metabolism	KOG1651	Glutathione peroxidase	[O]	Posttranslational modification, protein turnover, chaperones
Bra007820.1-P	LOC103842215	probable protein phosphatase 2C 21	103842215	GO:0005886,GO:0046872,GO:0004722,GO:0009737	plasma membrane|metal ion binding|protein serine/threonine phosphatase activity|response to abscisic acid			KOG0698	Serine/threonine protein phosphatase	[T]	Signal transduction mechanisms
Bra007821.1-P	LOC103842216	early nodulin-like protein 1	103842216
Bra007823.1-P	LOC103842219	short-chain dehydrogenase reductase 3c	103842219
Bra007832.1-P	LOC103842228	eukaryotic translation initiation factor 3 subunit B	103842228	GO:0005852,GO:0000166,GO:0003743	eukaryotic translation initiation factor 3 complex|nucleotide binding|translation initiation factor activity	brp03013	RNA transport	KOG2314	Translation initiation factor 3, subunit b (eIF-3b)	[J]	Translation, ribosomal structure and biogenesis
Bra007833.1-P								KOG0070	GTP-binding ADP-ribosylation factor Arf1	[U]	Intracellular trafficking, secretion, and vesicular transport
Bra007840.1-P				GO:0005634,GO:0003677,GO:0006355,GO:0006351	nucleus|DNA binding|regulation of transcription, DNA-templated|transcription, DNA-templated
Bra007843.1-P	LOC103842247	F-box protein AFR	103842247
Bra007845.1-P	LOC103842249	ATPase 5, plasma membrane-type	103842249	GO:0005887,GO:0043231,GO:0005524,GO:0008553,GO:0046872,GO:0006754,GO:1902600,GO:0051453	integral component of plasma membrane|intracellular membrane-bounded organelle|ATP binding|hydrogen-exporting ATPase activity, phosphorylative mechanism|metal ion binding|ATP biosynthetic process|hydrogen ion transmembrane transport|regulation of intracellular pH	brp00190	Oxidative phosphorylation	KOG0205	Plasma membrane H+-transporting ATPase	[P]	Inorganic ion transport and metabolism
Bra007856.1-P	LOC103842259	apolipoprotein A-IV	103842259
Bra007862.1-P	LOC103842267	NADP-dependent glyceraldehyde-3-phosphate dehydrogenase	103842267			brp00010,brp00030	Glycolysis / Gluconeogenesis|Pentose phosphate pathway	KOG2450	Aldehyde dehydrogenase	[C]	Energy production and conversion
Bra007866.1-P	LOC103852593	carbamoyl-phosphate synthase small chain, chloroplastic	103852593			brp00240,brp00250	Pyrimidine metabolism|Alanine, aspartate and glutamate metabolism
Bra007912.1-P	LOC103852648	beta carbonic anhydrase 3 isoform X2	103852648			brp00910	Nitrogen metabolism	KOG1578	Predicted carbonic anhydrase involved in protection against oxidative damage	[P]	Inorganic ion transport and metabolism
Bra007925.1-P	LOC103852665	anthranilate phosphoribosyltransferase	103852665
Bra007929.1-P	LOC103852669	60S ribosomal protein L27a-3	103852669			brp03010	Ribosome	KOG1742	60s ribosomal protein L15/L27	[J]	Translation, ribosomal structure and biogenesis
Bra007942.1-P	LOC103852680	transmembrane protein 214	103852680					KOG4467	Uncharacterized conserved protein	[S]	Function unknown
Bra007945.1-P	LOC103852684	MLP-like protein 31	103852684	GO:0006952,GO:0009607	defense response|response to biotic stimulus
Bra007947.1-P
Bra007961.1-P	LOC103852702	probable ribose-5-phosphate isomerase 1	103852702			brp00030,brp00710	Pentose phosphate pathway|Carbon fixation in photosynthetic organisms
Bra007967.1-P	LOC103852707	probable 3-hydroxyisobutyrate dehydrogenase-like 2, mitochondrial	103852707			brp00280	Valine, leucine and isoleucine degradation	KOG0409	Predicted dehydrogenase	[R]	General function prediction only
Bra007970.1-P	LOC103852711	carboxypeptidase SOL1 isoform X1	103852711	GO:0010008,GO:0005615,GO:0016021,GO:0004181,GO:0004185,GO:0008270,GO:0006518,GO:0016485	endosome membrane|extracellular space|integral component of membrane|metallocarboxypeptidase activity|serine-type carboxypeptidase activity|zinc ion binding|peptide metabolic process|protein processing			KOG2649	Zinc carboxypeptidase	[R]	General function prediction only
Bra007988.1-P	LOC103852728	cytochrome P450 709B1 isoform X1	103852728					KOG0157	Cytochrome P450 CYP4/CYP19/CYP26 subfamilies	[QI]	Secondary metabolites biosynthesis, transport and catabolism |Lipid transport and metabolism
Bra007994.1-P	LOC103852737	histidinol-phosphate aminotransferase 1, chloroplastic	103852737			brp00340,brp00350,brp00360,brp00400,brp00960	Histidine metabolism|Tyrosine metabolism|Phenylalanine metabolism|Phenylalanine, tyrosine and tryptophan biosynthesis|Tropane, piperidine and pyridine alkaloid biosynthesis	KOG0633	Histidinol phosphate aminotransferase	[E]	Amino acid transport and metabolism
Bra007998.1-P	LOC103852739	subtilisin-like protease SBT3.9	103852739	GO:0005618,GO:0005576,GO:0004252	cell wall|extracellular region|serine-type endopeptidase activity
Bra008012.1-P	LOC103852758	patellin-1	103852758					KOG1471	Phosphatidylinositol transfer protein SEC14 and related proteins	[I]	Lipid transport and metabolism
Bra008013.1-P	LOC103852759	patellin-3	103852759
Bra008025.1-P	LOC103249164	trypsin inhibitor B precursor	103249164	GO:0048046,GO:0005618,GO:0005783,GO:0004869,GO:0030414,GO:0006952,GO:0010466,GO:0010941,GO:0080092,GO:0080027,GO:0009625,GO:0009611	apoplast|cell wall|endoplasmic reticulum|cysteine-type endopeptidase inhibitor activity|peptidase inhibitor activity|defense response|negative regulation of peptidase activity|regulation of cell death|regulation of pollen tube growth|response to herbivore|response to insect|response to wounding
Bra008026.1-P	LOC103852771	kunitz trypsin inhibitor 2	103852771	GO:0048046,GO:0005618,GO:0005783,GO:0004869,GO:0030414,GO:0006952,GO:0010466,GO:0010941,GO:0080092,GO:0080027,GO:0009625,GO:0009611	apoplast|cell wall|endoplasmic reticulum|cysteine-type endopeptidase inhibitor activity|peptidase inhibitor activity|defense response|negative regulation of peptidase activity|regulation of cell death|regulation of pollen tube growth|response to herbivore|response to insect|response to wounding
Bra008029.1-P	LOC103852777	translation initiation factor eIF-2B subunit alpha	103852777	GO:0005737,GO:0005634,GO:0009506,GO:0046523,GO:0071369,GO:0071281,GO:0071732,GO:0019509	cytoplasm|nucleus|plasmodesma|S-methyl-5-thioribose-1-phosphate isomerase activity|cellular response to ethylene stimulus|cellular response to iron ion|cellular response to nitric oxide|L-methionine biosynthetic process from methylthioadenosine	brp03013	RNA transport	KOG1466	Translation initiation factor 2B, alpha subunit (eIF-2Balpha/GCN3)	[J]	Translation, ribosomal structure and biogenesis
Bra008030.1-P	LOC103852778	40S ribosomal protein SA	103852778	GO:0015935,GO:0003735,GO:0006412	small ribosomal subunit|structural constituent of ribosome|translation	brp03010	Ribosome	KOG0830	40S ribosomal protein SA (P40)/Laminin receptor 1	[J]	Translation, ribosomal structure and biogenesis
Bra008045.1-P	LOC103852798	eukaryotic initiation factor 4A-3 isoform X1	103852798	GO:0005829,GO:0009505,GO:0005774,GO:0005524,GO:0004004,GO:0003743,GO:0010468,GO:0010501,GO:0006413	cytosol|plant-type cell wall|vacuolar membrane|ATP binding|ATP-dependent RNA helicase activity|translation initiation factor activity|regulation of gene expression|RNA secondary structure unwinding|translational initiation	brp03013	RNA transport	KOG0327	Translation initiation factor 4F, helicase subunit (eIF-4A) and related helicases	[J]	Translation, ribosomal structure and biogenesis
Bra008051.1-P	LOC103852803	threonine synthase 2, chloroplastic	103852803	GO:0009507,GO:0005737,GO:0030170,GO:0004795,GO:0009088	chloroplast|cytoplasm|pyridoxal phosphate binding|threonine synthase activity|threonine biosynthetic process	brp00260,brp00750	Glycine, serine and threonine metabolism|Vitamin B6 metabolism
Bra008053.1-P	LOC103852806	disease resistance protein RPP5 isoform X2	103852806	GO:0043531,GO:0005524,GO:0050832,GO:0007165	ADP binding|ATP binding|defense response to fungus|signal transduction
Bra008056.1-P	LOC103852811	disease resistance protein TAO1 isoform X1	103852811
Bra008057.1-P	LOC103852812	5'-nucleotidase SurE isoform X2	103852812			brp00230,brp00240,brp00760	Purine metabolism|Pyrimidine metabolism|Nicotinate and nicotinamide metabolism
Bra008086.1-P	LOC103852841	nascent polypeptide-associated complex subunit beta	103852841	GO:0006355,GO:0009651,GO:0006351	regulation of transcription, DNA-templated|response to salt stress|transcription, DNA-templated			KOG2240	RNA polymerase II general transcription factor BTF3 and related proteins	[K]	Transcription
Bra008117.1-P	LOC103852871	inorganic pyrophosphatase TTM1 isoform X2	103852871			brp00240	Pyrimidine metabolism	KOG4203	Armadillo/beta-Catenin/plakoglobin	[TZ]	Signal transduction mechanisms |Cytoskeleton
Bra008128.1-P	LOC103852878	60S ribosomal protein L6-3	103852878			brp03010	Ribosome	KOG1694	60s ribosomal protein L6	[J]	Translation, ribosomal structure and biogenesis
Bra008132.1-P	LOC103852881	cytosolic sulfotransferase 16	103852881			brp00380,brp00966	Tryptophan metabolism|Glucosinolate biosynthesis	KOG1584	Sulfotransferase	[R]	General function prediction only
Bra008159.1-P	LOC103852914	uncharacterized protein LOC103852914	103852914
Bra008171.1-P	LOC103852926	mannose-1-phosphate guanyltransferase alpha	103852926	GO:0005829,GO:0005634,GO:0005525,GO:0004475,GO:0030244,GO:0042742,GO:0009298,GO:0019853,GO:0060359,GO:0009408,GO:0009753,GO:0010193,GO:0009651	cytosol|nucleus|GTP binding|mannose-1-phosphate guanylyltransferase activity|cellulose biosynthetic process|defense response to bacterium|GDP-mannose biosynthetic process|L-ascorbic acid biosynthetic process|response to ammonium ion|response to heat|response to jasmonic acid|response to ozone|response to salt stress	brp00051,brp00520	Fructose and mannose metabolism|Amino sugar and nucleotide sugar metabolism	KOG1460	GDP-mannose pyrophosphorylase	[GMO]	Carbohydrate transport and metabolism |Cell wall/membrane/envelope biogenesis |Posttranslational modification, protein turnover, chaperones
Bra008174.1-P				GO:0016021,GO:0003841,GO:0016024	integral component of membrane|1-acylglycerol-3-phosphate O-acyltransferase activity|CDP-diacylglycerol biosynthetic process
Bra008187.1-P	LOC103852943	isoflavone reductase homolog P3	103852943
Bra008201.1-P	LOC103852956	protein WALLS ARE THIN 1	103852956
Bra008202.1-P	LOC103852957	transcription initiation factor IIF subunit beta	103852957			brp03022	Basal transcription factors
Bra008212.1-P	LOC103852968	5'-3' exoribonuclease 3 isoform X1	103852968			brp03008,brp03018	Ribosome biogenesis in eukaryotes|RNA degradation	KOG2044	5'-3' exonuclease HKE1/RAT1	[LA]	Replication, recombination and repair |RNA processing and modification
Bra008214.1-P	LOC103852970	endoglucanase 10	103852970
Bra008231.1-P	LOC103852996	SKP1-like protein 1A	103852996			brp04141,brp04120	Protein processing in endoplasmic reticulum|Ubiquitin mediated proteolysis	KOG1724	SCF ubiquitin ligase, Skp1 component	[O]	Posttranslational modification, protein turnover, chaperones
Bra008235.1-P	LOC103852999	uncharacterized protein LOC103852999	103852999
Bra008241.1-P	LOC103853005	L-ascorbate oxidase homolog	103853005	GO:0005576,GO:0005507,GO:0016491	extracellular region|copper ion binding|oxidoreductase activity			KOG1263	Multicopper oxidases	[Q]	Secondary metabolites biosynthesis, transport and catabolism
Bra008242.1-P	LOC103853006	dehydrin ERD14	103853006	GO:0009507,GO:0005829,GO:0005886,GO:0005509,GO:0009631,GO:0009737,GO:0009409,GO:0009269	chloroplast|cytosol|plasma membrane|calcium ion binding|cold acclimation|response to abscisic acid|response to cold|response to desiccation
Bra008246.1-P	LOC103853014	UPF0725 protein At2g20620	103853014
Bra008271.1-P	LOC103853040	12-oxophytodienoate reductase 1	103853040			brp00592	alpha-Linolenic acid metabolism	KOG0134	NADH:flavin oxidoreductase/12-oxophytodienoate reductase	[CR]	Energy production and conversion |General function prediction only
Bra008279.1-P	LOC103853047	eukaryotic translation initiation factor 5B	103853047			brp03013	RNA transport	KOG1144	Translation initiation factor 5B (eIF-5B)	[J]	Translation, ribosomal structure and biogenesis
Bra008288.1-P	LOC103853056	ATPase 8, plasma membrane-type	103853056	GO:0005887,GO:0043231,GO:0016020,GO:0005886,GO:0005524,GO:0008553,GO:0046872,GO:0006754,GO:1902600,GO:0051453	integral component of plasma membrane|intracellular membrane-bounded organelle|membrane|plasma membrane|ATP binding|hydrogen-exporting ATPase activity, phosphorylative mechanism|metal ion binding|ATP biosynthetic process|hydrogen ion transmembrane transport|regulation of intracellular pH	brp00190	Oxidative phosphorylation
Bra008294.1-P	LOC103853060	vacuolar protein sorting-associated protein 45 homolog isoform X1	103853060			brp04144	Endocytosis
Bra008307.1-P				GO:0005783,GO:0005794,GO:0005886,GO:0009506,GO:0003846,GO:0090430,GO:0016787,GO:0004622,GO:0009809,GO:0006629,GO:0046686,GO:0042542,GO:0006979,GO:0010043	endoplasmic reticulum|Golgi apparatus|plasma membrane|plasmodesma|2-acylglycerol O-acyltransferase activity|caffeoyl-CoA: alcohol caffeoyl transferase activity|hydrolase activity|lysophospholipase activity|lignin biosynthetic process|lipid metabolic process|response to cadmium ion|response to hydrogen peroxide|response to oxidative stress|response to zinc ion			KOG1455	Lysophospholipase	[I]	Lipid transport and metabolism
Bra008311.1-P								KOG0190	Protein disulfide isomerase (prolyl 4-hydroxylase beta subunit)	[O]	Posttranslational modification, protein turnover, chaperones
Bra008316.1-P	LOC103853081	indole glucosinolate O-methyltransferase 4	103853081	GO:0008168,GO:0008171,GO:0008757,GO:0019438,GO:0042343	methyltransferase activity|O-methyltransferase activity|S-adenosylmethionine-dependent methyltransferase activity|aromatic compound biosynthetic process|indole glucosinolate metabolic process	brp00940	Phenylpropanoid biosynthesis	KOG3178	Hydroxyindole-O-methyltransferase and related SAM-dependent methyltransferases	[R]	General function prediction only
Bra008332.1-P	LOC103853096	small ribosomal subunit protein S13, mitochondrial	103853096			brp03010	Ribosome
Bra008333.1-P	LOC103853097	nitrate reductase [NADH], clone PBNBR1412	103853097			brp00910	Nitrogen metabolism	KOG0535	Sulfite oxidase, molybdopterin-binding component	[C]	Energy production and conversion
Bra008349.1-P	LOC103853114	uncharacterized protein LOC103853114	103853114	GO:0005634,GO:0103053,GO:0035514,GO:0046872,GO:0006281	nucleus|1-ethyladenine demethylase activity|DNA demethylase activity|metal ion binding|DNA repair
Bra008355.1-P	LOC103853122	14-3-3-like protein GF14 omega	103853122					KOG0841	Multifunctional chaperone (14-3-3 family)	[O]	Posttranslational modification, protein turnover, chaperones
Bra008373.1-P	LOC103853139	50S ribosomal protein L13, chloroplastic	103853139			brp03010	Ribosome
Bra008380.1-P	LOC117125605	uncharacterized protein LOC117125605	117125605
Bra008383.1-P	LOC103853148	ubiquitin-conjugating enzyme E2 36	103853148			brp04120	Ubiquitin mediated proteolysis	KOG0417	Ubiquitin-protein ligase	[O]	Posttranslational modification, protein turnover, chaperones
Bra008385.1-P	LOC103853150	V-type proton ATPase catalytic subunit A isoform X2	103853150			brp00190,brp04145	Oxidative phosphorylation|Phagosome
Bra008386.1-P	LOC103853151	pyrophosphate-energized membrane proton pump 2	103853151	GO:0005768,GO:0005794,GO:0000139,GO:0016021,GO:0005802,GO:0005774,GO:0005773,GO:0009678,GO:0004427,GO:0046872,GO:0015992	endosome|Golgi apparatus|Golgi membrane|integral component of membrane|trans-Golgi network|vacuolar membrane|vacuole|hydrogen-translocating pyrophosphatase activity|inorganic diphosphatase activity|metal ion binding|proton transport
Bra008393.1-P	LOC103853162	DNA repair protein recA homolog 1, chloroplastic	103853162			brp03440	Homologous recombination	KOG1433	DNA repair protein RAD51/RHP55	[L]	Replication, recombination and repair
Bra008402.1-P	LOC103853177	proteasome subunit alpha type-2-A	103853177	GO:0005829,GO:0022626,GO:0005634,GO:0000502,GO:0019773,GO:0004298,GO:0010043,GO:0006511	cytosol|cytosolic ribosome|nucleus|proteasome complex|proteasome core complex, alpha-subunit complex|threonine-type endopeptidase activity|response to zinc ion|ubiquitin-dependent protein catabolic process	brp03050	Proteasome	KOG0181	20S proteasome, regulatory subunit alpha type PSMA2/PRE8	[O]	Posttranslational modification, protein turnover, chaperones
Bra008415.1-P	LOC103853194	2-dehydro-3-deoxyphosphooctonate aldolase 1	103853194
Bra008416.1-P	LOC103853196	glyceraldehyde-3-phosphate dehydrogenase GAPCP1, chloroplastic	103853196			brp00010,brp00710	Glycolysis / Gluconeogenesis|Carbon fixation in photosynthetic organisms	KOG0657	Glyceraldehyde 3-phosphate dehydrogenase	[G]	Carbohydrate transport and metabolism
Bra008421.1-P	LOC103853201	phosphoglycerate kinase 3, cytosolic	103853201			brp00010,brp00710	Glycolysis / Gluconeogenesis|Carbon fixation in photosynthetic organisms	KOG1367	3-phosphoglycerate kinase	[G]	Carbohydrate transport and metabolism
Bra008425.1-P	LOC103853203	syntaxin-52 isoform X1	103853203	GO:0010008,GO:0005794,GO:0016021,GO:0031902,GO:0031201,GO:0005773,GO:0005484,GO:0000149,GO:0006886,GO:0048278,GO:0006906,GO:0016192	endosome membrane|Golgi apparatus|integral component of membrane|late endosome membrane|SNARE complex|vacuole|SNAP receptor activity|SNARE binding|intracellular protein transport|vesicle docking|vesicle fusion|vesicle-mediated transport	brp04130	SNARE interactions in vesicular transport	KOG3202	SNARE protein TLG1/Syntaxin 6	[U]	Intracellular trafficking, secretion, and vesicular transport
Bra008445.1-P	LOC103853223	zinc finger protein 1-like	103853223
Bra008447.1-P	LOC103853226	protein RAE1	103853226	GO:0080008,GO:0005829,GO:0005635,GO:0005643,GO:0003723,GO:0043130,GO:0051028,GO:0006606,GO:0006405,GO:0000972	Cul4-RING E3 ubiquitin ligase complex|cytosol|nuclear envelope|nuclear pore|RNA binding|ubiquitin binding|mRNA transport|protein import into nucleus|RNA export from nucleus|transcription-dependent tethering of RNA polymerase II gene DNA at nuclear periphery	brp03013	RNA transport	KOG0647	mRNA export protein (contains WD40 repeats)	[A]	RNA processing and modification
Bra008453.1-P								KOG1401	Acetylornithine aminotransferase	[E]	Amino acid transport and metabolism
Bra008463.1-P	LOC103853240	3-isopropylmalate dehydrogenase, chloroplastic	103853240			brp00660,brp00290	C5-Branched dibasic acid metabolism|Valine, leucine and isoleucine biosynthesis	KOG0786	3-isopropylmalate dehydrogenase	[E]	Amino acid transport and metabolism
Bra008470.1-P	LOC103853250	P-loop guanosine triphosphatase YjiA	103853250					KOG2743	Cobalamin synthesis protein	[H]	Coenzyme transport and metabolism
Bra008474.1-P	LOC103853258	N-terminal acetyltransferase A complex auxiliary subunit NAA15	103853258
Bra008476.1-P	LOC103853260	D-glycerate 3-kinase, chloroplastic isoform X2	103853260			brp00630,brp00561,brp00260	Glyoxylate and dicarboxylate metabolism|Glycerolipid metabolism|Glycine, serine and threonine metabolism
Bra008478.1-P	LOC103853264	aromatic aminotransferase ISS1 isoform X1	103853264			brp00270,brp00380	Cysteine and methionine metabolism|Tryptophan metabolism	KOG0257	Kynurenine aminotransferase, glutamine transaminase K	[E]	Amino acid transport and metabolism
Bra008495.1-P	LOC103853281	uncharacterized protein LOC103853281	103853281
Bra008505.1-P
Bra008506.1-P	LOC103853292	protein ILITYHIA	103853292	GO:0005737,GO:0019887,GO:0043022,GO:0033554,GO:0042742,GO:0009682,GO:0045087,GO:0033674,GO:0006417	cytoplasm|protein kinase regulator activity|ribosome binding|cellular response to stress|defense response to bacterium|induced systemic resistance|innate immune response|positive regulation of kinase activity|regulation of translation			KOG1242	Protein containing adaptin N-terminal region	[J]	Translation, ribosomal structure and biogenesis
Bra008508.1-P	LOC103853296	protein DSS1 HOMOLOG ON CHROMOSOME V	103853296			brp03050,brp03440	Proteasome|Homologous recombination
Bra008512.1-P	LOC103853303	uncharacterized protein LOC103853303	103853303	GO:0009507,GO:0009570,GO:0009534,GO:0009535,GO:0016020,GO:0005763,GO:0005634,GO:0009579,GO:0019843,GO:0003735,GO:0009955,GO:1901259,GO:0032544,GO:0046686,GO:0009409	chloroplast|chloroplast stroma|chloroplast thylakoid|chloroplast thylakoid membrane|membrane|mitochondrial small ribosomal subunit|nucleus|thylakoid|rRNA binding|structural constituent of ribosome|adaxial/abaxial pattern specification|chloroplast rRNA processing|plastid translation|response to cadmium ion|response to cold	brp03010	Ribosome
Bra008515.1-P	LOC103853306	phospholipase D beta 2 isoform X1	103853306	GO:0005737,GO:0016020,GO:0005509,GO:0070290,GO:0004630,GO:0016042,GO:0046470	cytoplasm|membrane|calcium ion binding|N-acylphosphatidylethanolamine-specific phospholipase D activity|phospholipase D activity|lipid catabolic process|phosphatidylcholine metabolic process	brp00564,brp00565,brp04144	Glycerophospholipid metabolism|Ether lipid metabolism|Endocytosis	KOG1329	Phospholipase D1	[I]	Lipid transport and metabolism
Bra008531.1-P				GO:0009507,GO:0010177,GO:0019752,GO:0019761,GO:0009625,GO:0009414	chloroplast|2-(2-methylthio)ethylmalate synthase activity|carboxylic acid metabolic process|glucosinolate biosynthetic process|response to insect|response to water deprivation Bra038530.1-P GO:0043531,GO:0008270 ADP binding|zinc ion binding Bra038529.1-P GO:0043531,GO:0008270 ADP binding|zinc ion binding Bra007674.1-P GO:0005634,GO:0043565,GO:0003700,GO:0006351 nucleus|sequence-specific DNA bindi…
Bra008557.1-P								KOG2387	CTP synthase (UTP-ammonia lyase)	[F]	Nucleotide transport and metabolism
Bra008559.1-P	LOC103853350	importin subunit alpha-3	103853350	GO:0005829,GO:0005643,GO:0005654,GO:0005634,GO:0008139,GO:0008565,GO:0006952,GO:0006607	cytosol|nuclear pore|nucleoplasm|nucleus|nuclear localization sequence binding|protein transporter activity|defense response|NLS-bearing protein import into nucleus			KOG0166	Karyopherin (importin) alpha	[U]	Intracellular trafficking, secretion, and vesicular transport
Bra008561.1-P	LOC103846253	glutamate decarboxylase 1	103846253			brp00650,brp00250,brp00410,brp00430	Butanoate metabolism|Alanine, aspartate and glutamate metabolism|beta-Alanine metabolism|Taurine and hypotaurine metabolism	KOG1383	Glutamate decarboxylase/sphingosine phosphate lyase	[E]	Amino acid transport and metabolism
Bra008566.1-P	LOC103846256	tetratricopeptide repeat protein 27 homolog	103846256	GO:0016757,GO:0007275,GO:0006493	transferase activity, transferring glycosyl groups|multicellular organism development|protein O-linked glycosylation			KOG1128	Uncharacterized conserved protein, contains TPR repeats	[R]	General function prediction only
Bra008580.1-P	LOC103846276	protein EXPORTIN 1A	103846276	GO:0005829,GO:0031965,GO:0005643,GO:0005634,GO:0005049,GO:0004872,GO:0009553,GO:0051028,GO:0009555,GO:0009846,GO:0009860,GO:0006611,GO:0046825,GO:0009408,GO:0000055,GO:0000056	cytosol|nuclear membrane|nuclear pore|nucleus|nuclear export signal receptor activity|receptor activity|embryo sac development|mRNA transport|pollen development|pollen germination|pollen tube growth|protein export from nucleus|regulation of protein export from nucleus|response to heat|ribosomal large subunit export from nucleus|ribosomal small subunit export from nucleus	brp03013,brp03008	RNA transport|Ribosome biogenesis in eukaryotes	KOG2020	Nuclear transport receptor CRM1/MSN5 (importin beta superfamily)	[YU]	Nuclear structure |Intracellular trafficking, secretion, and vesicular transport
Bra008581.1-P	LOC103846278	NADP-dependent alkenal double bond reductase P2	103846278	GO:0005829,GO:0005886,GO:0032440,GO:0008270,GO:0006979	cytosol|plasma membrane|2-alkenal reductase [NAD(P)] activity|zinc ion binding|response to oxidative stress			KOG1196	Predicted NAD-dependent oxidoreductase	[R]	General function prediction only
Bra008582.1-P	LOC103846277	ATPase family AAA domain-containing protein 3-B	103846277
Bra008583.1-P	LOC103846284	cellulose synthase-like protein D2	103846284	GO:0005768,GO:0005794,GO:0030173,GO:0005886,GO:0005802,GO:0016760,GO:0051753,GO:0071555,GO:0030244,GO:0009409,GO:0048767	endosome|Golgi apparatus|integral component of Golgi membrane|plasma membrane|trans-Golgi network|cellulose synthase (UDP-forming) activity|mannan synthase activity|cell wall organization|cellulose biosynthetic process|response to cold|root hair elongation
Bra008595.1-P	LOC103846295	SART-1 family protein DOT2 isoform X1	103846295			brp03040	Spliceosome	KOG2217	U4/U6.U5 snRNP associated protein	[A]	RNA processing and modification
Bra008597.1-P	LOC103846299	inositol-tetrakisphosphate 1-kinase 1	103846299	GO:0005829,GO:0005524,GO:0047325,GO:0052726,GO:0052725,GO:0000287,GO:0052746,GO:0032957,GO:0010264	cytosol|ATP binding|inositol tetrakisphosphate 1-kinase activity|inositol-1,3,4-trisphosphate 5-kinase activity|inositol-1,3,4-trisphosphate 6-kinase activity|magnesium ion binding|inositol phosphorylation|inositol trisphosphate metabolic process|myo-inositol hexakisphosphate biosynthetic process	brp00562,brp04070	Inositol phosphate metabolism|Phosphatidylinositol signaling system
Bra008598.1-P	LOC103846300	transducin beta-like protein 3	103846300	GO:0005634,GO:0048188,GO:0042393,GO:0008168,GO:0010228	nucleus|Set1C/COMPASS complex|histone binding|methyltransferase activity|vegetative to reproductive phase transition of meristem	brp03008	Ribosome biogenesis in eukaryotes	KOG0319	WD40-repeat-containing subunit of the 18S rRNA processing complex	[A]	RNA processing and modification
Bra008600.1-P	LOC103846301	WEB family protein At5g16730, chloroplastic	103846301	GO:0009507,GO:0005875,GO:0000795,GO:0007131	chloroplast|microtubule associated complex|synaptonemal complex|reciprocal meiotic recombination
Bra008606.1-P	LOC103846311	uncharacterized protein LOC103846311	103846311
Bra008608.1-P	LOC103846314	protein TIC 40, chloroplastic isoform X2	103846314	GO:0009507,GO:0009941,GO:0009706,GO:0009535,GO:0016021,GO:0016020,GO:0031897,GO:0009658,GO:0045037	chloroplast|chloroplast envelope|chloroplast inner membrane|chloroplast thylakoid membrane|integral component of membrane|membrane|Tic complex|chloroplast organization|protein import into chloroplast stroma			KOG1308	Hsp70-interacting protein Hip/Transient component of progesterone receptor complexes and an Hsp70-binding protein	[OT]	Posttranslational modification, protein turnover, chaperones |Signal transduction mechanisms
Bra008611.1-P	LOC103846319	probable inactive receptor kinase At5g16590	103846319
Bra008616.1-P
Bra008617.1-P	LOC103846326	receptor-like kinase LIP1	103846326	GO:0005737,GO:0005886,GO:0090404,GO:0005524,GO:0004675,GO:0007166,GO:0010183,GO:0006468	cytoplasm|plasma membrane|pollen tube tip|ATP binding|transmembrane receptor protein serine/threonine kinase activity|cell surface receptor signaling pathway|pollen tube guidance|protein phosphorylation
Bra008625.1-P	LOC103846335	conserved oligomeric Golgi complex subunit 1	103846335					KOG2033	Low density lipoprotein B-like protein	[I]	Lipid transport and metabolism
Bra008626.1-P	LOC103846338	trafficking protein particle complex subunit 8 isoform X1	103846338					KOG1938	Protein with predicted involvement in meiosis (GSG1)	[D]	Cell cycle control, cell division, chromosome partitioning
[truncated: 4,858 more rows]
