# Supplementary material for: iTRAQ-based quantitative proteome analysis insights into cold stress of Winter Rapeseed (Brassica rapa L.) grown in the field
Source: Sci Rep. 2021 Dec 6;11:23434. doi: 10.1038/s41598-021-02707-z (PMC8648733; doi:10.1038/s41598-021-02707-z)
Supplement: Supplementary file 2 — Supplementary Table S2. [file 41598_2021_2707_MOESM2_ESM.xlsx]

## Sheet: Table S2
Table S2. Differentially accumulated proteins between L7 d and L7 CK
Accession	Gene Name	Product	GeneID	Description	GO_id	GO_term	pathway	pathway_description	KOG_id	KOG_abbreviation	KOG_description	KOG_function_class	P-value	FC
Bra000137.1-P	LOC103857870	kunitz trypsin inhibitor 4	103857870	trypsin and protease inhibitor family protein / Kunitz family protein	GO:0005739,GO:0004866,GO:0042742,GO:0012501,GO:0042542,GO:0009625,GO:0002237,GO:0002238,GO:0009624,GO:0009751,GO:0009651,GO:0009611	mitochondrion|endopeptidase inhibitor activity|defense response to bacterium|programmed cell death|response to hydrogen peroxide|response to insect|response to molecule of bacterial origin|response to molecule of fungal origin|response to nematode|response to salicylic acid|response to salt stress|response to wounding							0.000456231	1.71481
Bra000263.1-P	LOC103858021	protein COLD-REGULATED 15B, chloroplastic	103858021	COR15B (COLD REGULATED 15B)	GO:0009507,GO:0009941,GO:0009570,GO:0005534,GO:0008289,GO:0009631,GO:0050832,GO:0010150,GO:0009737,GO:0009409	chloroplast|chloroplast envelope|chloroplast stroma|galactose binding|lipid binding|cold acclimation|defense response to fungus|leaf senescence|response to abscisic acid|response to cold							4.11293e-05	3.10868
Bra000265.1-P	LOC103858020	protein COLD-REGULATED 15B, chloroplastic	103858020	COR15B (COLD REGULATED 15B)	GO:0009507,GO:0009941,GO:0009570,GO:0005534,GO:0008289,GO:0009631,GO:0050832,GO:0010150,GO:0009737,GO:0009409	chloroplast|chloroplast envelope|chloroplast stroma|galactose binding|lipid binding|cold acclimation|defense response to fungus|leaf senescence|response to abscisic acid|response to cold							0.000150565	2.3396
Bra000315.1-P	LOC103858083	endochitinase At2g43620	103858083	chitinase, putative	GO:0048046,GO:0005622,GO:0008061,GO:0004568,GO:0006040,GO:0016998,GO:0006032,GO:0006952,GO:0000272	apoplast|intracellular|chitin binding|chitinase activity|amino sugar metabolic process|cell wall macromolecule catabolic process|chitin catabolic process|defense response|polysaccharide catabolic process	brp00520	Amino sugar and nucleotide sugar metabolism	KOG4742	Predicted chitinase	[R]	General function prediction only	6.24817e-06	1.82159
Bra000875.1-P	LOC103858758	glutathione S-transferase F3	103858758	ATGSTF3 (GLUTATHIONE S-TRANSFERASE F3); glutathione transferase	GO:0005737,GO:0005829,GO:0005886,GO:0004364,GO:0050832,GO:0006749,GO:0009636,GO:0009407	cytoplasm|cytosol|plasma membrane|glutathione transferase activity|defense response to fungus|glutathione metabolic process|response to toxic substance|toxin catabolic process	brp00480	Glutathione metabolism	KOG0867	Glutathione S-transferase	[O]	Posttranslational modification, protein turnover, chaperones	7.72857e-05	1.65188
Bra001078.1-P	LOC103859000	cytochrome P450 89A9	103859000	CYP89A9; electron carrier/ heme binding / iron ion binding / monooxygenase/ oxygen binding					KOG0156	Cytochrome P450 CYP2 subfamily	[Q]	Secondary metabolites biosynthesis, transport and catabolism	2.88378e-05	1.7705
Bra001291.1-P	LOC103859273	uncharacterized protein LOC103859273	103859273	unknown protein									0.000496717	1.56495
Bra002289.1-P	LOC103845691	sucrose-phosphate synthase 1	103845691	ATSPS1F (sucrose phosphate synthase 1F); sucrose-phosphate synthase/ transferase, transferring glycosyl groups	GO:0005829,GO:0005886,GO:0009506,GO:0016157,GO:0046524,GO:0071836,GO:0005986	cytosol|plasma membrane|plasmodesma|sucrose synthase activity|sucrose-phosphate synthase activity|nectar secretion|sucrose biosynthetic process	brp00500	Starch and sucrose metabolism	KOG0853	Glycosyltransferase	[M]	Cell wall/membrane/envelope biogenesis	0.000475717	1.54198
Bra003009.1-P	LOC103844876	flavone 3'-O-methyltransferase 1	103844876	ATOMT1 (O-METHYLTRANSFERASE 1); caffeate O-methyltransferase/ myricetin 3'-O-methyltransferase/ quercetin 3-O-methyltransferase	GO:0005737,GO:0005634,GO:0005886,GO:0009506,GO:0017096,GO:0047763,GO:0030744,GO:0033799,GO:0030755,GO:0051555,GO:0009809,GO:0030187	cytoplasm|nucleus|plasma membrane|plasmodesma|acetylserotonin O-methyltransferase activity|caffeate O-methyltransferase activity|luteolin O-methyltransferase activity|myricetin 3-O-methyltransferase activity|quercetin 3-O-methyltransferase activity|flavonol biosynthetic process|lignin biosynthetic process|melatonin biosynthetic process Bra019031.1-P GO:0005737,GO:0005634,GO:0005886,GO:0009506,GO:…	brp00940	Phenylpropanoid biosynthesis	KOG3178	Hydroxyindole-O-methyltransferase and related SAM-dependent methyltransferases	[R]	General function prediction only	0.00153593	1.95855
Bra003190.1-P	LOC103829987	DJ-1 protein homolog F	103829987	DJ-1 family protein			brp00620	Pyruvate metabolism	KOG2764	Putative transcriptional regulator DJ-1	[RV]	General function prediction only |Defense mechanisms	1.732e-05	0.470521
Bra003214.1-P				TPI (TRIOSEPHOSPHATE ISOMERASE); triose-phosphate isomerase	GO:0048046,GO:0005618,GO:0009507,GO:0009570,GO:0005829,GO:0005739,GO:0005886,GO:0009506,GO:0005774,GO:0005773,GO:0005507,GO:0004807,GO:0044262,GO:0006094,GO:0046166,GO:0019563,GO:0006096,GO:0006098,GO:0046686,GO:0009735,GO:0009651,GO:0010043	apoplast|cell wall|chloroplast|chloroplast stroma|cytosol|mitochondrion|plasma membrane|plasmodesma|vacuolar membrane|vacuole|copper ion binding|triose-phosphate isomerase activity|cellular carbohydrate metabolic process|gluconeogenesis|glyceraldehyde-3-phosphate biosynthetic process|glycerol catabolic process|glycolytic process|pentose-phosphate shunt|response to cadmium ion|response to cytokini…			KOG1643	Triosephosphate isomerase	[G]	Carbohydrate transport and metabolism	0.000352138	0.494983
Bra003527.1-P	LOC103830393	ABC transporter G family member 36	103830393	PDR7 (PLEIOTROPIC DRUG RESISTANCE 7); ATPase, coupled to transmembrane movement of substances	GO:0009507,GO:0009941,GO:0016021,GO:0016020,GO:0005739,GO:0005886,GO:0005774,GO:0005524,GO:0042626,GO:0015086,GO:0015691,GO:0071366,GO:0052544,GO:0042742,GO:0009817,GO:0006855,GO:0042344,GO:0031348,GO:0009737,GO:0009627	chloroplast|chloroplast envelope|integral component of membrane|membrane|mitochondrion|plasma membrane|vacuolar membrane|ATP binding|ATPase activity, coupled to transmembrane movement of substances|cadmium ion transmembrane transporter activity|cadmium ion transport|cellular response to indolebutyric acid stimulus|defense response by callose deposition in cell wall|defense response to bacterium|d…			KOG0065	Pleiotropic drug resistance proteins (PDR1-15), ABC superfamily	[Q]	Secondary metabolites biosynthesis, transport and catabolism	0.00861458	1.52304
Bra003939.1-P	LOC103830869	MLP-like protein 31	103830869	MLP34 (MLP-LIKE PROTEIN 34)	GO:0006952,GO:0009607	defense response|response to biotic stimulus							9.6451e-05	0.545423
Bra004892.1-P	LOC103866863	ribosome biogenesis protein BOP1 homolog	103866863	transducin family protein / WD-40 repeat family protein	GO:0005654,GO:0070545,GO:0030687,GO:0043021,GO:0007276,GO:0000463,GO:0051302	nucleoplasm|PeBoW complex|preribosome, large subunit precursor|ribonucleoprotein complex binding|gamete generation|maturation of LSU-rRNA from tricistronic rRNA transcript (SSU-rRNA, 5.8S rRNA, LSU-rRNA)|regulation of cell division			KOG0650	WD40 repeat nucleolar protein Bop1, involved in ribosome biogenesis	[J]	Translation, ribosomal structure and biogenesis	0.00262074	1.53244
Bra005099.1-P	LOC103867097	non-specific lipid-transfer protein D	103867097	LP1; calmodulin binding	GO:0008289,GO:0006869	lipid binding|lipid transport							0.000975759	1.60878
Bra006273.1-P	LOC103856102	gibberellin-regulated protein 14	103856102	gibberellin-regulated family protein									4.08417e-05	1.76586
Bra006713.1-P	LOC103856628	1-aminocyclopropane-1-carboxylate oxidase homolog 12	103856628	oxidoreductase, 2OG-Fe(II) oxygenase family protein	GO:0051213,GO:0046872	dioxygenase activity|metal ion binding			KOG0143	Iron/ascorbate family oxidoreductases	[QR]	Secondary metabolites biosynthesis, transport and catabolism |General function prediction only	0.0085444	0.642281
Bra006716.1-P				haloacid dehalogenase-like hydrolase family protein					KOG3109	Haloacid dehalogenase-like hydrolase	[R]	General function prediction only	0.00438941	0.562147
Bra006784.1-P	LOC103856714	temperature-induced lipocalin-1	103856714	TIL (TEMPERATURE-INDUCED LIPOCALIN); binding / transporter	GO:0009941,GO:0031969,GO:0005737,GO:0009898,GO:0005783,GO:0005794,GO:0005739,GO:0005886,GO:0009506,GO:0005774,GO:0005773,GO:0045735,GO:0005215,GO:0030644,GO:0006883,GO:0010286,GO:0042538,GO:0006629,GO:1902884,GO:1901002,GO:0009409,GO:0009735,GO:0050826,GO:0009408,GO:0009644,GO:0009416,GO:1901562,GO:0009414,GO:0010431	chloroplast envelope|chloroplast membrane|cytoplasm|cytoplasmic side of plasma membrane|endoplasmic reticulum|Golgi apparatus|mitochondrion|plasma membrane|plasmodesma|vacuolar membrane|vacuole|nutrient reservoir activity|transporter activity|cellular chloride ion homeostasis|cellular sodium ion homeostasis|heat acclimation|hyperosmotic salinity response|lipid metabolic process|positive regulatio…			KOG4824	Apolipoprotein D/Lipocalin	[M]	Cell wall/membrane/envelope biogenesis	0.000122817	1.73669
Bra007609.1-P	LOC103841972	probable polygalacturonase	103841972	glycoside hydrolase family 28 protein / polygalacturonase (pectinase) family protein									2.9306e-06	0.568066
Bra007819.1-P	LOC103842214	phospholipid hydroperoxide glutathione peroxidase 1, chloroplastic	103842214	ATGPX1 (GLUTATHIONE PEROXIDASE 1); glutathione peroxidase			brp00590,brp00480	Arachidonic acid metabolism|Glutathione metabolism	KOG1651	Glutathione peroxidase	[O]	Posttranslational modification, protein turnover, chaperones	0.00365281	1.52396
Bra008025.1-P	LOC103249164	trypsin inhibitor B precursor	103249164	trypsin and protease inhibitor family protein / Kunitz family protein	GO:0048046,GO:0005618,GO:0005783,GO:0004869,GO:0030414,GO:0006952,GO:0010466,GO:0010941,GO:0080092,GO:0080027,GO:0009625,GO:0009611	apoplast|cell wall|endoplasmic reticulum|cysteine-type endopeptidase inhibitor activity|peptidase inhibitor activity|defense response|negative regulation of peptidase activity|regulation of cell death|regulation of pollen tube growth|response to herbivore|response to insect|response to wounding							0.00988587	1.55054
Bra008271.1-P	LOC103853040	12-oxophytodienoate reductase 1	103853040	OPR1; 12-oxophytodienoate reductase			brp00592	alpha-Linolenic acid metabolism	KOG0134	NADH:flavin oxidoreductase/12-oxophytodienoate reductase	[CR]	Energy production and conversion |General function prediction only	7.39207e-05	0.619048
Bra008559.1-P	LOC103853350	importin subunit alpha-3	103853350	MOS6 (MODIFIER OF SNC1, 6); binding / protein transporter	GO:0005829,GO:0005643,GO:0005654,GO:0005634,GO:0008139,GO:0008565,GO:0006952,GO:0006607	cytosol|nuclear pore|nucleoplasm|nucleus|nuclear localization sequence binding|protein transporter activity|defense response|NLS-bearing protein import into nucleus			KOG0166	Karyopherin (importin) alpha	[U]	Intracellular trafficking, secretion, and vesicular transport	0.000310312	0.64992
Bra008903.1-P	LOC103846653	tubulin beta-6 chain	103846653	TUB6 (BETA-6 TUBULIN); structural constituent of cytoskeleton	GO:0005737,GO:0005874,GO:0015630,GO:0005886,GO:0005525,GO:0003924,GO:0005200,GO:0007017,GO:0009409,GO:0009651	cytoplasm|microtubule|microtubule cytoskeleton|plasma membrane|GTP binding|GTPase activity|structural constituent of cytoskeleton|microtubule-based process|response to cold|response to salt stress	brp04145	Phagosome	KOG1375	Beta tubulin	[Z]	Cytoskeleton	3.24881e-06	0.40572
Bra008912.1-P	LOC103846663	cysteine proteinase inhibitor 1	103846663	ATCYS1 (A. thaliana cystatin-1); cysteine-type endopeptidase inhibitor	GO:0005829,GO:0005783,GO:0005886,GO:0005774,GO:0004869,GO:0002020,GO:0070417,GO:0034605,GO:0042631,GO:0006952,GO:2000117,GO:0009611	cytosol|endoplasmic reticulum|plasma membrane|vacuolar membrane|cysteine-type endopeptidase inhibitor activity|protease binding|cellular response to cold|cellular response to heat|cellular response to water deprivation|defense response|negative regulation of cysteine-type endopeptidase activity|response to wounding							0.00390767	1.6785
Bra009148.1-P	LOC103846934	cytochrome P450 71A1	103846934	CYP71B35; electron carrier/ heme binding / iron ion binding / monooxygenase/ oxygen binding	GO:0016021,GO:0016020,GO:0020037,GO:0005506,GO:0016709,GO:0098542,GO:0044550	integral component of membrane|membrane|heme binding|iron ion binding|oxidoreductase activity, acting on paired donors, with incorporation or reduction of molecular oxygen, NAD(P)H as one donor, and incorporation of one atom of oxygen|defense response to other organism|secondary metabolite biosynthetic process			KOG0156	Cytochrome P450 CYP2 subfamily	[Q]	Secondary metabolites biosynthesis, transport and catabolism	0.000388296	0.644054
Bra009221.1-P	LOC103847012	peroxidase A2	103847012	peroxidase, putative	GO:0005576,GO:0005774,GO:0020037,GO:0046872,GO:0004601,GO:0042744,GO:0006979	extracellular region|vacuolar membrane|heme binding|metal ion binding|peroxidase activity|hydrogen peroxide catabolic process|response to oxidative stress	brp00940	Phenylpropanoid biosynthesis					0.000110014	1.62717
Bra009236.1-P	LOC103847030	polygalacturonase inhibitor 1	103847030	PGIP1 (POLYGALACTURONASE INHIBITING PROTEIN 1); protein binding	GO:0005618,GO:0005576,GO:0005794,GO:0016020,GO:0009505,GO:0009506,GO:0090353	cell wall|extracellular region|Golgi apparatus|membrane|plant-type cell wall|plasmodesma|polygalacturonase inhibitor activity							0.00607627	1.64741
Bra010189.1-P	LOC103874772	granule-bound starch synthase 1, chloroplastic/amyloplastic	103874772	starch synthase, putative			brp00500	Starch and sucrose metabolism					9.67087e-07	1.56808
Bra010665.1-P	LOC103835101	PLAT domain-containing protein 1	103835101	lipid-associated family protein									1.35497e-05	1.54522
Bra011457.1-P	LOC103845581	costars family protein ST45-2	103845581	unknown protein					KOG3376	Uncharacterized conserved protein	[S]	Function unknown	0.000286036	1.53868
Bra011683.1-P	LOC103854666	peroxidase 49	103854666	peroxidase, putative			brp00940	Phenylpropanoid biosynthesis					0.00245243	0.661125
Bra011794.1-P	LOC103856835	heat shock 70 kDa protein 9, mitochondrial	103856835	mtHsc70-1 (mitochondrial heat shock protein 70-1); ATP binding			brp03018	RNA degradation	KOG0102	Molecular chaperones mortalin/PBP74/GRP75, HSP70 superfamily	[O]	Posttranslational modification, protein turnover, chaperones	0.000346066	0.66421
Bra011827.1-P	LOC103853308	uncharacterized protein LOC103853308	103853308	unknown protein	GO:0005634,GO:0103053,GO:0035514,GO:0046872,GO:0006281	nucleus|1-ethyladenine demethylase activity|DNA demethylase activity|metal ion binding|DNA repair							4.79093e-05	0.523992
Bra012230.1-P	LOC103829428	dehydrin ERD10	103829428	ERD10 (EARLY RESPONSIVE TO DEHYDRATION 10); actin binding	GO:0005737,GO:0005829,GO:0016020,GO:0005634,GO:0009506,GO:0003779,GO:0009631,GO:0010029,GO:0009737,GO:0009409,GO:0009414	cytoplasm|cytosol|membrane|nucleus|plasmodesma|actin binding|cold acclimation|regulation of seed germination|response to abscisic acid|response to cold|response to water deprivation							0.000896908	1.70869
Bra012676.1-P	LOC103860895	beta-amylase 3, chloroplastic	103860895	CT-BMY (CHLOROPLAST BETA-AMYLASE); beta-amylase			brp00500	Starch and sucrose metabolism					0.00015549	0.648398
Bra013009.1-P	MAM1-1	methylthioalkylmalate synthase 1, chloroplastic isoform X1	103860538	MAM1 (METHYLTHIOALKYLMALATE SYNTHASE 1); 2-isopropylmalate synthase/ methylthioalkylmalate synthase	GO:0009507,GO:0010177,GO:0019752,GO:0019761,GO:0009625,GO:0009414	chloroplast|2-(2-methylthio)ethylmalate synthase activity|carboxylic acid metabolic process|glucosinolate biosynthetic process|response to insect|response to water deprivation Bra008532.1-P GO:0009507,GO:0010177,GO:0019752,GO:0019761,GO:0009625,GO:0009414 chloroplast|2-(2-methylthio)ethylmalate synthase activity|carboxylic acid metabolic process|glucosinolate biosynthetic process|response to inse…	brp00966	Glucosinolate biosynthesis	KOG2367	Alpha-isopropylmalate synthase/homocitrate synthase	[E]	Amino acid transport and metabolism	3.22105e-05	0.461789
Bra013164.1-P	LOC103860348	xyloglucan endotransglucosylase/hydrolase	103860348	EXGT-A1 (ENDOXYLOGLUCAN TRANSFERASE); hydrolase, acting on glycosyl bonds / xyloglucan:xyloglucosyl transferase	GO:0048046,GO:0005618,GO:0004553,GO:0016762,GO:0042546,GO:0071555,GO:0010411	apoplast|cell wall|hydrolase activity, hydrolyzing O-glycosyl compounds|xyloglucan:xyloglucosyl transferase activity|cell wall biogenesis|cell wall organization|xyloglucan metabolic process							6.23759e-07	0.649372
Bra013576.1-P	LOC103859651	peroxidase 42	103859651	PRXR1; electron carrier/ heme binding / peroxidase			brp00940	Phenylpropanoid biosynthesis					9.96089e-06	0.399184
Bra015172.1-P	LOC103828506	subtilisin-like protease SBT1.8	103828506	subtilase family protein	GO:0005618,GO:0005576,GO:0005794,GO:0009505,GO:0009506,GO:0004252	cell wall|extracellular region|Golgi apparatus|plant-type cell wall|plasmodesma|serine-type endopeptidase activity							0.000140165	0.608856
Bra015693.1-P	LOC103832166	alcohol dehydrogenase class-P	103832166	ADH1 (ALCOHOL DEHYDROGENASE 1); alcohol dehydrogenase	GO:0005829,GO:0005886,GO:0004022,GO:0000166,GO:0042803,GO:0008270,GO:1900039,GO:0009737,GO:0046686,GO:0031000,GO:0009409,GO:0032355,GO:0009413,GO:0042542,GO:0001666,GO:0006970,GO:0009651,GO:0009744,GO:0009414	cytosol|plasma membrane|alcohol dehydrogenase (NAD) activity|nucleotide binding|protein homodimerization activity|zinc ion binding|positive regulation of cellular response to hypoxia|response to abscisic acid|response to cadmium ion|response to caffeine|response to cold|response to estradiol|response to flooding|response to hydrogen peroxide|response to hypoxia|response to osmotic stress|response…	brp00010,brp00071,brp00592,brp00350	Glycolysis / Gluconeogenesis|Fatty acid degradation|alpha-Linolenic acid metabolism|Tyrosine metabolism	KOG0022	Alcohol dehydrogenase, class III	[Q]	Secondary metabolites biosynthesis, transport and catabolism	1.15116e-06	1.5046
Bra015815.1-P	LOC103832026	tubulin beta-1 chain	103832026	TUB1; GTP binding / GTPase/ structural molecule			brp04145	Phagosome	KOG1375	Beta tubulin	[Z]	Cytoskeleton	0.00029732	0.506068
Bra016185.1-P	LOC103831614	protein C2-DOMAIN ABA-RELATED 7	103831614	C2 domain-containing protein	GO:0005634,GO:0005886,GO:0005096,GO:0046872,GO:0005543,GO:0009738,GO:0009789,GO:0043547	nucleus|plasma membrane|GTPase activator activity|metal ion binding|phospholipid binding|abscisic acid-activated signaling pathway|positive regulation of abscisic acid-activated signaling pathway|positive regulation of GTPase activity			KOG1030	Predicted Ca2+-dependent phospholipid-binding protein	[R]	General function prediction only	0.000503333	1.65951
Bra016589.1-P	LOC103835943	D-3-phosphoglycerate dehydrogenase 2, chloroplastic	103835943	PGDH (3-PHOSPHOGLYCERATE DEHYDROGENASE); phosphoglycerate dehydrogenase			brp00260,brp00270	Glycine, serine and threonine metabolism|Cysteine and methionine metabolism	KOG0068	D-3-phosphoglycerate dehydrogenase, D-isomer-specific 2-hydroxy acid dehydrogenase superfamily	[E]	Amino acid transport and metabolism	0.00011494	0.495979
Bra016607.1-P	LOC103835961	alanine aminotransferase 1, mitochondrial	103835961	AlaAT1 (ALANINE AMINOTRANSFERAS); ATP binding / L-alanine:2-oxoglutarate aminotransferase			brp00710,brp00250,brp00220	Carbon fixation in photosynthetic organisms|Alanine, aspartate and glutamate metabolism|Arginine biosynthesis	KOG0258	Alanine aminotransferase	[E]	Amino acid transport and metabolism	0.00794333	1.60886
Bra016719.1-P	LOC103836092	nodulin-related protein 1-like	103836092	Involved in response to salt stress. Knockout mutants are hypersensitive to salt stress.									0.00023989	1.80593
Bra016757.1-P	LOC103836145	bifunctional UDP-glucose 4-epimerase and UDP-xylose 4-epimerase 1	103836145	UGE1 (UDP-D-glucose/UDP-D-galactose 4-epimerase 1); UDP-glucose 4-epimerase/ protein dimerization			brp00052,brp00520	Galactose metabolism|Amino sugar and nucleotide sugar metabolism	KOG1371	UDP-glucose 4-epimerase/UDP-sulfoquinovose synthase	[M]	Cell wall/membrane/envelope biogenesis	2.43532e-06	2.36795
Bra016908.1-P	LOC103865912	cytochrome P450 83A1	103865912	CYP83A1 (CYTOCHROME P450 83A1); oxidoreductase, acting on paired donors, with incorporation or reduction of molecular oxygen, NADH or NADPH as one donor, and incorporation of one atom of oxygen / oxygen binding			brp00966	Glucosinolate biosynthesis	KOG0156	Cytochrome P450 CYP2 subfamily	[Q]	Secondary metabolites biosynthesis, transport and catabolism	6.60121e-05	0.329249
Bra017761.1-P	LOC103862471	peroxidase 49	103862471	peroxidase, putative			brp00940	Phenylpropanoid biosynthesis					0.00119725	0.54942
Bra018006.1-P	LOC103873086	peroxidase 34	103873086	PRXCB (PEROXIDASE CB); peroxidase	GO:0048046,GO:0005618,GO:0005794,GO:0009505,GO:0005774,GO:0005773,GO:0020037,GO:0046872,GO:0004601,GO:0006952,GO:0042742,GO:0050832,GO:0042744,GO:0052033,GO:0072593,GO:0009735,GO:0009416,GO:0006979,GO:0009826	apoplast|cell wall|Golgi apparatus|plant-type cell wall|vacuolar membrane|vacuole|heme binding|metal ion binding|peroxidase activity|defense response|defense response to bacterium|defense response to fungus|hydrogen peroxide catabolic process|pathogen-associated molecular pattern dependent induction by symbiont of host innate immune response|reactive oxygen species metabolic process|response to c…	brp00940	Phenylpropanoid biosynthesis					0.000550183	1.67656
Bra018379.1-P	LOC103868027	tubulin beta-7 chain	103868027	TUB7; structural constituent of cytoskeleton			brp04145	Phagosome	KOG1375	Beta tubulin	[Z]	Cytoskeleton	0.000138047	0.462384
Bra018920.1-P	LOC103871274	protein MANNAN SYNTHESIS-RELATED 2	103871274	unknown protein									0.000236619	0.593578
Bra019044.1-P	LOC103861700	early nodulin-like protein 2	103861700	plastocyanin-like domain-containing protein	GO:0031225,GO:0046658,GO:0048046,GO:0009507,GO:0005886,GO:0005773,GO:0009055	anchored component of membrane|anchored component of plasma membrane|apoplast|chloroplast|plasma membrane|vacuole|electron carrier activity							0.000449866	1.74733
Bra019493.1-P				TUB2; GTP binding / GTPase/ structural molecule	GO:0005737,GO:0005874,GO:0005525,GO:0003924,GO:0005200,GO:0007017	cytoplasm|microtubule|GTP binding|GTPase activity|structural constituent of cytoskeleton|microtubule-based process			KOG1375	Beta tubulin	[Z]	Cytoskeleton	0.000198181	0.428937
Bra021549.1-P	LOC103842123	pectinesterase/pectinesterase inhibitor 3	103842123	ATPME3; pectinesterase			brp00040	Pentose and glucuronate interconversions					2.53456e-05	0.608834
Bra021678.1-P	LOC103865086	uncharacterized protein LOC103865086	103865086	unknown protein									0.000222019	0.601716
Bra022190.1-P				universal stress protein (USP) family protein	GO:0009507,GO:0005829,GO:0005634,GO:0005886,GO:0005524,GO:0002238,GO:0006950	chloroplast|cytosol|nucleus|plasma membrane|ATP binding|response to molecule of fungal origin|response to stress							1.27044e-05	1.50896
Bra023450.1-P	LOC103850918	3-isopropylmalate dehydrogenase 1, chloroplastic	103850918	3-isopropylmalate dehydrogenase, chloroplast, putative			brp00290,brp00966	Valine, leucine and isoleucine biosynthesis|Glucosinolate biosynthesis	KOG0786	3-isopropylmalate dehydrogenase	[E]	Amino acid transport and metabolism	2.6784e-06	0.614748
Bra024278.1-P	LOC103873841	nitronate monooxygenase	103873841	2-nitropropane dioxygenase family / NPD family									8.38924e-05	1.63476
Bra024820.1-P	LOC103827521	glutathione S-transferase Z1	103827521	ATGSTZ1 (ARABIDOPSIS THALIANA GLUTATHIONE S-TRANSFERASE ZETA 1); catalytic/ glutathione transferase	GO:0005737,GO:0005829,GO:0004364,GO:0016853,GO:0016034,GO:0004601,GO:0009072,GO:0006749,GO:1902000,GO:0009407	cytoplasm|cytosol|glutathione transferase activity|isomerase activity|maleylacetoacetate isomerase activity|peroxidase activity|aromatic amino acid family metabolic process|glutathione metabolic process|homogentisate catabolic process|toxin catabolic process	brp00350	Tyrosine metabolism	KOG0868	Glutathione S-transferase	[O]	Posttranslational modification, protein turnover, chaperones	0.00893096	1.52466
Bra024879.1-P	LOC103827579	MLP-like protein 328	103827579	MLP328 (MLP-LIKE PROTEIN 328); copper ion binding	GO:0005829,GO:0005507,GO:0006952,GO:0009607,GO:0080184,GO:0010043,GO:0010228	cytosol|copper ion binding|defense response|response to biotic stimulus|response to phenylpropanoid|response to zinc ion|vegetative to reproductive phase transition of meristem							0.000115006	0.480585
Bra025728.1-P	LOC103872728	pathogenesis-related protein 5	103872728	pathogenesis-related thaumatin family protein	GO:0048046,GO:0005618,GO:0005773,GO:0031540,GO:0046686,GO:0010224,GO:0009615,GO:0009627	apoplast|cell wall|vacuole|regulation of anthocyanin biosynthetic process|response to cadmium ion|response to UV-B|response to virus|systemic acquired resistance							0.00180887	1.51477
Bra025819.1-P	LOC103872837	dehydrin ERD10	103872837	ERD10 (EARLY RESPONSIVE TO DEHYDRATION 10); actin binding	GO:0005737,GO:0005829,GO:0016020,GO:0005634,GO:0009506,GO:0003779,GO:0009631,GO:0010029,GO:0009737,GO:0009409,GO:0009414	cytoplasm|cytosol|membrane|nucleus|plasmodesma|actin binding|cold acclimation|regulation of seed germination|response to abscisic acid|response to cold|response to water deprivation							8.2198e-05	1.58373
Bra025862.1-P	LOC103872890	dentin sialophosphoprotein	103872890	FUNCTIONS IN: molecular_function unknown; INVOLVED IN: biological_process unknown; LOCATED IN: plasma membrane, vacuole; EXPRESSED IN: guard cell, cultured cell; BEST Arabidopsis thaliana protein match is: PPI1 (PROTON PUMP INTERACTOR 1); protein binding (TAIR:AT4G27500.1); Has 53409 Blast hits to 33585 proteins in 1572 species: Archae - 464; Bacteria - 7066; Metazoa - 25076; Fungi - 5173; Plants…	GO:0005783,GO:0005789,GO:0016021,GO:0005886,GO:0009506,GO:0003729,GO:0010155	endoplasmic reticulum|endoplasmic reticulum membrane|integral component of membrane|plasma membrane|plasmodesma|mRNA binding|regulation of proton transport							2.28445e-05	0.59314
Bra026022.1-P	LOC103872470	uncharacterized protein LOC103872470	103872470	unknown protein									0.00125414	1.78168
Bra026229.1-P				SEC14 cytosolic factor family protein / phosphoglyceride transfer family protein	GO:0005829,GO:0016021,GO:0005634,GO:0005886,GO:0008289,GO:0005215,GO:0007049,GO:0051301	cytosol|integral component of membrane|nucleus|plasma membrane|lipid binding|transporter activity|cell cycle|cell division			KOG1471	Phosphatidylinositol transfer protein SEC14 and related proteins	[I]	Lipid transport and metabolism	8.73284e-05	0.605224
Bra026272.1-P	LOC103867937	expansin-B3	103867937	ATEXPB3 (ARABIDOPSIS THALIANA EXPANSIN B3)									2.73072e-07	0.4137
Bra026348.1-P	LOC103867172	stem-specific protein TSJT1	103867172	unknown protein	GO:0004066,GO:0005524,GO:0042803,GO:0006541,GO:0070981	asparagine synthase (glutamine-hydrolyzing) activity|ATP binding|protein homodimerization activity|glutamine metabolic process|L-asparagine biosynthetic process							0.0119321	1.50886
Bra026570.1-P	LOC103853966	ribonuclease 1	103853966	RNS1 (RIBONUCLEASE 1); endoribonuclease/ ribonuclease					KOG1642	Ribonuclease, T2 family	[A]	RNA processing and modification	0.000206348	1.67043
Bra026653.1-P	LOC103854060	MLP-like protein 328	103854060	MLP328 (MLP-LIKE PROTEIN 328); copper ion binding	GO:0005829,GO:0005507,GO:0006952,GO:0009607,GO:0080184,GO:0010043,GO:0010228	cytosol|copper ion binding|defense response|response to biotic stimulus|response to phenylpropanoid|response to zinc ion|vegetative to reproductive phase transition of meristem							2.83709e-06	0.493961
Bra026701.1-P	LOC103842825	uncharacterized protein LOC103842825 isoform X2	103842825	unknown protein									0.000102187	1.87985
Bra027286.1-P	TJLP1	protein DJ-1 homolog A	103869964	4-methyl-5(b-hydroxyethyl)-thiazole monophosphate biosynthesis protein, putative	GO:0005829,GO:0005634,GO:0005886,GO:0009506,GO:0005774,GO:0005773,GO:0019172,GO:0036524,GO:0003713,GO:0070301,GO:0019243,GO:1900409,GO:0006357,GO:0046686	cytosol|nucleus|plasma membrane|plasmodesma|vacuolar membrane|vacuole|glyoxalase III activity|protein deglycase activity|transcription coactivator activity|cellular response to hydrogen peroxide|methylglyoxal catabolic process to D-lactate via S-lactoyl-glutathione|positive regulation of cellular response to oxidative stress|regulation of transcription from RNA polymerase II promoter|response to …			KOG2764	Putative transcriptional regulator DJ-1	[RV]	General function prediction only |Defense mechanisms	7.24676e-06	1.50077
Bra027350.1-P	LOC103870041	pectinesterase/pectinesterase inhibitor 3	103870041	ATPME3; pectinesterase			brp00040	Pentose and glucuronate interconversions					5.09725e-05	0.630421
Bra027358.1-P	LOC103870049	GDSL esterase/lipase ESM1	103870049	ESM1 (epithiospecifier modifier 1); carboxylesterase/ hydrolase, acting on ester bonds									3.76588e-06	0.663237
Bra027699.1-P	LOC103838202	endoglucanase 6	103838202	AtGH9C2 (Arabidopsis thaliana glycosyl hydrolase 9C2); carbohydrate binding / catalytic/ hydrolase, hydrolyzing O-glycosyl compounds	GO:0005576,GO:0030246,GO:0008810,GO:0071555,GO:0030245	extracellular region|carbohydrate binding|cellulase activity|cell wall organization|cellulose catabolic process	brp00500	Starch and sucrose metabolism					0.00144644	0.372656
Bra027928.1-P	LOC103838680	uncharacterized protein LOC103838680	103838680	unknown protein									0.00287558	1.59099
Bra028005.1-P	LOC103840058	uncharacterized protein LOC103840058	103840058	unknown protein									0.000195385	1.60429
Bra028761.1-P	LOC103850580	peroxidase P7	103850580	peroxidase, putative			brp00940	Phenylpropanoid biosynthesis					1.93599e-05	1.70798
Bra028768.1-P	LOC103850572	cellulose synthase A catalytic subunit 3 [UDP-forming]	103850572	CEV1 (CONSTITUTIVE EXPRESSION OF VSP 1); cellulose synthase/ transferase, transferring glycosyl groups									1.94015e-05	0.517842
Bra029355.1-P	LOC103854915	methylthioalkylmalate synthase 1, chloroplastic isoform X2	103854915	MAM1 (METHYLTHIOALKYLMALATE SYNTHASE 1); 2-isopropylmalate synthase/ methylthioalkylmalate synthase			brp00966	Glucosinolate biosynthesis	KOG2367	Alpha-isopropylmalate synthase/homocitrate synthase	[E]	Amino acid transport and metabolism	0.00071488	0.407744
Bra029922.1-P	LOC103874893	chaperone protein ClpC2, chloroplastic	103874893	HSP93-III; ATP binding / ATPase/ DNA binding / nuclease/ nucleoside-triphosphatase/ nucleotide binding / protein binding	GO:0009507,GO:0009941,GO:0031969,GO:0009570,GO:0016020,GO:0005739,GO:0009536,GO:0009532,GO:0005524,GO:0016887,GO:0042803,GO:0009658,GO:0034214,GO:0045037,GO:0019538	chloroplast|chloroplast envelope|chloroplast membrane|chloroplast stroma|membrane|mitochondrion|plastid|plastid stroma|ATP binding|ATPase activity|protein homodimerization activity|chloroplast organization|protein hexamerization|protein import into chloroplast stroma|protein metabolic process			KOG1051	Chaperone HSP104 and related ATP-dependent Clp proteases	[O]	Posttranslational modification, protein turnover, chaperones	0.000323306	0.613981
Bra030429.1-P	LOC103868556	4-coumarate--CoA ligase 1	103868556	4CL1 (4-COUMARATE:COA LIGASE 1); 4-coumarate-CoA ligase	GO:0005737,GO:0016207,GO:0005524,GO:0009698	cytoplasm|4-coumarate-CoA ligase activity|ATP binding|phenylpropanoid metabolic process	brp00130,brp00940	Ubiquinone and other terpenoid-quinone biosynthesis|Phenylpropanoid biosynthesis	KOG1176	Acyl-CoA synthetase	[I]	Lipid transport and metabolism	2.06212e-08	0.605505
Bra030906.1-P				ALDH7B4 (Aldehyde Dehydrogenase 7B4); 3-chloroallyl aldehyde dehydrogenase/ oxidoreductase					KOG2453	Aldehyde dehydrogenase	[C]	Energy production and conversion	6.30941e-07	1.55976
Bra031132.1-P	LOC103842591	tyrosine aminotransferase	103842591	aminotransferase-related	GO:0005829,GO:0080130,GO:0004838,GO:0030170,GO:0009058,GO:0006520,GO:0006559,GO:0006572	cytosol|L-phenylalanine:2-oxoglutarate aminotransferase activity|L-tyrosine:2-oxoglutarate aminotransferase activity|pyridoxal phosphate binding|biosynthetic process|cellular amino acid metabolic process|L-phenylalanine catabolic process|tyrosine catabolic process	brp00270,brp00350,brp00360,brp00400,brp00130,brp00950,brp00960	Cysteine and methionine metabolism|Tyrosine metabolism|Phenylalanine metabolism|Phenylalanine, tyrosine and tryptophan biosynthesis|Ubiquinone and other terpenoid-quinone biosynthesis|Isoquinoline alkaloid biosynthesis|Tropane, piperidine and pyridine alkaloid biosynthesis	KOG0259	Tyrosine aminotransferase	[E]	Amino acid transport and metabolism	0.00186815	0.547401
Bra031329.1-P	LOC103869117	36.4 kDa proline-rich protein	103869117	CWLP (CELL WALL-PLASMA MEMBRANE LINKER PROTEIN); lipid binding									0.000392984	1.7168
Bra031393.1-P	LOC103831151	glucose-6-phosphate/phosphate translocator 2, chloroplastic	103831151	GPT2; antiporter/ glucose-6-phosphate transmembrane transporter	GO:0031969,GO:0016021,GO:0005774,GO:0015152,GO:0005315,GO:0015120,GO:0071917,GO:0015760,GO:0015714,GO:0015713,GO:0015979,GO:0009643,GO:0010109,GO:0009749,GO:0080167,GO:0009624,GO:0009744,GO:0035436	chloroplast membrane|integral component of membrane|vacuolar membrane|glucose-6-phosphate transmembrane transporter activity|inorganic phosphate transmembrane transporter activity|phosphoglycerate transmembrane transporter activity|triose-phosphate transmembrane transporter activity|glucose-6-phosphate transport|phosphoenolpyruvate transport|phosphoglycerate transport|photosynthesis|photosyntheti…			KOG1441	Glucose-6-phosphate/phosphate and phosphoenolpyruvate/phosphate antiporter	[GE]	Carbohydrate transport and metabolism |Amino acid transport and metabolism	1.66876e-05	1.64668
Bra031772.1-P	LOC103843235	glucose-6-phosphate/phosphate translocator 2, chloroplastic-like	103843235	GPT2; antiporter/ glucose-6-phosphate transmembrane transporter	GO:0031969,GO:0016021,GO:0005774,GO:0015152,GO:0005315,GO:0015120,GO:0071917,GO:0015760,GO:0015714,GO:0015713,GO:0015979,GO:0009643,GO:0010109,GO:0009749,GO:0080167,GO:0009624,GO:0009744,GO:0035436	chloroplast membrane|integral component of membrane|vacuolar membrane|glucose-6-phosphate transmembrane transporter activity|inorganic phosphate transmembrane transporter activity|phosphoglycerate transmembrane transporter activity|triose-phosphate transmembrane transporter activity|glucose-6-phosphate transport|phosphoenolpyruvate transport|phosphoglycerate transport|photosynthesis|photosyntheti…			KOG1441	Glucose-6-phosphate/phosphate and phosphoenolpyruvate/phosphate antiporter	[GE]	Carbohydrate transport and metabolism |Amino acid transport and metabolism	0.000379165	1.58857
Bra031809.1-P	LOC103855350	dehydrin Rab18-like	103855350	RAB18 (RESPONSIVE TO ABA 18)	GO:0005829,GO:0009631,GO:0009961,GO:0009737,GO:0009414	cytosol|cold acclimation|response to 1-aminocyclopropane-1-carboxylic acid|response to abscisic acid|response to water deprivation							0.000173208	4.06678
Bra031927.1-P	LOC103855233	protein EXORDIUM-like 2	103855233	EXL2 (EXORDIUM LIKE 2)	GO:0048046,GO:0005618,GO:0005829,GO:0005615,GO:0005794,GO:0009505,GO:0009506	apoplast|cell wall|cytosol|extracellular space|Golgi apparatus|plant-type cell wall|plasmodesma							1.85963e-06	1.92832
Bra032734.1-P	LOC103863599	cytochrome P450 83A1	103863599	CYP83A1 (CYTOCHROME P450 83A1); oxidoreductase, acting on paired donors, with incorporation or reduction of molecular oxygen, NADH or NADPH as one donor, and incorporation of one atom of oxygen / oxygen binding			brp00966	Glucosinolate biosynthesis	KOG0156	Cytochrome P450 CYP2 subfamily	[Q]	Secondary metabolites biosynthesis, transport and catabolism	0.00010333	0.568046
Bra034100.1-P	LOC103847730	MLP-like protein 328	103847730	MLP328 (MLP-LIKE PROTEIN 328); copper ion binding	GO:0005829,GO:0005507,GO:0006952,GO:0009607,GO:0080184,GO:0010043,GO:0010228	cytosol|copper ion binding|defense response|response to biotic stimulus|response to phenylpropanoid|response to zinc ion|vegetative to reproductive phase transition of meristem							3.05806e-05	3.42064
Bra034193.1-P	XTH1	xyloglucan endotransglucosylase/hydrolase protein 9	103846797	XTH9 (XYLOGLUCAN ENDOTRANSGLUCOSYLASE/HYDROLASE 9); hydrolase, acting on glycosyl bonds / xyloglucan:xyloglucosyl transferase									0.00181483	0.507347
Bra034755.1-P	LOC103870251	cysteine proteinase inhibitor 6-like	103870251	cysteine protease inhibitor, putative / cystatin, putative	GO:0005829,GO:0005783,GO:0005576,GO:0050897,GO:0004869,GO:0002020,GO:0006952,GO:0006972,GO:2000117,GO:0009409,GO:0006979,GO:0009414	cytosol|endoplasmic reticulum|extracellular region|cobalt ion binding|cysteine-type endopeptidase inhibitor activity|protease binding|defense response|hyperosmotic response|negative regulation of cysteine-type endopeptidase activity|response to cold|response to oxidative stress|response to water deprivation							0.000284062	1.81497
Bra034917.1-P	LOC103833314	serine decarboxylase	103833314	emb1075 (embryo defective 1075); carboxy-lyase/ catalytic/ pyridoxal phosphate binding	GO:0005829,GO:0005886,GO:0016831,GO:0030170,GO:0019752,GO:0006580	cytosol|plasma membrane|carboxy-lyase activity|pyridoxal phosphate binding|carboxylic acid metabolic process|ethanolamine metabolic process	brp00340	Histidine metabolism	KOG0629	Glutamate decarboxylase and related proteins	[E]	Amino acid transport and metabolism	0.0047206	0.605638
Bra036259.1-P	LOC103836736	glutathione S-transferase F3	103836736	ATGSTF3 (GLUTATHIONE S-TRANSFERASE F3); glutathione transferase	GO:0005737,GO:0005829,GO:0005886,GO:0004364,GO:0050832,GO:0006749,GO:0009636,GO:0009407	cytoplasm|cytosol|plasma membrane|glutathione transferase activity|defense response to fungus|glutathione metabolic process|response to toxic substance|toxin catabolic process	brp00480	Glutathione metabolism	KOG0867	Glutathione S-transferase	[O]	Posttranslational modification, protein turnover, chaperones	0.00671811	1.77648
Bra036321.1-P	LOC103836809	cathepsin B-like protease 3	103836809	cathepsin B-like cysteine protease, putative					KOG1543	Cysteine proteinase Cathepsin L	[O]	Posttranslational modification, protein turnover, chaperones	9.70321e-05	0.639618
Bra036580.1-P	LOC103837127	UMP-CMP kinase 3 isoform X2	103837127	PYR6; cytidylate kinase/ uridylate kinase	GO:0005737,GO:0005634,GO:0005524,GO:0004127,GO:0009041,GO:0006207,GO:0006221	cytoplasm|nucleus|ATP binding|cytidylate kinase activity|uridylate kinase activity|de novo pyrimidine nucleobase biosynthetic process|pyrimidine nucleotide biosynthetic process	brp00240	Pyrimidine metabolism	KOG3079	Uridylate kinase/adenylate kinase	[F]	Nucleotide transport and metabolism	0.00240094	0.628157
Bra036881.1-P	LOC103871863	alpha-amylase 1	103871863	AMY1 (ALPHA-AMYLASE-LIKE); alpha-amylase			brp00500	Starch and sucrose metabolism	KOG0471	Alpha-amylase	[G]	Carbohydrate transport and metabolism	0.00239496	1.53487
Bra037580.1-P	LOC103838036	protein ASPARTIC PROTEASE IN GUARD CELL 1	103838036	aspartyl protease family protein	GO:0005783,GO:0004190,GO:0070001,GO:0003677,GO:0030163,GO:0009737,GO:0009414,GO:0009627	endoplasmic reticulum|aspartic-type endopeptidase activity|aspartic-type peptidase activity|DNA binding|protein catabolic process|response to abscisic acid|response to water deprivation|systemic acquired resistance			KOG1339	Aspartyl protease	[O]	Posttranslational modification, protein turnover, chaperones	0.0185776	0.551376
Bra037705.1-P	LOC103866080	defensin-like protein 2	103866080	ATTI1; serine-type endopeptidase inhibitor	GO:0005576,GO:0008200,GO:0050832,GO:0031640	extracellular region|ion channel inhibitor activity|defense response to fungus|killing of cells of other organism							1.93845e-06	0.365882
Bra037958.1-P	LOC103871086	epithiospecifier protein	103871086	ESP (EPITHIOSPECIFIER PROTEIN); enzyme regulator					KOG0379	Kelch repeat-containing proteins	[R]	General function prediction only	0.000145316	0.622126
Bra038088.1-P	LOC103833505	beta-amylase 5	103833505	BAM5 (BETA-AMYLASE 5); beta-amylase			brp00500	Starch and sucrose metabolism					9.24472e-06	0.566196
Bra038700.1-P	LOC103845755	leucine-rich repeat protein FLOR 1	103845755	FLR1; enzyme inhibitor/ transcription factor binding									1.19885e-07	0.606377
Bra038725.1-P	BCPI-2	cysteine proteinase inhibitor 12	103845535	cysteine protease inhibitor, putative / cystatin, putative	GO:0005829,GO:0005783,GO:0005576,GO:0050897,GO:0004869,GO:0002020,GO:0006952,GO:0006972,GO:2000117,GO:0009409,GO:0006979,GO:0009414	cytosol|endoplasmic reticulum|extracellular region|cobalt ion binding|cysteine-type endopeptidase inhibitor activity|protease binding|defense response|hyperosmotic response|negative regulation of cysteine-type endopeptidase activity|response to cold|response to oxidative stress|response to water deprivation							3.28637e-05	1.78152
Bra039666.1-P	LOC103871137	LOW QUALITY PROTEIN: protein DJ-1 homolog B-like	103871137	DJ-1 family protein	GO:0009507,GO:0009570,GO:0005829,GO:0019172,GO:0036524,GO:0003713,GO:0070301,GO:0019243,GO:0006357	chloroplast|chloroplast stroma|cytosol|glyoxalase III activity|protein deglycase activity|transcription coactivator activity|cellular response to hydrogen peroxide|methylglyoxal catabolic process to D-lactate via S-lactoyl-glutathione|regulation of transcription from RNA polymerase II promoter			KOG2764	Putative transcriptional regulator DJ-1	[RV]	General function prediction only |Defense mechanisms	8.4589e-05	1.50961
Bra039702.1-P	LOC103871098	epithiospecifier protein	103871098	ESP (EPITHIOSPECIFIER PROTEIN); enzyme regulator					KOG0379	Kelch repeat-containing proteins	[R]	General function prediction only	0.00828205	0.599069
Bra039946.1-P	LOC103842441	uncharacterized protein LOC103842441	103842441	FUNCTIONS IN: molecular_function unknown; INVOLVED IN: biological_process unknown; LOCATED IN: plasma membrane; EXPRESSED IN: 23 plant structures; EXPRESSED DURING: 14 growth stages; CONTAINS InterPro DOMAIN/s: Late embryogenesis abundant protein 18 (InterPro:IPR018930); BEST Arabidopsis thaliana protein match is: unknown protein (TAIR:AT2G23110.1); Has 25 Blast hits to 25 proteins in 6 species: …									4.95474e-05	2.26999
Bra040046.1-P	LOC103848900	uncharacterized protein LOC103848900	103848900	unknown protein									0.000792286	0.575544
Bra040903.1-P	LOC103849485	probable inactive serine/threonine-protein kinase fnkC	103849485	meprin and TRAF homology domain-containing protein / MATH domain-containing protein	GO:0005829,GO:0009506,GO:0036459,GO:0016579,GO:0006511	cytosol|plasmodesma|thiol-dependent ubiquitinyl hydrolase activity|protein deubiquitination|ubiquitin-dependent protein catabolic process			KOG1987	Speckle-type POZ protein SPOP and related proteins with TRAF, MATH and BTB/POZ domains	[DR]	Cell cycle control, cell division, chromosome partitioning |General function prediction only	0.00104615	0.66059
Bra040927.1-P	LOC103849341	outer envelope pore protein 16-1, chloroplastic	103849341	ATOEP16-1 (OUTER PLASTID ENVELOPE PROTEIN 16-1); P-P-bond-hydrolysis-driven protein transmembrane transporter/ protein transporter									8.37057e-05	1.5032
