# Supplementary material for: iTRAQ-based quantitative proteome analysis insights into cold stress of Winter Rapeseed (Brassica rapa L.) grown in the field
Source: Sci Rep. 2021 Dec 6;11:23434. doi: 10.1038/s41598-021-02707-z (PMC8648733; doi:10.1038/s41598-021-02707-z)
Supplement: Supplementary file 3 — Supplementary Table S3. [file 41598_2021_2707_MOESM3_ESM.xlsx]

## Sheet: Table S3
Table S3. Differentially accumulated proteins between L7 CK and Le CK.
Accession	Gene Name	Product	GeneID	Description	GO_id	GO_term	pathway	pathway_description	KOG_id	KOG_abbreviation	KOG_description	KOG_function_class	P-value	FC
Bra000058.1-P	LOC103857778	peroxidase 22	103857778	peroxidase 22 (PER22) (P22) (PRXEA) / basic peroxidase E	GO:0005576,GO:0009505,GO:0005773,GO:0020037,GO:0046872,GO:0004601,GO:0042744,GO:0006979,GO:0009651,GO:0010043	extracellular region|plant-type cell wall|vacuole|heme binding|metal ion binding|peroxidase activity|hydrogen peroxide catabolic process|response to oxidative stress|response to salt stress|response to zinc ion	brp00940	Phenylpropanoid biosynthesis					0.00159417	0.65843
Bra000059.1-P	LOC103857780	peroxidase 22	103857780	peroxidase 22 (PER22) (P22) (PRXEA) / basic peroxidase E	GO:0005576,GO:0009505,GO:0005773,GO:0020037,GO:0046872,GO:0004601,GO:0042744,GO:0006979,GO:0009651,GO:0010043	extracellular region|plant-type cell wall|vacuole|heme binding|metal ion binding|peroxidase activity|hydrogen peroxide catabolic process|response to oxidative stress|response to salt stress|response to zinc ion	brp00940	Phenylpropanoid biosynthesis					0.000104771	1.5797
Bra000876.1-P	LOC103858759	glutathione S-transferase F2	103858759	ATGSTF2 (GLUTATHIONE S-TRANSFERASE PHI 2); glutathione binding / glutathione transferase			brp00480	Glutathione metabolism	KOG0867	Glutathione S-transferase	[O]	Posttranslational modification, protein turnover, chaperones	0.0109947	0.585207
Bra000996.1-P	LOC103858898	protein SIEVE ELEMENT OCCLUSION A	103858898	unknown protein	GO:0042803,GO:0043621,GO:0010088	protein homodimerization activity|protein self-association|phloem development							1.49526e-05	0.574708
Bra001291.1-P	LOC103859273	uncharacterized protein LOC103859273	103859273	unknown protein									1.57849e-05	1.70514
Bra001577.1-P	LOC103859601	protein DJ-1 homolog A	103859601	4-methyl-5(b-hydroxyethyl)-thiazole monophosphate biosynthesis protein, putative	GO:0005829,GO:0005634,GO:0005886,GO:0009506,GO:0005774,GO:0005773,GO:0019172,GO:0036524,GO:0003713,GO:0070301,GO:0019243,GO:1900409,GO:0006357,GO:0046686	cytosol|nucleus|plasma membrane|plasmodesma|vacuolar membrane|vacuole|glyoxalase III activity|protein deglycase activity|transcription coactivator activity|cellular response to hydrogen peroxide|methylglyoxal catabolic process to D-lactate via S-lactoyl-glutathione|positive regulation of cellular response to oxidative stress|regulation of transcription from RNA polymerase II promoter|response to …			KOG2764	Putative transcriptional regulator DJ-1	[RV]	General function prediction only |Defense mechanisms	0.000913673	1.79855
Bra003190.1-P	LOC103829987	DJ-1 protein homolog F	103829987	DJ-1 family protein			brp00620	Pyruvate metabolism	KOG2764	Putative transcriptional regulator DJ-1	[RV]	General function prediction only |Defense mechanisms	3.83336e-05	0.641925
Bra003214.1-P				TPI (TRIOSEPHOSPHATE ISOMERASE); triose-phosphate isomerase	GO:0048046,GO:0005618,GO:0009507,GO:0009570,GO:0005829,GO:0005739,GO:0005886,GO:0009506,GO:0005774,GO:0005773,GO:0005507,GO:0004807,GO:0044262,GO:0006094,GO:0046166,GO:0019563,GO:0006096,GO:0006098,GO:0046686,GO:0009735,GO:0009651,GO:0010043	apoplast|cell wall|chloroplast|chloroplast stroma|cytosol|mitochondrion|plasma membrane|plasmodesma|vacuolar membrane|vacuole|copper ion binding|triose-phosphate isomerase activity|cellular carbohydrate metabolic process|gluconeogenesis|glyceraldehyde-3-phosphate biosynthetic process|glycerol catabolic process|glycolytic process|pentose-phosphate shunt|response to cadmium ion|response to cytokini…			KOG1643	Triosephosphate isomerase	[G]	Carbohydrate transport and metabolism	6.48117e-06	0.570144
Bra003263.1-P	LOC103830082	protein STRICTOSIDINE SYNTHASE-LIKE 9	103830082	strictosidine synthase family protein					KOG1520	Predicted alkaloid synthase/Surface mucin Hemomucin	[R]	General function prediction only	2.03271e-05	0.608005
Bra003476.1-P	LOC103830330	aspartyl protease family protein 2	103830330	aspartyl protease family protein	GO:0016020,GO:0009505,GO:0004190,GO:0030163,GO:0006508,GO:0080167	membrane|plant-type cell wall|aspartic-type endopeptidase activity|protein catabolic process|proteolysis|response to karrikin			KOG1339	Aspartyl protease	[O]	Posttranslational modification, protein turnover, chaperones	0.0161332	1.61786
Bra003526.1-P	LOC103830390	lipoxygenase 2, chloroplastic	103830390	LOX2 (LIPOXYGENASE 2); lipoxygenase			brp00591,brp00592	Linoleic acid metabolism|alpha-Linolenic acid metabolism					7.03044e-05	0.567649
Bra003850.1-P	LOC103830760	kunitz trypsin inhibitor 4	103830760	trypsin and protease inhibitor family protein / Kunitz family protein	GO:0005739,GO:0004866,GO:0042742,GO:0012501,GO:0042542,GO:0009625,GO:0002237,GO:0002238,GO:0009624,GO:0009751,GO:0009651,GO:0009611	mitochondrion|endopeptidase inhibitor activity|defense response to bacterium|programmed cell death|response to hydrogen peroxide|response to insect|response to molecule of bacterial origin|response to molecule of fungal origin|response to nematode|response to salicylic acid|response to salt stress|response to wounding							0.000234652	0.546259
Bra003939.1-P	LOC103830869	MLP-like protein 31	103830869	MLP34 (MLP-LIKE PROTEIN 34)	GO:0006952,GO:0009607	defense response|response to biotic stimulus							7.59798e-05	0.539486
Bra004057.1-P	LOC103830997	lipoxygenase 2, chloroplastic	103830997	LOX2 (LIPOXYGENASE 2); lipoxygenase			brp00591,brp00592	Linoleic acid metabolism|alpha-Linolenic acid metabolism					1.37969e-05	0.508098
Bra004058.1-P	LOC103830995	lipoxygenase 2, chloroplastic	103830995	LOX2 (LIPOXYGENASE 2); lipoxygenase			brp00591,brp00592	Linoleic acid metabolism|alpha-Linolenic acid metabolism					5.54447e-07	0.531677
Bra004136.1-P	LOC103831077	glutamate decarboxylase 2	103831077	GAD2 (GLUTAMATE DECARBOXYLASE 2); calmodulin binding / glutamate decarboxylase	GO:0004351,GO:0030170,GO:0006536,GO:0006807	glutamate decarboxylase activity|pyridoxal phosphate binding|glutamate metabolic process|nitrogen compound metabolic process	brp00650,brp00250,brp00410,brp00430	Butanoate metabolism|Alanine, aspartate and glutamate metabolism|beta-Alanine metabolism|Taurine and hypotaurine metabolism	KOG1383	Glutamate decarboxylase/sphingosine phosphate lyase	[E]	Amino acid transport and metabolism	1.82478e-07	0.263504
Bra004137.1-P				GAD2 (GLUTAMATE DECARBOXYLASE 2); calmodulin binding / glutamate decarboxylase	GO:0004351,GO:0030170,GO:0006536,GO:0006807	glutamate decarboxylase activity|pyridoxal phosphate binding|glutamate metabolic process|nitrogen compound metabolic process			KOG1383	Glutamate decarboxylase/sphingosine phosphate lyase	[E]	Amino acid transport and metabolism	3.89991e-05	0.30781
Bra004138.1-P	LOC103831078	peroxiredoxin-2B	103831078	TPX1 (thioredoxin-dependent peroxidase 1); antioxidant/ oxidoreductase	GO:0009507,GO:0005829,GO:0016020,GO:0005886,GO:0004601,GO:0051920,GO:0045454,GO:0046686	chloroplast|cytosol|membrane|plasma membrane|peroxidase activity|peroxiredoxin activity|cell redox homeostasis|response to cadmium ion			KOG0541	Alkyl hydroperoxide reductase/peroxiredoxin	[O]	Posttranslational modification, protein turnover, chaperones	0.00172468	1.53299
Bra005153.1-P	LOC103867157	non-specific lipid-transfer protein 1	103867157	protease inhibitor/seed storage/lipid transfer protein (LTP) family protein	GO:0031225,GO:0008289,GO:0006810	anchored component of membrane|lipid binding|transport							3.63035e-05	0.49243
Bra005378.1-P	LOC103867404	receptor-like protein EIX1	103867404	disease resistance family protein					KOG0619	FOG: Leucine rich repeat	[R]	General function prediction only	6.92471e-05	0.638149
Bra005917.1-P	LOC103855709	polygalacturonase inhibitor 2	103855709	PGIP2 (POLYGALACTURONASE INHIBITING PROTEIN 2); protein binding	GO:0005618,GO:0005576,GO:0005794,GO:0016020,GO:0009505,GO:0009506,GO:0090353	cell wall|extracellular region|Golgi apparatus|membrane|plant-type cell wall|plasmodesma|polygalacturonase inhibitor activity							6.78706e-06	0.371509
Bra006772.1-P	LOC103856701	malate dehydrogenase [NADP], chloroplastic	103856701	malate dehydrogenase (NADP), chloroplast, putative			brp00620,brp00710	Pyruvate metabolism|Carbon fixation in photosynthetic organisms	KOG1496	Malate dehydrogenase	[C]	Energy production and conversion	0.00106805	0.652696
Bra007404.1-P	LOC103841734	ketol-acid reductoisomerase, chloroplastic	103841734	ketol-acid reductoisomerase	GO:0048046,GO:0005618,GO:0009507,GO:0009941,GO:0009570,GO:0005739,GO:0009536,GO:0005507,GO:0004455,GO:0009097,GO:0046686,GO:0009099	apoplast|cell wall|chloroplast|chloroplast envelope|chloroplast stroma|mitochondrion|plastid|copper ion binding|ketol-acid reductoisomerase activity|isoleucine biosynthetic process|response to cadmium ion|valine biosynthetic process	brp00290,brp00770	Valine, leucine and isoleucine biosynthesis|Pantothenate and CoA biosynthesis					0.0147076	1.51832
Bra007610.1-P				aminotransferase class I and II family protein	GO:0030170,GO:0008483,GO:0009058,GO:0006520	pyridoxal phosphate binding|transaminase activity|biosynthetic process|cellular amino acid metabolic process			KOG0259	Tyrosine aminotransferase	[E]	Amino acid transport and metabolism	0.00219107	0.554424
Bra007862.1-P	LOC103842267	NADP-dependent glyceraldehyde-3-phosphate dehydrogenase	103842267	ALDH11A3; 3-chloroallyl aldehyde dehydrogenase/ glyceraldehyde-3-phosphate dehydrogenase (NADP+)			brp00010,brp00030	Glycolysis / Gluconeogenesis|Pentose phosphate pathway	KOG2450	Aldehyde dehydrogenase	[C]	Energy production and conversion	0.00213441	0.637386
Bra008271.1-P	LOC103853040	12-oxophytodienoate reductase 1	103853040	OPR1; 12-oxophytodienoate reductase			brp00592	alpha-Linolenic acid metabolism	KOG0134	NADH:flavin oxidoreductase/12-oxophytodienoate reductase	[CR]	Energy production and conversion |General function prediction only	0.00014341	0.664381
Bra008316.1-P	LOC103853081	indole glucosinolate O-methyltransferase 4	103853081	O-methyltransferase family 2 protein	GO:0008168,GO:0008171,GO:0008757,GO:0019438,GO:0042343	methyltransferase activity|O-methyltransferase activity|S-adenosylmethionine-dependent methyltransferase activity|aromatic compound biosynthetic process|indole glucosinolate metabolic process	brp00940	Phenylpropanoid biosynthesis	KOG3178	Hydroxyindole-O-methyltransferase and related SAM-dependent methyltransferases	[R]	General function prediction only	0.000160149	0.310665
Bra009221.1-P	LOC103847012	peroxidase A2	103847012	peroxidase, putative	GO:0005576,GO:0005774,GO:0020037,GO:0046872,GO:0004601,GO:0042744,GO:0006979	extracellular region|vacuolar membrane|heme binding|metal ion binding|peroxidase activity|hydrogen peroxide catabolic process|response to oxidative stress	brp00940	Phenylpropanoid biosynthesis					4.41059e-05	0.612865
Bra009759.1-P	LOC103874310	probable 6-phosphogluconolactonase 4	103874310	glucosamine/galactosamine-6-phosphate isomerase-related	GO:0005829,GO:0017057,GO:0005975,GO:0006098	cytosol|6-phosphogluconolactonase activity|carbohydrate metabolic process|pentose-phosphate shunt	brp00030	Pentose phosphate pathway	KOG3147	6-phosphogluconolactonase - like protein	[G]	Carbohydrate transport and metabolism	0.0134847	0.589956
Bra010775.1-P	LOC103835218	CSC1-like protein ERD4	103835218	ERD4 (early-responsive to dehydration 4)					KOG1134	Uncharacterized conserved protein	[R]	General function prediction only	2.99142e-06	0.655008
Bra011683.1-P	LOC103854666	peroxidase 49	103854666	peroxidase, putative			brp00940	Phenylpropanoid biosynthesis					0.000579566	0.511119
Bra012409.1-P	LOC103829825	LOW QUALITY PROTEIN: glutathione S-transferase U13	103829825	ATGSTU13 (ARABIDOPSIS THALIANA GLUTATHIONE S-TRANSFERASE TAU 13); glutathione transferase	GO:0005737,GO:0005829,GO:0004364,GO:0006749,GO:0046686,GO:0009636,GO:0009407	cytoplasm|cytosol|glutathione transferase activity|glutathione metabolic process|response to cadmium ion|response to toxic substance|toxin catabolic process	brp00480	Glutathione metabolism	KOG0406	Glutathione S-transferase	[O]	Posttranslational modification, protein turnover, chaperones	0.000467721	4.3304
Bra012422.1-P	LOC103829224	glutathione S-transferase U13-like	103829224	ATGSTU13 (ARABIDOPSIS THALIANA GLUTATHIONE S-TRANSFERASE TAU 13); glutathione transferase	GO:0005737,GO:0005829,GO:0004364,GO:0006749,GO:0046686,GO:0009636,GO:0009407	cytoplasm|cytosol|glutathione transferase activity|glutathione metabolic process|response to cadmium ion|response to toxic substance|toxin catabolic process	brp00480	Glutathione metabolism	KOG0406	Glutathione S-transferase	[O]	Posttranslational modification, protein turnover, chaperones	1.62312e-06	1.73496
Bra012676.1-P	LOC103860895	beta-amylase 3, chloroplastic	103860895	CT-BMY (CHLOROPLAST BETA-AMYLASE); beta-amylase			brp00500	Starch and sucrose metabolism					0.000158449	1.58834
Bra012788.1-P	LOC103860780	linolenate hydroperoxide lyase, chloroplastic	103860780	HPL1 (HYDROPEROXIDE LYASE 1); electron carrier/ heme binding / iron ion binding / monooxygenase	GO:0009507,GO:0020037,GO:0005506,GO:0016829,GO:0004497,GO:0016705,GO:0010597	chloroplast|heme binding|iron ion binding|lyase activity|monooxygenase activity|oxidoreductase activity, acting on paired donors, with incorporation or reduction of molecular oxygen|green leaf volatile biosynthetic process	brp00592	alpha-Linolenic acid metabolism					1.35043e-06	0.561215
Bra013009.1-P	MAM1-1	methylthioalkylmalate synthase 1, chloroplastic isoform X1	103860538	MAM1 (METHYLTHIOALKYLMALATE SYNTHASE 1); 2-isopropylmalate synthase/ methylthioalkylmalate synthase	GO:0009507,GO:0010177,GO:0019752,GO:0019761,GO:0009625,GO:0009414	chloroplast|2-(2-methylthio)ethylmalate synthase activity|carboxylic acid metabolic process|glucosinolate biosynthetic process|response to insect|response to water deprivation Bra008532.1-P GO:0009507,GO:0010177,GO:0019752,GO:0019761,GO:0009625,GO:0009414 chloroplast|2-(2-methylthio)ethylmalate synthase activity|carboxylic acid metabolic process|glucosinolate biosynthetic process|response to inse…	brp00966	Glucosinolate biosynthesis	KOG2367	Alpha-isopropylmalate synthase/homocitrate synthase	[E]	Amino acid transport and metabolism	0.000960118	0.585298
Bra013426.1-P	LOC103857749	class V chitinase	103857749	glycosyl hydrolase family 18 protein			brp00520	Amino sugar and nucleotide sugar metabolism	KOG2806	Chitinase	[G]	Carbohydrate transport and metabolism	0.00014215	0.562366
Bra013714.1-P	LOC103861272	cystine lyase CORI3	103861272	CORI3 (CORONATINE INDUCED 1); cystathionine beta-lyase/ transaminase			brp00270	Cysteine and methionine metabolism	KOG0259	Tyrosine aminotransferase	[E]	Amino acid transport and metabolism	2.39244e-05	0.441982
Bra013839.1-P	LOC103862653	argininosuccinate synthase, chloroplastic	103862653	arginosuccinate synthase family			brp00250,brp00220	Alanine, aspartate and glutamate metabolism|Arginine biosynthesis	KOG1706	Argininosuccinate synthase	[E]	Amino acid transport and metabolism	0.000885228	0.392744
Bra014044.1-P	LOC103833111	uncharacterized protein LOC103833111	103833111	TLL1 (TRIACYLGLYCEROL LIPASE-LIKE 1); triacylglycerol lipase					KOG4569	Predicted lipase	[I]	Lipid transport and metabolism	2.12846e-05	0.338166
Bra014636.1-P	LOC103863055	glucan endo-1,3-beta-glucosidase isoform X1	103863055	BGL2 (BETA-1,3-GLUCANASE 2); cellulase/ glucan 1,3-beta-glucosidase/ hydrolase, hydrolyzing O-glycosyl compounds									6.9215e-05	0.473411
Bra015853.1-P	LOC103831987	isoflavone reductase homolog P3	103831987	isoflavone reductase, putative									0.000251753	0.416382
Bra015874.1-P	LOC103831962	pathogenesis-related protein 5	103831962	ATLP-3	GO:0048046,GO:0005618,GO:0005773,GO:0031540,GO:0046686,GO:0010224,GO:0009615,GO:0009627	apoplast|cell wall|vacuole|regulation of anthocyanin biosynthetic process|response to cadmium ion|response to UV-B|response to virus|systemic acquired resistance							0.00019046	1.78814
Bra016073.1-P	LOC103831736	kunitz trypsin inhibitor 2	103831736	trypsin and protease inhibitor family protein / Kunitz family protein	GO:0048046,GO:0005618,GO:0005783,GO:0004869,GO:0030414,GO:0006952,GO:0010466,GO:0010941,GO:0080092,GO:0080027,GO:0009625,GO:0009611	apoplast|cell wall|endoplasmic reticulum|cysteine-type endopeptidase inhibitor activity|peptidase inhibitor activity|defense response|negative regulation of peptidase activity|regulation of cell death|regulation of pollen tube growth|response to herbivore|response to insect|response to wounding							0.00419959	1.67941
Bra016127.1-P	LOC103249149	peroxidase 12	103249149	peroxidase 12 (PER12) (P12) (PRXR6)			brp00940	Phenylpropanoid biosynthesis					0.000232187	1.56841
Bra016282.1-P	LOC103835605	eukaryotic translation initiation factor 5A-2	103835605	FBR12 (FUMONISIN B1-RESISTANT12); translation initiation factor					KOG3271	Translation initiation factor 5A (eIF-5A)	[J]	Translation, ribosomal structure and biogenesis	0.040324	1.80365
Bra016463.1-P	LOC103835791	4-coumarate--CoA ligase-like 5	103835791	OPCL1 (OPC-8:0 COA LIGASE1); 4-coumarate-CoA ligase			brp00592	alpha-Linolenic acid metabolism	KOG1176	Acyl-CoA synthetase	[I]	Lipid transport and metabolism	2.51346e-07	1.51308
Bra016564.1-P	LOC103835916	probable calcium-binding protein CML27	103835916	calcium-binding protein, putative			brp04626	Plant-pathogen interaction	KOG0027	Calmodulin and related proteins (EF-Hand superfamily)	[T]	Signal transduction mechanisms	0.0012009	0.615962
Bra016607.1-P	LOC103835961	alanine aminotransferase 1, mitochondrial	103835961	AlaAT1 (ALANINE AMINOTRANSFERAS); ATP binding / L-alanine:2-oxoglutarate aminotransferase			brp00710,brp00250,brp00220	Carbon fixation in photosynthetic organisms|Alanine, aspartate and glutamate metabolism|Arginine biosynthesis	KOG0258	Alanine aminotransferase	[E]	Amino acid transport and metabolism	0.0430923	1.51722
Bra016735.1-P	LOC103836113	allene oxide cyclase 4, chloroplastic	103836113	AOC4 (ALLENE OXIDE CYCLASE 4); allene-oxide cyclase			brp00592	alpha-Linolenic acid metabolism					0.000184986	1.53001
Bra016908.1-P	LOC103865912	cytochrome P450 83A1	103865912	CYP83A1 (CYTOCHROME P450 83A1); oxidoreductase, acting on paired donors, with incorporation or reduction of molecular oxygen, NADH or NADPH as one donor, and incorporation of one atom of oxygen / oxygen binding			brp00966	Glucosinolate biosynthesis	KOG0156	Cytochrome P450 CYP2 subfamily	[Q]	Secondary metabolites biosynthesis, transport and catabolism	0.000272338	1.81587
Bra017059.1-P	LOC103865735	expansin-A4	103865735	ATEXPA4 (ARABIDOPSIS THALIANA EXPANSIN A4)									0.000173933	0.658023
Bra017761.1-P	LOC103862471	peroxidase 49	103862471	peroxidase, putative			brp00940	Phenylpropanoid biosynthesis					0.000934363	0.63936
Bra017914.1-P	LOC103872979	carboxyvinyl-carboxyphosphonate phosphorylmutase, chloroplastic	103872979	mutase family protein	GO:0009507,GO:0009570,GO:0005737,GO:0008807,GO:0046912,GO:0006097	chloroplast|chloroplast stroma|cytoplasm|carboxyvinyl-carboxyphosphonate phosphorylmutase activity|transferase activity, transferring acyl groups, acyl groups converted into alkyl on transfer|glyoxylate cycle			KOG1260	Isocitrate lyase	[C]	Energy production and conversion	1.65733e-06	1.65796
Bra018006.1-P	LOC103873086	peroxidase 34	103873086	PRXCB (PEROXIDASE CB); peroxidase	GO:0048046,GO:0005618,GO:0005794,GO:0009505,GO:0005774,GO:0005773,GO:0020037,GO:0046872,GO:0004601,GO:0006952,GO:0042742,GO:0050832,GO:0042744,GO:0052033,GO:0072593,GO:0009735,GO:0009416,GO:0006979,GO:0009826	apoplast|cell wall|Golgi apparatus|plant-type cell wall|vacuolar membrane|vacuole|heme binding|metal ion binding|peroxidase activity|defense response|defense response to bacterium|defense response to fungus|hydrogen peroxide catabolic process|pathogen-associated molecular pattern dependent induction by symbiont of host innate immune response|reactive oxygen species metabolic process|response to c…	brp00940	Phenylpropanoid biosynthesis					0.000107899	0.521067
Bra018130.1-P	LOC108868769	non-heme chloroperoxidase CPO-A1	108868769	esterase/lipase/thioesterase family protein					KOG4667	Predicted esterase	[I]	Lipid transport and metabolism	0.0117888	1.74479
Bra018941.1-P				MBP2 (MYROSINASE-BINDING PROTEIN 2); sugar binding / thioglucosidase binding	GO:0010169,GO:0030246,GO:0010180,GO:0007155,GO:0006952,GO:0009908,GO:0009611	thioglucosidase complex|carbohydrate binding|thioglucosidase binding|cell adhesion|defense response|flower development|response to wounding							1.5225e-06	0.379489
Bra018969.1-P	LOC103871211	beta-D-glucopyranosyl abscisate beta-glucosidase	103871211	BGLU18 (BETA GLUCOSIDASE 18); catalytic/ cation binding / hydrolase, hydrolyzing O-glycosyl compounds			brp00906	Carotenoid biosynthesis	KOG0626	Beta-glucosidase, lactase phlorizinhydrolase, and related proteins	[G]	Carbohydrate transport and metabolism	1.18224e-05	0.487367
Bra019277.1-P	LOC103861428	dirigent protein 6	103861428	disease resistance-responsive family protein / dirigent family protein	GO:0048046,GO:0042349,GO:0042802,GO:0042803,GO:1901599,GO:0050790	apoplast|guiding stereospecific synthesis activity|identical protein binding|protein homodimerization activity|(-)-pinoresinol biosynthetic process|regulation of catalytic activity							0.00175287	0.482072
Bra019797.1-P	LOC103871970	glyceraldehyde-3-phosphate dehydrogenase GAPA2, chloroplastic isoform X1	103871970	GAPA-2 (GLYCERALDEHYDE 3-PHOSPHATE DEHYDROGENASE A SUBUNIT 2); NAD or NADH binding / binding / catalytic/ glyceraldehyde-3-phosphate dehydrogenase (phosphorylating)/ glyceraldehyde-3-phosphate dehydrogenase			brp00710	Carbon fixation in photosynthetic organisms	KOG0657	Glyceraldehyde 3-phosphate dehydrogenase	[G]	Carbohydrate transport and metabolism	0.000152162	0.486542
Bra020523.1-P				TGG1 (THIOGLUCOSIDE GLUCOHYDROLASE 1); hydrolase, hydrolyzing O-glycosyl compounds / thioglucosidase	GO:0005773,GO:0046872,GO:0019137,GO:0005975	vacuole|metal ion binding|thioglucosidase activity|carbohydrate metabolic process			KOG0626	Beta-glucosidase, lactase phlorizinhydrolase, and related proteins	[G]	Carbohydrate transport and metabolism	0.000112552	0.261761
Bra021077.1-P	LOC103833982	RGG repeats nuclear RNA binding protein A isoform X1	103833982	nuclear RNA-binding protein (RGGA)					KOG2945	Predicted RNA-binding protein	[R]	General function prediction only	0.036797	1.52793
Bra021673.1-P	LOC103865082	glutathione S-transferase F9	103865082	ATGSTF9 (GLUTATHIONE S-TRANSFERASE PHI 9); copper ion binding / glutathione binding / glutathione peroxidase/ glutathione transferase			brp00480	Glutathione metabolism	KOG0867	Glutathione S-transferase	[O]	Posttranslational modification, protein turnover, chaperones	0.00344694	0.653742
Bra021678.1-P	LOC103865086	uncharacterized protein LOC103865086	103865086	unknown protein									0.000186491	0.567688
Bra022161.1-P	LOC103869757	jacalin-related lectin 35	103869757	JR1									8.04864e-06	0.620883
Bra025728.1-P	LOC103872728	pathogenesis-related protein 5	103872728	pathogenesis-related thaumatin family protein	GO:0048046,GO:0005618,GO:0005773,GO:0031540,GO:0046686,GO:0010224,GO:0009615,GO:0009627	apoplast|cell wall|vacuole|regulation of anthocyanin biosynthetic process|response to cadmium ion|response to UV-B|response to virus|systemic acquired resistance							0.000886103	0.453155
Bra025749.1-P	LOC103872760	glutathione S-transferase DHAR1, mitochondrial	103872760	DHAR1 (dehydroascorbate reductase); copper ion binding / glutathione dehydrogenase (ascorbate)	GO:0048046,GO:0009507,GO:0009570,GO:0005829,GO:0005739,GO:0005777,GO:0005886,GO:0005773,GO:0005507,GO:0045174,GO:0004364,GO:0005244,GO:0006952,GO:0010731,GO:0043903,GO:0009753,GO:0010193,GO:0009610,GO:0010043	apoplast|chloroplast|chloroplast stroma|cytosol|mitochondrion|peroxisome|plasma membrane|vacuole|copper ion binding|glutathione dehydrogenase (ascorbate) activity|glutathione transferase activity|voltage-gated ion channel activity|defense response|protein glutathionylation|regulation of symbiosis, encompassing mutualism through parasitism|response to jasmonic acid|response to ozone|response to sy…	brp00053,brp00480	Ascorbate and aldarate metabolism|Glutathione metabolism	KOG1422	Intracellular Cl- channel CLIC, contains GST domain	[P]	Inorganic ion transport and metabolism	6.8999e-05	0.633129
Bra026022.1-P	LOC103872470	uncharacterized protein LOC103872470	103872470	unknown protein									0.0022577	0.594771
Bra026745.1-P	LOC103842881	chlorophyll a-b binding protein CP24, chloroplastic	103842881	LHCB6 (LIGHT HARVESTING COMPLEX PSII SUBUNIT 6); chlorophyll binding			brp00196	Photosynthesis - antenna proteins					1.1056e-06	0.155433
Bra026992.1-P	LOC103843154	plasma membrane-associated cation-binding protein 2-like	103843154	pep chromosome:Brapa_1.0:A09:34665771:34666372:-1 gene:Bra026992 transcript:Bra026992.1 gene_biotype:protein_coding transcript_biotype:protein_coding									3.69429e-05	1.55278
Bra027042.1-P	LOC103838391	probable serine/threonine-protein kinase kinX	103838391	pep chromosome:Brapa_1.0:A09:7843676:7844504:-1 gene:Bra027042 transcript:Bra027042.1 gene_biotype:protein_coding transcript_biotype:protein_coding description:Vacuolar calcium-binding protein-related [Source:TAIR;Acc:AT1G62480](projected from arabidopsis_thaliana,AT1G62480)									3.40264e-06	1.9486
Bra027358.1-P	LOC103870049	GDSL esterase/lipase ESM1	103870049	ESM1 (epithiospecifier modifier 1); carboxylesterase/ hydrolase, acting on ester bonds									3.75544e-06	0.621483
Bra027681.1-P	LOC103838226	dirigent protein 5	103838226	disease resistance-responsive family protein / dirigent family protein	GO:0048046,GO:0042349,GO:1901599	apoplast|guiding stereospecific synthesis activity|(-)-pinoresinol biosynthetic process							0.000952436	0.519758
Bra028087.1-P	LOC117129780	ribulose bisphosphate carboxylase large chain	117129780	large subunit of RUBISCO. Protein is tyrosine-phosphorylated and its phosphorylation state is modulated in response to ABA in Arabidopsis thaliana seeds.	GO:0009507,GO:0000287,GO:0004497,GO:0016984,GO:0009853,GO:0019253	chloroplast|magnesium ion binding|monooxygenase activity|ribulose-bisphosphate carboxylase activity|photorespiration|reductive pentose-phosphate cycle	brp00630,brp00710	Glyoxylate and dicarboxylate metabolism|Carbon fixation in photosynthetic organisms					0.000133148	0.299467
Bra028424.1-P	LOC103850135	germin-like protein subfamily 1 member 11	103850135	manganese ion binding / nutrient reservoir	GO:0048046,GO:0005618,GO:0005576,GO:0000325,GO:0005886,GO:0030145,GO:0045735,GO:0046564,GO:0033609,GO:0009651	apoplast|cell wall|extracellular region|plant-type vacuole|plasma membrane|manganese ion binding|nutrient reservoir activity|oxalate decarboxylase activity|oxalate metabolic process|response to salt stress							0.00258571	3.04694
Bra030429.1-P	LOC103868556	4-coumarate--CoA ligase 1	103868556	4CL1 (4-COUMARATE:COA LIGASE 1); 4-coumarate-CoA ligase	GO:0005737,GO:0016207,GO:0005524,GO:0009698	cytoplasm|4-coumarate-CoA ligase activity|ATP binding|phenylpropanoid metabolic process	brp00130,brp00940	Ubiquinone and other terpenoid-quinone biosynthesis|Phenylpropanoid biosynthesis	KOG1176	Acyl-CoA synthetase	[I]	Lipid transport and metabolism	1.08934e-06	0.631361
Bra031598.1-P	LOC103843426	L-ascorbate peroxidase 1, cytosolic	103843426	APX1 (ascorbate peroxidase 1); L-ascorbate peroxidase	GO:0005618,GO:0009507,GO:0009570,GO:0005829,GO:0005794,GO:0005886,GO:0009506,GO:0004130,GO:0020037,GO:0016688,GO:0046872,GO:0034599,GO:0009793,GO:0042744,GO:0046686,GO:0009735,GO:0009408,GO:0000302,GO:0009651	cell wall|chloroplast|chloroplast stroma|cytosol|Golgi apparatus|plasma membrane|plasmodesma|cytochrome-c peroxidase activity|heme binding|L-ascorbate peroxidase activity|metal ion binding|cellular response to oxidative stress|embryo development ending in seed dormancy|hydrogen peroxide catabolic process|response to cadmium ion|response to cytokinin|response to heat|response to reactive oxygen sp…	brp00053,brp00480	Ascorbate and aldarate metabolism|Glutathione metabolism					0.00040509	0.62247
Bra031771.1-P	LOC103843236	LOW QUALITY PROTEIN: pectinesterase/pectinesterase inhibitor 18	103843236	PMEPCRA (METHYLESTERASE PCR A); enzyme inhibitor/ pectinesterase			brp00040	Pentose and glucuronate interconversions					0.00115184	0.62357
Bra032620.1-P	LOC103843772	60S acidic ribosomal protein P1-3	103843772	60S acidic ribosomal protein P1 (RPP1B)	GO:0005829,GO:0022626,GO:0005634,GO:0003735,GO:0006414	cytosol|cytosolic ribosome|nucleus|structural constituent of ribosome|translational elongation	brp03010	Ribosome	KOG1762	60s acidic ribosomal protein P1	[J]	Translation, ribosomal structure and biogenesis	0.0108141	0.630312
Bra033641.1-P	LOC103828017	glucan endo-1,3-beta-glucosidase 7	103828017	glycosyl hydrolase family 17 protein	GO:0046658,GO:0005618,GO:0005576,GO:0042973,GO:0004553,GO:0030247,GO:0005975,GO:0071555	anchored component of plasma membrane|cell wall|extracellular region|glucan endo-1,3-beta-D-glucosidase activity|hydrolase activity, hydrolyzing O-glycosyl compounds|polysaccharide binding|carbohydrate metabolic process|cell wall organization							0.0202549	0.573111
Bra034755.1-P	LOC103870251	cysteine proteinase inhibitor 6-like	103870251	cysteine protease inhibitor, putative / cystatin, putative	GO:0005829,GO:0005783,GO:0005576,GO:0050897,GO:0004869,GO:0002020,GO:0006952,GO:0006972,GO:2000117,GO:0009409,GO:0006979,GO:0009414	cytosol|endoplasmic reticulum|extracellular region|cobalt ion binding|cysteine-type endopeptidase inhibitor activity|protease binding|defense response|hyperosmotic response|negative regulation of cysteine-type endopeptidase activity|response to cold|response to oxidative stress|response to water deprivation							0.000597776	1.5151
Bra034927.1-P	LOC103833307	glyceraldehyde-3-phosphate dehydrogenase GAPB, chloroplastic	103833307	GAPB (GLYCERALDEHYDE-3-PHOSPHATE DEHYDROGENASE B SUBUNIT); glyceraldehyde-3-phosphate dehydrogenase (NADP+)/ glyceraldehyde-3-phosphate dehydrogenase			brp00710	Carbon fixation in photosynthetic organisms	KOG0657	Glyceraldehyde 3-phosphate dehydrogenase	[G]	Carbohydrate transport and metabolism	5.68389e-05	0.469042
Bra035006.1-P	LOC103848073	nitrilase 2	103848073	NIT2 (nitrilase 2); indole-3-acetonitrile nitrilase/ indole-3-acetonitrile nitrile hydratase/ nitrilase	GO:0005829,GO:0005886,GO:0080061,GO:0080109,GO:0000257,GO:0009684,GO:0046686	cytosol|plasma membrane|indole-3-acetonitrile nitrilase activity|indole-3-acetonitrile nitrile hydratase activity|nitrilase activity|indoleacetic acid biosynthetic process|response to cadmium ion	brp00910,brp00380,brp00460	Nitrogen metabolism|Tryptophan metabolism|Cyanoamino acid metabolism	KOG0805	Carbon-nitrogen hydrolase	[E]	Amino acid transport and metabolism	0.000378788	0.371908
Bra035214.1-P	LOC103833946	cystine lyase CORI3 isoform X2	103833946	CORI3 (CORONATINE INDUCED 1); cystathionine beta-lyase/ transaminase	GO:0030170,GO:0008483,GO:0009058,GO:0006520	pyridoxal phosphate binding|transaminase activity|biosynthetic process|cellular amino acid metabolic process			KOG0259	Tyrosine aminotransferase	[E]	Amino acid transport and metabolism	0.00206516	0.654496
Bra036240.1-P	LOC103836715	photosystem I reaction center subunit II-1, chloroplastic	103836715	PSAD-1 (photosystem I subunit D-1)	GO:0009507,GO:0009941,GO:0009534,GO:0009535,GO:0016020,GO:0009538,GO:0010287,GO:0009579,GO:0015979	chloroplast|chloroplast envelope|chloroplast thylakoid|chloroplast thylakoid membrane|membrane|photosystem I reaction center|plastoglobule|thylakoid|photosynthesis	brp00195	Photosynthesis					9.27079e-05	0.471591
Bra036259.1-P	LOC103836736	glutathione S-transferase F3	103836736	ATGSTF3 (GLUTATHIONE S-TRANSFERASE F3); glutathione transferase	GO:0005737,GO:0005829,GO:0005886,GO:0004364,GO:0050832,GO:0006749,GO:0009636,GO:0009407	cytoplasm|cytosol|plasma membrane|glutathione transferase activity|defense response to fungus|glutathione metabolic process|response to toxic substance|toxin catabolic process	brp00480	Glutathione metabolism	KOG0867	Glutathione S-transferase	[O]	Posttranslational modification, protein turnover, chaperones	0.0415276	0.6607
Bra037954.1-P	LOC103871089	GDSL esterase/lipase At1g54020 isoform X1	103871089	myrosinase-associated protein, putative									5.48355e-06	0.413958
Bra037955.1-P	LOC103871088	inactive GDSL esterase/lipase-like protein 25	103871088	GDSL-motif lipase, putative									0.00470342	0.551759
Bra037958.1-P	LOC103871086	epithiospecifier protein	103871086	ESP (EPITHIOSPECIFIER PROTEIN); enzyme regulator					KOG0379	Kelch repeat-containing proteins	[R]	General function prediction only	5.02546e-05	0.662911
Bra037992.1-P	LOC103871045	probable acyl-activating enzyme 18, peroxisomal	103871045	AAE18 (ACYL-ACTIVATING ENZYME 18); catalytic/ ligase					KOG1175	Acyl-CoA synthetase	[I]	Lipid transport and metabolism	0.0183641	1.50552
Bra038088.1-P	LOC103833505	beta-amylase 5	103833505	BAM5 (BETA-AMYLASE 5); beta-amylase			brp00500	Starch and sucrose metabolism					3.60248e-06	1.86313
Bra039131.1-P	LOC103870959	mitochondrial outer membrane protein porin 1	103870959	VDAC1 (VOLTAGE DEPENDENT ANION CHANNEL 1); voltage-gated anion channel					KOG3126	Porin/voltage-dependent anion-selective channel protein	[P]	Inorganic ion transport and metabolism	6.78032e-05	1.55203
Bra039555.1-P	LOC103870979	BAHD acyltransferase At5g47980	103870979	transferase family protein	GO:0016747	transferase activity, transferring acyl groups other than amino-acyl groups							0.00405052	0.626119
Bra039578.1-P	LOC103848721	annexin D1 isoform X2	103848721	ANNAT1 (ANNEXIN ARABIDOPSIS 1); ATP binding / calcium ion binding / calcium-dependent phospholipid binding / copper ion binding / peroxidase/ protein homodimerization	GO:0048046,GO:0005618,GO:0009507,GO:0009570,GO:0005829,GO:0016020,GO:0005739,GO:0005886,GO:0009506,GO:0009579,GO:0005774,GO:0005773,GO:0005524,GO:0005509,GO:0005544,GO:0005507,GO:0004601,GO:0042803,GO:0008270,GO:0070588,GO:0071435,GO:0009737,GO:0046686,GO:0009409,GO:0009408,GO:0006970,GO:0009651,GO:0009414	apoplast|cell wall|chloroplast|chloroplast stroma|cytosol|membrane|mitochondrion|plasma membrane|plasmodesma|thylakoid|vacuolar membrane|vacuole|ATP binding|calcium ion binding|calcium-dependent phospholipid binding|copper ion binding|peroxidase activity|protein homodimerization activity|zinc ion binding|calcium ion transmembrane transport|potassium ion export|response to abscisic acid|response t…			KOG0819	Annexin	[U]	Intracellular trafficking, secretion, and vesicular transport	0.000879155	2.36364
Bra039702.1-P	LOC103871098	epithiospecifier protein	103871098	ESP (EPITHIOSPECIFIER PROTEIN); enzyme regulator					KOG0379	Kelch repeat-containing proteins	[R]	General function prediction only	0.00508455	2.30888
Bra039816.1-P	LOC103847964	peroxidase 32	103847964	peroxidase 32 (PER32) (P32) (PRXR3)	GO:0005618,GO:0005576,GO:0016020,GO:0005773,GO:0020037,GO:0046872,GO:0004601,GO:0042744,GO:0009735,GO:0006979	cell wall|extracellular region|membrane|vacuole|heme binding|metal ion binding|peroxidase activity|hydrogen peroxide catabolic process|response to cytokinin|response to oxidative stress	brp00940	Phenylpropanoid biosynthesis					3.02622e-06	0.657368
Bra039825.1-P				TGG1 (THIOGLUCOSIDE GLUCOHYDROLASE 1); hydrolase, hydrolyzing O-glycosyl compounds / thioglucosidase	GO:0005773,GO:0046872,GO:0019137,GO:0005975	vacuole|metal ion binding|thioglucosidase activity|carbohydrate metabolic process			KOG0626	Beta-glucosidase, lactase phlorizinhydrolase, and related proteins	[G]	Carbohydrate transport and metabolism	7.60888e-06	0.456256
Bra039974.1-P	LOC103864962	tropinone reductase homolog At2g30670	103864962	tropinone reductase, putative / tropine dehydrogenase, putative	GO:0016491	oxidoreductase activity	brp00960	Tropane, piperidine and pyridine alkaloid biosynthesis	KOG0725	Reductases with broad range of substrate specificities	[R]	General function prediction only	0.000472212	0.560308
