# Supplementary material for: iTRAQ-based quantitative proteome analysis insights into cold stress of Winter Rapeseed (Brassica rapa L.) grown in the field
Source: Sci Rep. 2021 Dec 6;11:23434. doi: 10.1038/s41598-021-02707-z (PMC8648733; doi:10.1038/s41598-021-02707-z)
Supplement: Supplementary file 4 — Supplementary Table S4. [file 41598_2021_2707_MOESM4_ESM.xlsx]

## Sheet: Table S4
Table S4. Differentially accumulated proteins between Le d and Le CK
Accession		Accession	Gene Name	Description	Product	GeneID	GO_id	GO_term	pathway	pathway_description	KOG_id	KOG_abbreviation	KOG_description	KOG_function_class		P-value	FC
Bra002332.1-P		Bra000058.1-P	LOC103857778	peroxidase 22	103857778	GO:0005576,GO:0009505,GO:0005773,GO:0020037,GO:0046872,GO:0004601,GO:0042744,GO:0006979,GO:0009651,GO:0010043	extracellular region|plant-type cell wall|vacuole|heme binding|metal ion binding|peroxidase activity|hydrogen peroxide catabolic process|response to oxidative stress|response to salt stress|response to zinc ion	brp00940	Phenylpropanoid biosynthesis							0.00155873	0.586967
Bra039506.1-P		Bra000115.1-P	LOC103857841	ricin B-like lectin EULS3 isoform X1	103857841											0.000588397	1.53124
Bra019493.1-P		Bra000129.1-P	LOC103857860	jacalin-related lectin 22	103857860	GO:0030246	carbohydrate binding									2.43919e-05	1.84759
Bra029922.1-P		Bra000137.1-P	LOC103857870	kunitz trypsin inhibitor 4	103857870	GO:0005739,GO:0004866,GO:0042742,GO:0012501,GO:0042542,GO:0009625,GO:0002237,GO:0002238,GO:0009624,GO:0009751,GO:0009651,GO:0009611	mitochondrion|endopeptidase inhibitor activity|defense response to bacterium|programmed cell death|response to hydrogen peroxide|response to insect|response to molecule of bacterial origin|response to molecule of fungal origin|response to nematode|response to salicylic acid|response to salt stress|response to wounding									0.000330803	0.344887
Bra018379.1-P		Bra000263.1-P	LOC103858021	protein COLD-REGULATED 15B, chloroplastic	103858021	GO:0009507,GO:0009941,GO:0009570,GO:0005534,GO:0008289,GO:0009631,GO:0050832,GO:0010150,GO:0009737,GO:0009409	chloroplast|chloroplast envelope|chloroplast stroma|galactose binding|lipid binding|cold acclimation|defense response to fungus|leaf senescence|response to abscisic acid|response to cold									2.36485e-05	3.19987
Bra020912.1-P		Bra000265.1-P	LOC103858020	protein COLD-REGULATED 15B, chloroplastic	103858020	GO:0009507,GO:0009941,GO:0009570,GO:0005534,GO:0008289,GO:0009631,GO:0050832,GO:0010150,GO:0009737,GO:0009409	chloroplast|chloroplast envelope|chloroplast stroma|galactose binding|lipid binding|cold acclimation|defense response to fungus|leaf senescence|response to abscisic acid|response to cold									4.48989e-05	2.87208
Bra017219.1-P		Bra000315.1-P	LOC103858083	endochitinase At2g43620	103858083	GO:0048046,GO:0005622,GO:0008061,GO:0004568,GO:0006040,GO:0016998,GO:0006032,GO:0006952,GO:0000272	apoplast|intracellular|chitin binding|chitinase activity|amino sugar metabolic process|cell wall macromolecule catabolic process|chitin catabolic process|defense response|polysaccharide catabolic process	brp00520	Amino sugar and nucleotide sugar metabolism	KOG4742	Predicted chitinase	[R]	General function prediction only			8.12833e-07	2.79752
Bra035593.1-P		Bra000474.1-P	LOC103858271	glutathione S-transferase U5	103858271			brp00480	Glutathione metabolism	KOG0406	Glutathione S-transferase	[O]	Posttranslational modification, protein turnover, chaperones			0.000904838	1.51633
Bra008903.1-P		Bra000875.1-P	LOC103858758	glutathione S-transferase F3	103858758	GO:0005737,GO:0005829,GO:0005886,GO:0004364,GO:0050832,GO:0006749,GO:0009636,GO:0009407	cytoplasm|cytosol|plasma membrane|glutathione transferase activity|defense response to fungus|glutathione metabolic process|response to toxic substance|toxin catabolic process	brp00480	Glutathione metabolism	KOG0867	Glutathione S-transferase	[O]	Posttranslational modification, protein turnover, chaperones			3.83344e-06	2.6708
Bra015316.1-P		Bra000876.1-P	LOC103858759	glutathione S-transferase F2	103858759			brp00480	Glutathione metabolism	KOG0867	Glutathione S-transferase	[O]	Posttranslational modification, protein turnover, chaperones			0.000738538	1.92603
Bra015815.1-P		Bra000913.1-P	LOC103858800	uncharacterized protein LOC103858800	103858800											0.000666706	1.81092
Bra038700.1-P		Bra000974.1-P	LOC103858873	probable aquaporin PIP1-4	103858873					KOG0223	Aquaporin (major intrinsic protein family)	[G]	Carbohydrate transport and metabolism			1.92258e-05	0.587823
Bra028087.1-P		Bra000996.1-P	LOC103858898	protein SIEVE ELEMENT OCCLUSION A	103858898	GO:0042803,GO:0043621,GO:0010088	protein homodimerization activity|protein self-association|phloem development									3.70573e-05	0.507614
Bra037954.1-P		Bra001078.1-P	LOC103859000	cytochrome P450 89A9	103859000					KOG0156	Cytochrome P450 CYP2 subfamily	[Q]	Secondary metabolites biosynthesis, transport and catabolism			2.20757e-05	1.90625
Bra009298.1-P		Bra001291.1-P	LOC103859273	uncharacterized protein LOC103859273	103859273											3.47653e-05	2.63175
Bra030570.1-P		Bra001788.1-P	LOC103859855	reactive Intermediate Deaminase A, chloroplastic isoform X2	103859855					KOG2317	Putative translation initiation inhibitor UK114/IBM1	[J]	Translation, ribosomal structure and biogenesis			0.0201264	0.665656
Bra036490.1-P		Bra001958.1-P	LOC103846065	non-symbiotic hemoglobin 1	103846065	GO:0005618,GO:0005829,GO:0005886,GO:0009506,GO:0020037,GO:0046872,GO:0019825,GO:0001666	cell wall|cytosol|plasma membrane|plasmodesma|heme binding|metal ion binding|oxygen binding|response to hypoxia			KOG3378	Globins and related hemoproteins	[C]	Energy production and conversion			0.000116574	1.98028
Bra015172.1-P		Bra002216.1-P	LOC103845778	stem-specific protein TSJT1-like	103845778	GO:0004066,GO:0005524,GO:0042803,GO:0006541,GO:0070981	asparagine synthase (glutamine-hydrolyzing) activity|ATP binding|protein homodimerization activity|glutamine metabolic process|L-asparagine biosynthetic process									0.000147015	0.593113
Bra030262.1-P		Bra002332.1-P	LOC103845641	sucrose synthase 1	103845641	GO:0005829,GO:0009506,GO:0016157,GO:0046686,GO:0009409,GO:0009413,GO:0009749,GO:0001666,GO:0010555,GO:0006970,GO:0072708,GO:0009744,GO:0009414,GO:0005985	cytosol|plasmodesma|sucrose synthase activity|response to cadmium ion|response to cold|response to flooding|response to glucose|response to hypoxia|response to mannitol|response to osmotic stress|response to sorbitol|response to sucrose|response to water deprivation|sucrose metabolic process	brp00500	Starch and sucrose metabolism	KOG0853	Glycosyltransferase	[M]	Cell wall/membrane/envelope biogenesis			2.25232e-05	0.659671
Bra020963.1-P		Bra003009.1-P	LOC103844876	flavone 3'-O-methyltransferase 1	103844876	GO:0005737,GO:0005634,GO:0005886,GO:0009506,GO:0017096,GO:0047763,GO:0030744,GO:0033799,GO:0030755,GO:0051555,GO:0009809,GO:0030187	cytoplasm|nucleus|plasma membrane|plasmodesma|acetylserotonin O-methyltransferase activity|caffeate O-methyltransferase activity|luteolin O-methyltransferase activity|myricetin 3-O-methyltransferase activity|quercetin 3-O-methyltransferase activity|flavonol biosynthetic process|lignin biosynthetic process|melatonin biosynthetic process Bra019031.1-P GO:0005737,GO:0005634,GO:0005886,GO:0009506,GO:…	brp00940	Phenylpropanoid biosynthesis	KOG3178	Hydroxyindole-O-methyltransferase and related SAM-dependent methyltransferases	[R]	General function prediction only			0.0255373	1.58167
Bra017761.1-P		Bra003163.1-P	LOC103829957	uncharacterized protein C167.05-like	103829957	GO:0005886,GO:0016208,GO:0006950	plasma membrane|AMP binding|response to stress									2.06384e-07	1.70651
Bra023450.1-P		Bra003190.1-P	LOC103829987	DJ-1 protein homolog F	103829987			brp00620	Pyruvate metabolism	KOG2764	Putative transcriptional regulator DJ-1	[RV]	General function prediction only |Defense mechanisms			3.00265e-06	0.260702
Bra004744.1-P		Bra003560.1-P	LOC103830429	ADP,ATP carrier protein 1, chloroplastic	103830429											0.00452	0.63125
Bra011405.1-P		Bra003645.1-P	LOC103830524	glutathione S-transferase U20	103830524			brp00480	Glutathione metabolism	KOG0406	Glutathione S-transferase	[O]	Posttranslational modification, protein turnover, chaperones			0.000747253	0.571781
Bra027350.1-P		Bra003732.1-P	LOC103830625	dehydrin ERD14	103830625	GO:0009507,GO:0005829,GO:0005886,GO:0005509,GO:0009631,GO:0009737,GO:0009409,GO:0009269	chloroplast|cytosol|plasma membrane|calcium ion binding|cold acclimation|response to abscisic acid|response to cold|response to desiccation									6.06997e-05	1.62196
Bra038088.1-P		Bra003939.1-P	LOC103830869	MLP-like protein 31	103830869	GO:0006952,GO:0009607	defense response|response to biotic stimulus									4.0273e-05	0.385611
Bra007038.1-P		Bra004627.1-P	LOC103866563	S-formylglutathione hydrolase	103866563	GO:0048046,GO:0052689,GO:0018738,GO:0046294,GO:0046686	apoplast|carboxylic ester hydrolase activity|S-formylglutathione hydrolase activity|formaldehyde catabolic process|response to cadmium ion			KOG3101	Esterase D	[R]	General function prediction only			0.0192013	0.661454
Bra024087.1-P		Bra004744.1-P	LOC103866695	3-isopropylmalate dehydratase small subunit 1	103866695			brp00290,brp00966	Valine, leucine and isoleucine biosynthesis|Glucosinolate biosynthesis	KOG0454	3-isopropylmalate dehydratase (aconitase superfamily)	[E]	Amino acid transport and metabolism			1.64353e-05	0.54752
Bra017855.1-P		Bra004892.1-P	LOC103866863	ribosome biogenesis protein BOP1 homolog	103866863	GO:0005654,GO:0070545,GO:0030687,GO:0043021,GO:0007276,GO:0000463,GO:0051302	nucleoplasm|PeBoW complex|preribosome, large subunit precursor|ribonucleoprotein complex binding|gamete generation|maturation of LSU-rRNA from tricistronic rRNA transcript (SSU-rRNA, 5.8S rRNA, LSU-rRNA)|regulation of cell division			KOG0650	WD40 repeat nucleolar protein Bop1, involved in ribosome biogenesis	[J]	Translation, ribosomal structure and biogenesis			0.00231485	2.06017
Bra013282.1-P		Bra005012.1-P	LOC103867010	delta-1-pyrroline-5-carboxylate synthase A isoform X1	103867010			brp00330	Arginine and proline metabolism	KOG4165	Gamma-glutamyl phosphate reductase	[E]	Amino acid transport and metabolism			0.000181948	1.5275
Bra013164.1-P		Bra005153.1-P	LOC103867157	non-specific lipid-transfer protein 1	103867157	GO:0031225,GO:0008289,GO:0006810	anchored component of membrane|lipid binding|transport									3.98345e-05	0.619272
Bra011683.1-P		Bra005378.1-P	LOC103867404	receptor-like protein EIX1	103867404					KOG0619	FOG: Leucine rich repeat	[R]	General function prediction only			5.34782e-06	1.50366
Bra016589.1-P		Bra005438.1-P	LOC103867468	probable methyltransferase PMT25	103867468											2.82321e-06	0.663462
Bra039816.1-P		Bra005641.1-P	UGT74C1-1	UDP-glycosyltransferase 74C1	103867698					KOG1192	UDP-glucuronosyl and UDP-glucosyl transferase	[GC]	Carbohydrate transport and metabolism |Energy production and conversion			8.26301e-06	0.521562
Bra032319.1-P		Bra006664.1-P	LOC103856564	mitochondrial outer membrane protein porin 1	103856564					KOG3126	Porin/voltage-dependent anion-selective channel protein	[P]	Inorganic ion transport and metabolism			0.00188255	1.51218
Bra016293.1-P		Bra006716.1-P								KOG3109	Haloacid dehalogenase-like hydrolase	[R]	General function prediction only			0.000433093	0.568248
Bra002216.1-P		Bra006784.1-P	LOC103856714	temperature-induced lipocalin-1	103856714	GO:0009941,GO:0031969,GO:0005737,GO:0009898,GO:0005783,GO:0005794,GO:0005739,GO:0005886,GO:0009506,GO:0005774,GO:0005773,GO:0045735,GO:0005215,GO:0030644,GO:0006883,GO:0010286,GO:0042538,GO:0006629,GO:1902884,GO:1901002,GO:0009409,GO:0009735,GO:0050826,GO:0009408,GO:0009644,GO:0009416,GO:1901562,GO:0009414,GO:0010431	chloroplast envelope|chloroplast membrane|cytoplasm|cytoplasmic side of plasma membrane|endoplasmic reticulum|Golgi apparatus|mitochondrion|plasma membrane|plasmodesma|vacuolar membrane|vacuole|nutrient reservoir activity|transporter activity|cellular chloride ion homeostasis|cellular sodium ion homeostasis|heat acclimation|hyperosmotic salinity response|lipid metabolic process|positive regulatio…			KOG4824	Apolipoprotein D/Lipocalin	[M]	Cell wall/membrane/envelope biogenesis			4.05648e-05	2.65799
Bra037958.1-P		Bra006905.1-P	LOC103841152	phosphoglucan phosphatase DSP4, chloroplastic isoform X2	103841152	GO:0009507,GO:0009570,GO:0019203,GO:0030247,GO:0008138,GO:0007623,GO:0005983,GO:0005982	chloroplast|chloroplast stroma|carbohydrate phosphatase activity|polysaccharide binding|protein tyrosine/serine/threonine phosphatase activity|circadian rhythm|starch catabolic process|starch metabolic process			KOG1616	Protein involved in Snf1 protein kinase complex assembly	[G]	Carbohydrate transport and metabolism			0.000321309	1.64161
Bra025858.1-P		Bra007038.1-P	LOC103841315	universal stress protein PHOS32	103841315	GO:0009507,GO:0005829,GO:0005634,GO:0005886,GO:0005524,GO:0002238,GO:0006950	chloroplast|cytosol|nucleus|plasma membrane|ATP binding|response to molecule of fungal origin|response to stress									1.19675e-07	0.640616
Bra013576.1-P		Bra007862.1-P	LOC103842267	NADP-dependent glyceraldehyde-3-phosphate dehydrogenase	103842267			brp00010,brp00030	Glycolysis / Gluconeogenesis|Pentose phosphate pathway	KOG2450	Aldehyde dehydrogenase	[C]	Energy production and conversion			0.00234108	1.82748
Bra024879.1-P		Bra008025.1-P	LOC103249164	trypsin inhibitor B precursor	103249164	GO:0048046,GO:0005618,GO:0005783,GO:0004869,GO:0030414,GO:0006952,GO:0010466,GO:0010941,GO:0080092,GO:0080027,GO:0009625,GO:0009611	apoplast|cell wall|endoplasmic reticulum|cysteine-type endopeptidase inhibitor activity|peptidase inhibitor activity|defense response|negative regulation of peptidase activity|regulation of cell death|regulation of pollen tube growth|response to herbivore|response to insect|response to wounding									1.70833e-05	7.53302
Bra027358.1-P		Bra008242.1-P	LOC103853006	dehydrin ERD14	103853006	GO:0009507,GO:0005829,GO:0005886,GO:0005509,GO:0009631,GO:0009737,GO:0009409,GO:0009269	chloroplast|cytosol|plasma membrane|calcium ion binding|cold acclimation|response to abscisic acid|response to cold|response to desiccation									0.00136221	1.75825
Bra019075.1-P		Bra008271.1-P	LOC103853040	12-oxophytodienoate reductase 1	103853040			brp00592	alpha-Linolenic acid metabolism	KOG0134	NADH:flavin oxidoreductase/12-oxophytodienoate reductase	[CR]	Energy production and conversion |General function prediction only			0.000119799	0.579204
Bra005438.1-P		Bra008316.1-P	LOC103853081	indole glucosinolate O-methyltransferase 4	103853081	GO:0008168,GO:0008171,GO:0008757,GO:0019438,GO:0042343	methyltransferase activity|O-methyltransferase activity|S-adenosylmethionine-dependent methyltransferase activity|aromatic compound biosynthetic process|indole glucosinolate metabolic process	brp00940	Phenylpropanoid biosynthesis	KOG3178	Hydroxyindole-O-methyltransferase and related SAM-dependent methyltransferases	[R]	General function prediction only			0.000261446	0.424117
Bra026272.1-P		Bra008903.1-P	LOC103846653	tubulin beta-6 chain	103846653	GO:0005737,GO:0005874,GO:0015630,GO:0005886,GO:0005525,GO:0003924,GO:0005200,GO:0007017,GO:0009409,GO:0009651	cytoplasm|microtubule|microtubule cytoskeleton|plasma membrane|GTP binding|GTPase activity|structural constituent of cytoskeleton|microtubule-based process|response to cold|response to salt stress	brp04145	Phagosome	KOG1375	Beta tubulin	[Z]	Cytoskeleton			1.85295e-06	0.306088
Bra020523.1-P		Bra008912.1-P	LOC103846663	cysteine proteinase inhibitor 1	103846663	GO:0005829,GO:0005783,GO:0005886,GO:0005774,GO:0004869,GO:0002020,GO:0070417,GO:0034605,GO:0042631,GO:0006952,GO:2000117,GO:0009611	cytosol|endoplasmic reticulum|plasma membrane|vacuolar membrane|cysteine-type endopeptidase inhibitor activity|protease binding|cellular response to cold|cellular response to heat|cellular response to water deprivation|defense response|negative regulation of cysteine-type endopeptidase activity|response to wounding									0.00393988	1.61297
Bra000996.1-P		Bra009146.1-P	LOC103846932	UDP-glycosyltransferase 76C5	103846932					KOG1192	UDP-glucuronosyl and UDP-glucosyl transferase	[GC]	Carbohydrate transport and metabolism |Energy production and conversion			0.000626774	0.623789
Bra027127.1-P		Bra009220.1-P	LOC103847010	peroxidase A2	103847010			brp00940	Phenylpropanoid biosynthesis							0.00354381	1.72025
Bra040903.1-P		Bra009221.1-P	LOC103847012	peroxidase A2	103847012	GO:0005576,GO:0005774,GO:0020037,GO:0046872,GO:0004601,GO:0042744,GO:0006979	extracellular region|vacuolar membrane|heme binding|metal ion binding|peroxidase activity|hydrogen peroxide catabolic process|response to oxidative stress	brp00940	Phenylpropanoid biosynthesis							2.15901e-06	2.12549
Bra030140.1-P		Bra009236.1-P	LOC103847030	polygalacturonase inhibitor 1	103847030	GO:0005618,GO:0005576,GO:0005794,GO:0016020,GO:0009505,GO:0009506,GO:0090353	cell wall|extracellular region|Golgi apparatus|membrane|plant-type cell wall|plasmodesma|polygalacturonase inhibitor activity									0.00449516	1.83515
Bra021678.1-P		Bra009298.1-P	LOC103847097	aspartyl protease AED3	103847097					KOG1339	Aspartyl protease	[O]	Posttranslational modification, protein turnover, chaperones			2.897e-05	0.655637
Bra000137.1-P		Bra009759.1-P	LOC103874310	probable 6-phosphogluconolactonase 4	103874310	GO:0005829,GO:0017057,GO:0005975,GO:0006098	cytosol|6-phosphogluconolactonase activity|carbohydrate metabolic process|pentose-phosphate shunt	brp00030	Pentose phosphate pathway	KOG3147	6-phosphogluconolactonase - like protein	[G]	Carbohydrate transport and metabolism			9.39206e-05	4.54139
Bra003190.1-P		Bra010189.1-P	LOC103874772	granule-bound starch synthase 1, chloroplastic/amyloplastic	103874772			brp00500	Starch and sucrose metabolism							4.58781e-05	1.52108
Bra040046.1-P		Bra011160.1-P	LOC103853001	subtilisin-like protease SBT2.6	103853001	GO:0005618,GO:0005576,GO:0016020,GO:0004252	cell wall|extracellular region|membrane|serine-type endopeptidase activity									3.06898e-05	0.500495
Bra006716.1-P		Bra011405.1-P				GO:0048046,GO:0009507,GO:0009941,GO:0009570,GO:0009534,GO:0005960,GO:0005739,GO:0016594,GO:0004375,GO:0006546,GO:0019464,GO:0046686	apoplast|chloroplast|chloroplast envelope|chloroplast stroma|chloroplast thylakoid|glycine cleavage complex|mitochondrion|glycine binding|glycine dehydrogenase (decarboxylating) activity|glycine catabolic process|glycine decarboxylation via glycine cleavage system|response to cadmium ion			KOG2040	Glycine dehydrogenase (decarboxylating)	[E]	Amino acid transport and metabolism			3.15567e-07	0.606305
Bra020239.1-P		Bra011683.1-P	LOC103854666	peroxidase 49	103854666			brp00940	Phenylpropanoid biosynthesis							0.000241041	0.320376
Bra008271.1-P		Bra011827.1-P	LOC103853308	uncharacterized protein LOC103853308	103853308	GO:0005634,GO:0103053,GO:0035514,GO:0046872,GO:0006281	nucleus|1-ethyladenine demethylase activity|DNA demethylase activity|metal ion binding|DNA repair									7.11036e-05	0.595818
Bra015938.1-P		Bra012230.1-P	LOC103829428	dehydrin ERD10	103829428	GO:0005737,GO:0005829,GO:0016020,GO:0005634,GO:0009506,GO:0003779,GO:0009631,GO:0010029,GO:0009737,GO:0009409,GO:0009414	cytoplasm|cytosol|membrane|nucleus|plasmodesma|actin binding|cold acclimation|regulation of seed germination|response to abscisic acid|response to cold|response to water deprivation									2.51704e-05	2.13004
Bra017121.1-P		Bra012996.1-P	LOC103860552	protein COBRA	103860552											1.63368e-06	0.631073
Bra008316.1-P		Bra013009.1-P	MAM1-1	methylthioalkylmalate synthase 1, chloroplastic isoform X1	103860538	GO:0009507,GO:0010177,GO:0019752,GO:0019761,GO:0009625,GO:0009414	chloroplast|2-(2-methylthio)ethylmalate synthase activity|carboxylic acid metabolic process|glucosinolate biosynthetic process|response to insect|response to water deprivation Bra008532.1-P GO:0009507,GO:0010177,GO:0019752,GO:0019761,GO:0009625,GO:0009414 chloroplast|2-(2-methylthio)ethylmalate synthase activity|carboxylic acid metabolic process|glucosinolate biosynthetic process|response to inse…	brp00966	Glucosinolate biosynthesis	KOG2367	Alpha-isopropylmalate synthase/homocitrate synthase	[E]	Amino acid transport and metabolism			0.00012843	0.224688
Bra026229.1-P		Bra013164.1-P	LOC103860348	xyloglucan endotransglucosylase/hydrolase	103860348	GO:0048046,GO:0005618,GO:0004553,GO:0016762,GO:0042546,GO:0071555,GO:0010411	apoplast|cell wall|hydrolase activity, hydrolyzing O-glycosyl compounds|xyloglucan:xyloglucosyl transferase activity|cell wall biogenesis|cell wall organization|xyloglucan metabolic process									1.92462e-06	0.626403
Bra005641.1-P		Bra013206.1-P	LOC103860301	dehydrin HIRD11	103860301											6.18455e-05	1.57732
Bra024112.1-P		Bra013282.1-P	LOC103856042	probable methyltransferase PMT14	103856042											1.43614e-06	0.494203
Bra031132.1-P		Bra013476.1-P	LOC103858408	berberine bridge enzyme-like 19	103858408											5.96952e-06	1.68883
Bra016908.1-P		Bra013576.1-P	LOC103859651	peroxidase 42	103859651			brp00940	Phenylpropanoid biosynthesis							3.50845e-06	0.329302
Bra032734.1-P		Bra013931.1-P	LOC103863671	putative glucose-6-phosphate 1-epimerase	103863671			brp00010	Glycolysis / Gluconeogenesis	KOG1594	Uncharacterized enzymes related to aldose 1-epimerase	[G]	Carbohydrate transport and metabolism			3.46018e-06	1.6284
Bra005153.1-P		Bra014044.1-P	LOC103833111	uncharacterized protein LOC103833111	103833111					KOG4569	Predicted lipase	[I]	Lipid transport and metabolism			0.000681582	1.65208
Bra026653.1-P		Bra014308.1-P	LOC103832814	myrosinase-binding protein 2	103832814	GO:0010169,GO:0030246,GO:0010180,GO:0007155,GO:0006952,GO:0009908,GO:0009611	thioglucosidase complex|carbohydrate binding|thioglucosidase binding|cell adhesion|defense response|flower development|response to wounding									1.10339e-05	1.54893
Bra028768.1-P		Bra014890.1-P	LOC103828799	berberine bridge enzyme-like 13	103828799	GO:0005618,GO:0005576,GO:0045551,GO:0050268,GO:0050660,GO:0052747	cell wall|extracellular region|cinnamyl-alcohol dehydrogenase activity|coniferyl-alcohol dehydrogenase activity|flavin adenine dinucleotide binding|sinapyl alcohol dehydrogenase activity	brp00940	Phenylpropanoid biosynthesis							1.06662e-05	1.51237
Bra003645.1-P		Bra015172.1-P	LOC103828506	subtilisin-like protease SBT1.8	103828506	GO:0005618,GO:0005576,GO:0005794,GO:0009505,GO:0009506,GO:0004252	cell wall|extracellular region|Golgi apparatus|plant-type cell wall|plasmodesma|serine-type endopeptidase activity									0.000235588	0.600607
Bra011160.1-P		Bra015316.1-P	LOC103844255	probable methyltransferase PMT8 isoform X1	103844255	GO:0005768,GO:0005794,GO:0000139,GO:0016021,GO:0005802,GO:0005774,GO:0008757,GO:0032259	endosome|Golgi apparatus|Golgi membrane|integral component of membrane|trans-Golgi network|vacuolar membrane|S-adenosylmethionine-dependent methyltransferase activity|methylation									7.52438e-07	0.658369
Bra023087.1-P		Bra015693.1-P	LOC103832166	alcohol dehydrogenase class-P	103832166	GO:0005829,GO:0005886,GO:0004022,GO:0000166,GO:0042803,GO:0008270,GO:1900039,GO:0009737,GO:0046686,GO:0031000,GO:0009409,GO:0032355,GO:0009413,GO:0042542,GO:0001666,GO:0006970,GO:0009651,GO:0009744,GO:0009414	cytosol|plasma membrane|alcohol dehydrogenase (NAD) activity|nucleotide binding|protein homodimerization activity|zinc ion binding|positive regulation of cellular response to hypoxia|response to abscisic acid|response to cadmium ion|response to caffeine|response to cold|response to estradiol|response to flooding|response to hydrogen peroxide|response to hypoxia|response to osmotic stress|response…	brp00010,brp00071,brp00592,brp00350	Glycolysis / Gluconeogenesis|Fatty acid degradation|alpha-Linolenic acid metabolism|Tyrosine metabolism	KOG0022	Alcohol dehydrogenase, class III	[Q]	Secondary metabolites biosynthesis, transport and catabolism			1.06633e-07	1.84303
Bra001788.1-P		Bra015815.1-P	LOC103832026	tubulin beta-1 chain	103832026			brp04145	Phagosome	KOG1375	Beta tubulin	[Z]	Cytoskeleton			0.000310089	0.494454
Bra029639.1-P		Bra015853.1-P	LOC103831987	isoflavone reductase homolog P3	103831987											0.000685319	0.501706
Bra003939.1-P		Bra015874.1-P	LOC103831962	pathogenesis-related protein 5	103831962	GO:0048046,GO:0005618,GO:0005773,GO:0031540,GO:0046686,GO:0010224,GO:0009615,GO:0009627	apoplast|cell wall|vacuole|regulation of anthocyanin biosynthetic process|response to cadmium ion|response to UV-B|response to virus|systemic acquired resistance									8.6895e-05	1.793
Bra004627.1-P		Bra015938.1-P	LOC103831882	cytosolic sulfotransferase 18	103831882			brp00966	Glucosinolate biosynthesis	KOG1584	Sulfotransferase	[R]	General function prediction only			2.05425e-05	0.525876
Bra003560.1-P		Bra016002.1-P	LOC103831812	kunitz trypsin inhibitor 4	103831812	GO:0005739,GO:0004866,GO:0042742,GO:0012501,GO:0042542,GO:0009625,GO:0002237,GO:0002238,GO:0009624,GO:0009751,GO:0009651,GO:0009611	mitochondrion|endopeptidase inhibitor activity|defense response to bacterium|programmed cell death|response to hydrogen peroxide|response to insect|response to molecule of bacterial origin|response to molecule of fungal origin|response to nematode|response to salicylic acid|response to salt stress|response to wounding									6.13174e-05	1.74395
Bra019277.1-P		Bra016070.1-P	LOC103831739	kunitz trypsin inhibitor 2	103831739	GO:0048046,GO:0005618,GO:0005783,GO:0004869,GO:0030414,GO:0006952,GO:0010466,GO:0010941,GO:0080092,GO:0080027,GO:0009625,GO:0009611	apoplast|cell wall|endoplasmic reticulum|cysteine-type endopeptidase inhibitor activity|peptidase inhibitor activity|defense response|negative regulation of peptidase activity|regulation of cell death|regulation of pollen tube growth|response to herbivore|response to insect|response to wounding									1.34874e-06	4.54552
Bra017059.1-P		Bra016073.1-P	LOC103831736	kunitz trypsin inhibitor 2	103831736	GO:0048046,GO:0005618,GO:0005783,GO:0004869,GO:0030414,GO:0006952,GO:0010466,GO:0010941,GO:0080092,GO:0080027,GO:0009625,GO:0009611	apoplast|cell wall|endoplasmic reticulum|cysteine-type endopeptidase inhibitor activity|peptidase inhibitor activity|defense response|negative regulation of peptidase activity|regulation of cell death|regulation of pollen tube growth|response to herbivore|response to insect|response to wounding									0.000247348	2.67882
Bra000974.1-P		Bra016185.1-P	LOC103831614	protein C2-DOMAIN ABA-RELATED 7	103831614	GO:0005634,GO:0005886,GO:0005096,GO:0046872,GO:0005543,GO:0009738,GO:0009789,GO:0043547	nucleus|plasma membrane|GTPase activator activity|metal ion binding|phospholipid binding|abscisic acid-activated signaling pathway|positive regulation of abscisic acid-activated signaling pathway|positive regulation of GTPase activity			KOG1030	Predicted Ca2+-dependent phospholipid-binding protein	[R]	General function prediction only			0.000136877	1.83413
Bra000058.1-P		Bra016293.1-P	LOC103835617	probable methyltransferase PMT2	103835617											1.18481e-06	0.610691
Bra013009.1-P		Bra016589.1-P	LOC103835943	D-3-phosphoglycerate dehydrogenase 2, chloroplastic	103835943			brp00260,brp00270	Glycine, serine and threonine metabolism|Cysteine and methionine metabolism	KOG0068	D-3-phosphoglycerate dehydrogenase, D-isomer-specific 2-hydroxy acid dehydrogenase superfamily	[E]	Amino acid transport and metabolism			8.38236e-05	0.424783
Bra030429.1-P		Bra016607.1-P	LOC103835961	alanine aminotransferase 1, mitochondrial	103835961			brp00710,brp00250,brp00220	Carbon fixation in photosynthetic organisms|Alanine, aspartate and glutamate metabolism|Arginine biosynthesis	KOG0258	Alanine aminotransferase	[E]	Amino acid transport and metabolism			0.00928612	1.81762
Bra009146.1-P		Bra016757.1-P	LOC103836145	bifunctional UDP-glucose 4-epimerase and UDP-xylose 4-epimerase 1	103836145			brp00052,brp00520	Galactose metabolism|Amino sugar and nucleotide sugar metabolism	KOG1371	UDP-glucose 4-epimerase/UDP-sulfoquinovose synthase	[M]	Cell wall/membrane/envelope biogenesis			4.39438e-05	2.9487
Bra034813.1-P		Bra016805.1-P	LOC103836199	aspartic proteinase A1 isoform X1	103836199					KOG1339	Aspartyl protease	[O]	Posttranslational modification, protein turnover, chaperones			8.18841e-05	1.60235
Bra011827.1-P		Bra016908.1-P	LOC103865912	cytochrome P450 83A1	103865912			brp00966	Glucosinolate biosynthesis	KOG0156	Cytochrome P450 CYP2 subfamily	[Q]	Secondary metabolites biosynthesis, transport and catabolism			0.000163223	0.455659
Bra028526.1-P		Bra017059.1-P	LOC103865735	expansin-A4	103865735											0.000260725	0.622135
Bra018920.1-P		Bra017120.1-P	LOC103865667	peroxidase C3	103865667			brp00940	Phenylpropanoid biosynthesis							0.00214931	1.70206
Bra024421.1-P		Bra017121.1-P	LOC103865666	peroxidase C3	103865666			brp00940	Phenylpropanoid biosynthesis							6.04469e-05	0.51455
Bra039301.1-P		Bra017219.1-P	LOC103865564	S-adenosylmethionine synthase 3	103865564			brp00270	Cysteine and methionine metabolism	KOG1506	S-adenosylmethionine synthetase	[H]	Coenzyme transport and metabolism			0.000197195	0.553952
Bra034193.1-P		Bra017761.1-P	LOC103862471	peroxidase 49	103862471			brp00940	Phenylpropanoid biosynthesis							0.000246581	0.349912
Bra034943.1-P		Bra017855.1-P	XET	probable xyloglucan endotransglucosylase/hydrolase protein 7	103862584	GO:0048046,GO:0005618,GO:0004553,GO:0016762,GO:0042546,GO:0071555,GO:0010411	apoplast|cell wall|hydrolase activity, hydrolyzing O-glycosyl compounds|xyloglucan:xyloglucosyl transferase activity|cell wall biogenesis|cell wall organization|xyloglucan metabolic process									1.40582e-06	0.559258
Bra035574.1-P		Bra018379.1-P	LOC103868027	tubulin beta-7 chain	103868027			brp04145	Phagosome	KOG1375	Beta tubulin	[Z]	Cytoskeleton			3.66396e-05	0.401725
Bra012996.1-P		Bra018695.1-P	LOC103871508	cell wall / vacuolar inhibitor of fructosidase 1	103871508	GO:0005618,GO:0005773,GO:0004857,GO:0043086	cell wall|vacuole|enzyme inhibitor activity|negative regulation of catalytic activity									1.27769e-05	1.6547
Bra027699.1-P		Bra018867.1-P	LOC103871327	OVARIAN TUMOR DOMAIN-containing deubiquitinating enzyme 2 isoform X2	103871327			brp04141	Protein processing in endoplasmic reticulum	KOG3288	OTU-like cysteine protease	[TO]	Signal transduction mechanisms |Posttranslational modification, protein turnover, chaperones			1.42088e-06	0.575979
Bra036334.1-P		Bra018920.1-P	LOC103871274	protein MANNAN SYNTHESIS-RELATED 2	103871274											0.00056075	0.53368
Bra029355.1-P		Bra019044.1-P	LOC103861700	early nodulin-like protein 2	103861700	GO:0031225,GO:0046658,GO:0048046,GO:0009507,GO:0005886,GO:0005773,GO:0009055	anchored component of membrane|anchored component of plasma membrane|apoplast|chloroplast|plasma membrane|vacuole|electron carrier activity									0.00259386	1.62174
Bra032010.1-P		Bra019075.1-P				GO:0009941,GO:0009570,GO:0030170,GO:0004834,GO:0000162	chloroplast envelope|chloroplast stroma|pyridoxal phosphate binding|tryptophan synthase activity|tryptophan biosynthetic process			KOG1395	Tryptophan synthase beta chain	[E]	Amino acid transport and metabolism			0.00392914	0.663573
Bra037580.1-P		Bra019266.1-P	LOC103861438	protein trichome birefringence-like 24	103861438											2.92549e-06	0.588308
Bra018867.1-P		Bra019277.1-P	LOC103861428	dirigent protein 6	103861428	GO:0048046,GO:0042349,GO:0042802,GO:0042803,GO:1901599,GO:0050790	apoplast|guiding stereospecific synthesis activity|identical protein binding|protein homodimerization activity|(-)-pinoresinol biosynthetic process|regulation of catalytic activity									0.00455742	0.523705
Bra026745.1-P		Bra019493.1-P				GO:0005737,GO:0005874,GO:0005525,GO:0003924,GO:0005200,GO:0007017	cytoplasm|microtubule|GTP binding|GTPase activity|structural constituent of cytoskeleton|microtubule-based process			KOG1375	Beta tubulin	[Z]	Cytoskeleton			0.000119672	0.460733
Bra019266.1-P		Bra020239.1-P	LOC103851496	protein disulfide isomerase-like 1-4	103851496	GO:0005618,GO:0009507,GO:0005783,GO:0005788,GO:0005576,GO:0005739,GO:0005634,GO:0005774,GO:0003756,GO:0045454,GO:0006457,GO:0034976,GO:0006979	cell wall|chloroplast|endoplasmic reticulum|endoplasmic reticulum lumen|extracellular region|mitochondrion|nucleus|vacuolar membrane|protein disulfide isomerase activity|cell redox homeostasis|protein folding|response to endoplasmic reticulum stress|response to oxidative stress	brp04141	Protein processing in endoplasmic reticulum	KOG0190	Protein disulfide isomerase (prolyl 4-hydroxylase beta subunit)	[O]	Posttranslational modification, protein turnover, chaperones			0.00304441	0.659703
Bra015853.1-P		Bra020523.1-P				GO:0005773,GO:0046872,GO:0019137,GO:0005975	vacuole|metal ion binding|thioglucosidase activity|carbohydrate metabolic process			KOG0626	Beta-glucosidase, lactase phlorizinhydrolase, and related proteins	[G]	Carbohydrate transport and metabolism			0.000196069	0.424666
Bra015693.1-P		Bra020912.1-P	LOC103834176	tubulin beta-9 chain	103834176			brp04145	Phagosome	KOG1375	Beta tubulin	[Z]	Cytoskeleton			0.000837589	0.661207
Bra026992.1-P		Bra020963.1-P	LOC103834119	pectin acetylesterase 7	103834119					KOG4287	Pectin acetylesterase and similar proteins	[M]	Cell wall/membrane/envelope biogenesis			2.1142e-06	0.482167
Bra025819.1-P		Bra021678.1-P	LOC103865086	uncharacterized protein LOC103865086	103865086											0.000168156	0.525675
Bra005012.1-P		Bra022190.1-P				GO:0009507,GO:0005829,GO:0005634,GO:0005886,GO:0005524,GO:0002238,GO:0006950	chloroplast|cytosol|nucleus|plasma membrane|ATP binding|response to molecule of fungal origin|response to stress									0.00020883	1.56946
Bra000875.1-P		Bra022418.1-P	LOC103869463	probable cysteine protease RD21C	103869463					KOG1543	Cysteine proteinase Cathepsin L	[O]	Posttranslational modification, protein turnover, chaperones			3.86815e-05	2.13676
Bra016002.1-P		Bra022584.1-P	LOC103852107	low-temperature-induced 65 kDa protein	103852107											9.22858e-05	2.71187
Bra014308.1-P		Bra023087.1-P	LOC103857645	ABC transporter B family member 1 isoform X1	103857645	GO:0016021,GO:0005886,GO:0009506,GO:0005524,GO:0042626,GO:0010329,GO:0010328,GO:0043481,GO:0010315,GO:0009926,GO:0009734,GO:0009640,GO:0009958,GO:0008361,GO:0009733,GO:0009637,GO:0009624,GO:0009639,GO:0048443	integral component of membrane|plasma membrane|plasmodesma|ATP binding|ATPase activity, coupled to transmembrane movement of substances|auxin efflux transmembrane transporter activity|auxin influx transmembrane transporter activity|anthocyanin accumulation in tissues in response to UV light|auxin efflux|auxin polar transport|auxin-activated signaling pathway|photomorphogenesis|positive gravitropi…	brp02010	ABC transporters	KOG0055	Multidrug/pheromone exporter, ABC superfamily	[Q]	Secondary metabolites biosynthesis, transport and catabolism			0.000200039	0.621585
Bra000129.1-P		Bra023450.1-P	LOC103850918	3-isopropylmalate dehydrogenase 1, chloroplastic	103850918			brp00290,brp00966	Valine, leucine and isoleucine biosynthesis|Glucosinolate biosynthesis	KOG0786	3-isopropylmalate dehydrogenase	[E]	Amino acid transport and metabolism			1.0235e-05	0.510417
Bra003163.1-P		Bra023783.1-P	LOC103834190	uncharacterized protein LOC103834190	103834190											0.000622364	1.60567
Bra016607.1-P		Bra024087.1-P	LOC103861950	probable xyloglucan endotransglucosylase/hydrolase protein 17	103861950	GO:0048046,GO:0005618,GO:0004553,GO:0016762,GO:0008283,GO:0042546,GO:0071555,GO:0071365,GO:0010411	apoplast|cell wall|hydrolase activity, hydrolyzing O-glycosyl compounds|xyloglucan:xyloglucosyl transferase activity|cell proliferation|cell wall biogenesis|cell wall organization|cellular response to auxin stimulus|xyloglucan metabolic process									6.7037e-05	0.663025
Bra030386.1-P		Bra024112.1-P	LOC103861921	subtilisin-like protease SBT2.6 isoform X1	103861921	GO:0005618,GO:0005576,GO:0016020,GO:0004252	cell wall|extracellular region|membrane|serine-type endopeptidase activity									0.00571734	0.568582
Bra003009.1-P		Bra024247.1-P	LOC103873809	farnesylcysteine lyase	103873809	GO:0005764,GO:0005774,GO:0005773,GO:0001735,GO:0009738,GO:0045338,GO:0030327,GO:0030328	lysosome|vacuolar membrane|vacuole|prenylcysteine oxidase activity|abscisic acid-activated signaling pathway|farnesyl diphosphate metabolic process|prenylated protein catabolic process|prenylcysteine catabolic process	brp00900	Terpenoid backbone biosynthesis							0.000742658	1.55875
Bra010189.1-P		Bra024278.1-P	LOC103873841	nitronate monooxygenase	103873841											0.000270072	1.50584
Bra031790.1-P		Bra024280.1-P	LOC103873843	protein EXORDIUM-like 2	103873843	GO:0048046,GO:0005618,GO:0005829,GO:0005615,GO:0005794,GO:0009505,GO:0009506	apoplast|cell wall|cytosol|extracellular space|Golgi apparatus|plant-type cell wall|plasmodesma									0.000321551	1.90813
Bra008242.1-P		Bra024421.1-P	LOC103874021	probable pectin methylesterase CGR3	103874021											0.00176915	0.660457
Bra003732.1-P		Bra024879.1-P	LOC103827579	MLP-like protein 328	103827579	GO:0005829,GO:0005507,GO:0006952,GO:0009607,GO:0080184,GO:0010043,GO:0010228	cytosol|copper ion binding|defense response|response to biotic stimulus|response to phenylpropanoid|response to zinc ion|vegetative to reproductive phase transition of meristem									2.89036e-06	0.55199
Bra015874.1-P		Bra025819.1-P	LOC103872837	dehydrin ERD10	103872837	GO:0005737,GO:0005829,GO:0016020,GO:0005634,GO:0009506,GO:0003779,GO:0009631,GO:0010029,GO:0009737,GO:0009409,GO:0009414	cytoplasm|cytosol|membrane|nucleus|plasmodesma|actin binding|cold acclimation|regulation of seed germination|response to abscisic acid|response to cold|response to water deprivation									1.25388e-06	2.14537
Bra016805.1-P		Bra025858.1-P	LOC103872883	pyrophosphate--fructose 6-phosphate 1-phosphotransferase subunit alpha 1	103872883			brp00010,brp00030,brp00051	Glycolysis / Gluconeogenesis|Pentose phosphate pathway|Fructose and mannose metabolism	KOG2440	Pyrophosphate-dependent phosphofructo-1-kinase	[G]	Carbohydrate transport and metabolism			0.000252838	0.653514
Bra028761.1-P		Bra026022.1-P	LOC103872470	uncharacterized protein LOC103872470	103872470											0.000100555	2.57473
Bra008025.1-P		Bra026229.1-P				GO:0005829,GO:0016021,GO:0005634,GO:0005886,GO:0008289,GO:0005215,GO:0007049,GO:0051301	cytosol|integral component of membrane|nucleus|plasma membrane|lipid binding|transporter activity|cell cycle|cell division			KOG1471	Phosphatidylinositol transfer protein SEC14 and related proteins	[I]	Lipid transport and metabolism			3.51144e-06	0.537431
Bra012230.1-P		Bra026272.1-P	LOC103867937	expansin-B3	103867937											1.04002e-06	0.273412
Bra027257.1-P		Bra026348.1-P	LOC103867172	stem-specific protein TSJT1	103867172	GO:0004066,GO:0005524,GO:0042803,GO:0006541,GO:0070981	asparagine synthase (glutamine-hydrolyzing) activity|ATP binding|protein homodimerization activity|glutamine metabolic process|L-asparagine biosynthetic process									0.000850956	4.38615
Bra036573.1-P		Bra026570.1-P	LOC103853966	ribonuclease 1	103853966					KOG1642	Ribonuclease, T2 family	[A]	RNA processing and modification			1.08471e-06	3.25868
Bra000315.1-P		Bra026653.1-P	LOC103854060	MLP-like protein 328	103854060	GO:0005829,GO:0005507,GO:0006952,GO:0009607,GO:0080184,GO:0010043,GO:0010228	cytosol|copper ion binding|defense response|response to biotic stimulus|response to phenylpropanoid|response to zinc ion|vegetative to reproductive phase transition of meristem									2.59109e-06	0.441388
Bra016757.1-P		Bra026701.1-P	LOC103842825	uncharacterized protein LOC103842825 isoform X2	103842825											3.34149e-05	2.37551
Bra013931.1-P		Bra026745.1-P	LOC103842881	chlorophyll a-b binding protein CP24, chloroplastic	103842881			brp00196	Photosynthesis - antenna proteins							1.06174e-05	0.433178
Bra000913.1-P		Bra026992.1-P	LOC103843154	plasma membrane-associated cation-binding protein 2-like	103843154											1.25916e-05	1.56759
Bra031927.1-P		Bra027127.1-P	LOC103838482	ATP-citrate synthase alpha chain protein 2	103838482			brp00020	Citrate cycle (TCA cycle)	KOG1254	ATP-citrate lyase	[C]	Energy production and conversion			0.0015303	0.622991
Bra039131.1-P		Bra027257.1-P	LOC103869935	lectin-like protein At3g16530	103869935	GO:0048046,GO:0005618,GO:0005634,GO:0009505,GO:0030246,GO:0050832,GO:0010200,GO:0002239	apoplast|cell wall|nucleus|plant-type cell wall|carbohydrate binding|defense response to fungus|response to chitin|response to oomycetes									3.56149e-06	1.53693
Bra013476.1-P		Bra027350.1-P	LOC103870041	pectinesterase/pectinesterase inhibitor 3	103870041			brp00040	Pentose and glucuronate interconversions							0.000808043	0.578861
Bra039946.1-P		Bra027358.1-P	LOC103870049	GDSL esterase/lipase ESM1	103870049											1.25605e-06	0.523657
Bra016070.1-P		Bra027699.1-P	LOC103838202	endoglucanase 6	103838202	GO:0005576,GO:0030246,GO:0008810,GO:0071555,GO:0030245	extracellular region|carbohydrate binding|cellulase activity|cell wall organization|cellulose catabolic process	brp00500	Starch and sucrose metabolism							0.00114179	0.476831
Bra009221.1-P		Bra028087.1-P	LOC117129780	ribulose bisphosphate carboxylase large chain	117129780	GO:0009507,GO:0000287,GO:0004497,GO:0016984,GO:0009853,GO:0019253	chloroplast|magnesium ion binding|monooxygenase activity|ribulose-bisphosphate carboxylase activity|photorespiration|reductive pentose-phosphate cycle	brp00630,brp00710	Glyoxylate and dicarboxylate metabolism|Carbon fixation in photosynthetic organisms							0.000414467	0.566591
Bra039006.1-P		Bra028424.1-P	LOC103850135	germin-like protein subfamily 1 member 11	103850135	GO:0048046,GO:0005618,GO:0005576,GO:0000325,GO:0005886,GO:0030145,GO:0045735,GO:0046564,GO:0033609,GO:0009651	apoplast|cell wall|extracellular region|plant-type vacuole|plasma membrane|manganese ion binding|nutrient reservoir activity|oxalate decarboxylase activity|oxalate metabolic process|response to salt stress									1.21649e-05	7.96741
Bra005378.1-P		Bra028526.1-P	LOC103850254	glucan endo-1,3-beta-glucosidase 10	103850254	GO:0031225,GO:0046658,GO:0005618,GO:0005783,GO:0009505,GO:0005886,GO:0009506,GO:0042973,GO:0030247,GO:0005975,GO:0007154,GO:0071555,GO:0006952	anchored component of membrane|anchored component of plasma membrane|cell wall|endoplasmic reticulum|plant-type cell wall|plasma membrane|plasmodesma|glucan endo-1,3-beta-D-glucosidase activity|polysaccharide binding|carbohydrate metabolic process|cell communication|cell wall organization|defense response									0.000462598	0.652897
Bra034755.1-P		Bra028761.1-P	LOC103850580	peroxidase P7	103850580			brp00940	Phenylpropanoid biosynthesis							1.14199e-06	1.57481
Bra001078.1-P		Bra028768.1-P	LOC103850572	cellulose synthase A catalytic subunit 3 [UDP-forming]	103850572											2.11493e-05	0.398625
Bra022190.1-P		Bra029166.1-P	LOC103857175	hypersensitive-induced response protein 4	103857175					KOG2620	Prohibitins and stomatins of the PID superfamily	[C]	Energy production and conversion			0.000433815	1.51082
Bra000115.1-P		Bra029355.1-P	LOC103854915	methylthioalkylmalate synthase 1, chloroplastic isoform X2	103854915			brp00966	Glucosinolate biosynthesis	KOG2367	Alpha-isopropylmalate synthase/homocitrate synthase	[E]	Amino acid transport and metabolism			0.00011607	0.328575
Bra034100.1-P		Bra029639.1-P	LOC103870679	probable glucan endo-1,3-beta-glucosidase A6	103870679	GO:0046658,GO:0042973,GO:0004553,GO:0030247,GO:0005975,GO:0006952,GO:0009793,GO:0010584	anchored component of plasma membrane|glucan endo-1,3-beta-D-glucosidase activity|hydrolase activity, hydrolyzing O-glycosyl compounds|polysaccharide binding|carbohydrate metabolic process|defense response|embryo development ending in seed dormancy|pollen exine formation									2.81908e-06	0.622392
Bra006664.1-P		Bra029922.1-P	LOC103874893	chaperone protein ClpC2, chloroplastic	103874893	GO:0009507,GO:0009941,GO:0031969,GO:0009570,GO:0016020,GO:0005739,GO:0009536,GO:0009532,GO:0005524,GO:0016887,GO:0042803,GO:0009658,GO:0034214,GO:0045037,GO:0019538	chloroplast|chloroplast envelope|chloroplast membrane|chloroplast stroma|membrane|mitochondrion|plastid|plastid stroma|ATP binding|ATPase activity|protein homodimerization activity|chloroplast organization|protein hexamerization|protein import into chloroplast stroma|protein metabolic process			KOG1051	Chaperone HSP104 and related ATP-dependent Clp proteases	[O]	Posttranslational modification, protein turnover, chaperones			2.11315e-05	0.637743
Bra016185.1-P		Bra030140.1-P	LOC103828962	probable methyltransferase PMT24	103828962	GO:0005768,GO:0005794,GO:0000139,GO:0016021,GO:0005802,GO:0005774,GO:0008757,GO:0032259	endosome|Golgi apparatus|Golgi membrane|integral component of membrane|trans-Golgi network|vacuolar membrane|S-adenosylmethionine-dependent methyltransferase activity|methylation									0.00443515	0.606053
Bra006905.1-P		Bra030262.1-P	LOC103864319	protein CELLULOSE SYNTHASE INTERACTIVE 1	103864319	GO:0010330,GO:0055028,GO:0005737,GO:0009898,GO:0005794,GO:0036449,GO:0005634,GO:0005886,GO:0009506,GO:0008017,GO:0051211,GO:0009901,GO:0030244,GO:0010215,GO:0043622,GO:0048467,GO:0009833,GO:0048868,GO:0010208,GO:0072699,GO:0008360,GO:0040008,GO:0070507,GO:2000067,GO:0051592,GO:0009414	cellulose synthase complex|cortical microtubule|cytoplasm|cytoplasmic side of plasma membrane|Golgi apparatus|microtubule minus-end|nucleus|plasma membrane|plasmodesma|microtubule binding|anisotropic cell growth|anther dehiscence|cellulose biosynthetic process|cellulose microfibril organization|cortical microtubule organization|gynoecium development|plant-type primary cell wall biogenesis|pollen …			KOG0167	FOG: Armadillo/beta-catenin-like repeats	[S]	Function unknown			9.36085e-06	0.536189
Bra022418.1-P		Bra030386.1-P	LOC103868505	beta-D-glucopyranosyl abscisate beta-glucosidase	103868505			brp00906	Carotenoid biosynthesis	KOG0626	Beta-glucosidase, lactase phlorizinhydrolase, and related proteins	[G]	Carbohydrate transport and metabolism			4.82711e-06	2.7223
Bra024278.1-P		Bra030429.1-P	LOC103868556	4-coumarate--CoA ligase 1	103868556	GO:0005737,GO:0016207,GO:0005524,GO:0009698	cytoplasm|4-coumarate-CoA ligase activity|ATP binding|phenylpropanoid metabolic process	brp00130,brp00940	Ubiquinone and other terpenoid-quinone biosynthesis|Phenylpropanoid biosynthesis	KOG1176	Acyl-CoA synthetase	[I]	Lipid transport and metabolism			1.49926e-06	0.468763
Bra029166.1-P		Bra030570.1-P	LOC103836574	probable methyltransferase PMT8	103836574	GO:0005768,GO:0005794,GO:0000139,GO:0016021,GO:0005802,GO:0005774,GO:0008757,GO:0032259	endosome|Golgi apparatus|Golgi membrane|integral component of membrane|trans-Golgi network|vacuolar membrane|S-adenosylmethionine-dependent methyltransferase activity|methylation									0.000529927	0.571865
Bra014044.1-P		Bra031132.1-P	LOC103842591	tyrosine aminotransferase	103842591	GO:0005829,GO:0080130,GO:0004838,GO:0030170,GO:0009058,GO:0006520,GO:0006559,GO:0006572	cytosol|L-phenylalanine:2-oxoglutarate aminotransferase activity|L-tyrosine:2-oxoglutarate aminotransferase activity|pyridoxal phosphate binding|biosynthetic process|cellular amino acid metabolic process|L-phenylalanine catabolic process|tyrosine catabolic process	brp00270,brp00350,brp00360,brp00400,brp00130,brp00950,brp00960	Cysteine and methionine metabolism|Tyrosine metabolism|Phenylalanine metabolism|Phenylalanine, tyrosine and tryptophan biosynthesis|Ubiquinone and other terpenoid-quinone biosynthesis|Isoquinoline alkaloid biosynthesis|Tropane, piperidine and pyridine alkaloid biosynthesis	KOG0259	Tyrosine aminotransferase	[E]	Amino acid transport and metabolism			0.027227	0.614212
Bra014890.1-P		Bra031790.1-P	LOC103843214	aspartic proteinase A1	103843214					KOG1339	Aspartyl protease	[O]	Posttranslational modification, protein turnover, chaperones			0.000289422	1.53305
Bra024280.1-P		Bra031809.1-P	LOC103855350	dehydrin Rab18-like	103855350	GO:0005829,GO:0009631,GO:0009961,GO:0009737,GO:0009414	cytosol|cold acclimation|response to 1-aminocyclopropane-1-carboxylic acid|response to abscisic acid|response to water deprivation									4.98345e-05	3.21699
Bra040216.1-P		Bra031927.1-P	LOC103855233	protein EXORDIUM-like 2	103855233	GO:0048046,GO:0005618,GO:0005829,GO:0005615,GO:0005794,GO:0009505,GO:0009506	apoplast|cell wall|cytosol|extracellular space|Golgi apparatus|plant-type cell wall|plasmodesma									4.60801e-07	2.1321
Bra009220.1-P		Bra032002.1-P	LOC103855147	universal stress protein A-like protein	103855147	GO:0005886,GO:0016208,GO:0006950	plasma membrane|AMP binding|response to stress									0.000119815	2.46692
Bra000876.1-P		Bra032010.1-P	LOC103855138	glutathione S-transferase F11	103855138	GO:0005737,GO:0005829,GO:0004364,GO:0006749,GO:0006979,GO:0009636,GO:0009407	cytoplasm|cytosol|glutathione transferase activity|glutathione metabolic process|response to oxidative stress|response to toxic substance|toxin catabolic process	brp00480	Glutathione metabolism	KOG0867	Glutathione S-transferase	[O]	Posttranslational modification, protein turnover, chaperones			5.23307e-05	0.483055
Bra001291.1-P		Bra032319.1-P	LOC103840482	probable methyltransferase PMT24 isoform X1	103840482	GO:0005768,GO:0005794,GO:0000139,GO:0016021,GO:0005802,GO:0005774,GO:0008757,GO:0032259	endosome|Golgi apparatus|Golgi membrane|integral component of membrane|trans-Golgi network|vacuolar membrane|S-adenosylmethionine-dependent methyltransferase activity|methylation									0.000257529	0.664343
Bra000265.1-P		Bra032734.1-P	LOC103863599	cytochrome P450 83A1	103863599			brp00966	Glucosinolate biosynthesis	KOG0156	Cytochrome P450 CYP2 subfamily	[Q]	Secondary metabolites biosynthesis, transport and catabolism			0.000490369	0.480166
Bra032002.1-P		Bra034100.1-P	LOC103847730	MLP-like protein 328	103847730	GO:0005829,GO:0005507,GO:0006952,GO:0009607,GO:0080184,GO:0010043,GO:0010228	cytosol|copper ion binding|defense response|response to biotic stimulus|response to phenylpropanoid|response to zinc ion|vegetative to reproductive phase transition of meristem									0.00328569	1.53884
Bra026022.1-P		Bra034193.1-P	XTH1	xyloglucan endotransglucosylase/hydrolase protein 9	103846797											0.00557355	0.428478
Bra000474.1-P		Bra034755.1-P	LOC103870251	cysteine proteinase inhibitor 6-like	103870251	GO:0005829,GO:0005783,GO:0005576,GO:0050897,GO:0004869,GO:0002020,GO:0006952,GO:0006972,GO:2000117,GO:0009409,GO:0006979,GO:0009414	cytosol|endoplasmic reticulum|extracellular region|cobalt ion binding|cysteine-type endopeptidase inhibitor activity|protease binding|defense response|hyperosmotic response|negative regulation of cysteine-type endopeptidase activity|response to cold|response to oxidative stress|response to water deprivation									0.00271492	1.57322
Bra001958.1-P		Bra034813.1-P	LOC103870313	dihydroneopterin aldolase 1	103870313	GO:0005829,GO:0102083,GO:0004150,GO:0046656,GO:0046654	cytosol|7,8-dihydromonapterin aldolase activity|dihydroneopterin aldolase activity|folic acid biosynthetic process|tetrahydrofolate biosynthetic process	brp00790	Folate biosynthesis							0.000110928	0.575059
Bra017120.1-P		Bra034943.1-P	LOC103833294	L-ascorbate oxidase homolog	103833294	GO:0005576,GO:0005507,GO:0016491	extracellular region|copper ion binding|oxidoreductase activity			KOG1263	Multicopper oxidases	[Q]	Secondary metabolites biosynthesis, transport and catabolism			6.94888e-05	0.549377
Bra009236.1-P		Bra035574.1-P	LOC103851879	putative lipid-transfer protein DIR1 isoform X1	103851879											0.00349367	0.648448
Bra036259.1-P		Bra035593.1-P	LOC103851857	heat shock protein 90-2	103851857	GO:0005737,GO:0005524,GO:0016887,GO:0061077,GO:0009816	cytoplasm|ATP binding|ATPase activity|chaperone-mediated protein folding|defense response to bacterium, incompatible interaction	brp04141,brp04626	Protein processing in endoplasmic reticulum|Plant-pathogen interaction	KOG0019	Molecular chaperone (HSP90 family)	[O]	Posttranslational modification, protein turnover, chaperones			0.000215792	0.593412
Bra022584.1-P		Bra036259.1-P	LOC103836736	glutathione S-transferase F3	103836736	GO:0005737,GO:0005829,GO:0005886,GO:0004364,GO:0050832,GO:0006749,GO:0009636,GO:0009407	cytoplasm|cytosol|plasma membrane|glutathione transferase activity|defense response to fungus|glutathione metabolic process|response to toxic substance|toxin catabolic process	brp00480	Glutathione metabolism	KOG0867	Glutathione S-transferase	[O]	Posttranslational modification, protein turnover, chaperones			0.00126425	2.04719
Bra013206.1-P		Bra036334.1-P	LOC103854367	beta-galactosidase 5	103854367	GO:0048046,GO:0005618,GO:0009505,GO:0005773,GO:0004565,GO:0005975	apoplast|cell wall|plant-type cell wall|vacuole|beta-galactosidase activity|carbohydrate metabolic process			KOG0496	Beta-galactosidase	[G]	Carbohydrate transport and metabolism			0.000392535	0.579028
Bra006784.1-P		Bra036490.1-P	SUR1	S-alkyl-thiohydroximate lyase SUR1	103828157	GO:0016020,GO:0016846,GO:0030170,GO:0080108,GO:0008483,GO:0048830,GO:0006520,GO:0019761,GO:0009684,GO:0001560	membrane|carbon-sulfur lyase activity|pyridoxal phosphate binding|S-alkylthiohydroximate lyase activity|transaminase activity|adventitious root development|cellular amino acid metabolic process|glucosinolate biosynthetic process|indoleacetic acid biosynthetic process|regulation of cell growth by extracellular stimulus	brp00380,brp00966	Tryptophan metabolism|Glucosinolate biosynthesis	KOG0259	Tyrosine aminotransferase	[E]	Amino acid transport and metabolism			0.00153628	0.657943
Bra023783.1-P		Bra036573.1-P				GO:0005829,GO:0036459,GO:0016579,GO:0006511	cytosol|thiol-dependent ubiquitinyl hydrolase activity|protein deubiquitination|ubiquitin-dependent protein catabolic process			KOG1987	Speckle-type POZ protein SPOP and related proteins with TRAF, MATH and BTB/POZ domains	[DR]	Cell cycle control, cell division, chromosome partitioning |General function prediction only			0.00254803	1.51787
Bra026570.1-P		Bra036881.1-P	LOC103871863	alpha-amylase 1	103871863			brp00500	Starch and sucrose metabolism	KOG0471	Alpha-amylase	[G]	Carbohydrate transport and metabolism			1.30764e-05	2.00837
Bra026701.1-P		Bra037580.1-P	LOC103838036	protein ASPARTIC PROTEASE IN GUARD CELL 1	103838036	GO:0005783,GO:0004190,GO:0070001,GO:0003677,GO:0030163,GO:0009737,GO:0009414,GO:0009627	endoplasmic reticulum|aspartic-type endopeptidase activity|aspartic-type peptidase activity|DNA binding|protein catabolic process|response to abscisic acid|response to water deprivation|systemic acquired resistance			KOG1339	Aspartyl protease	[O]	Posttranslational modification, protein turnover, chaperones			0.0403068	0.615523
Bra019044.1-P		Bra037954.1-P	LOC103871089	GDSL esterase/lipase At1g54020 isoform X1	103871089											4.15157e-05	0.645065
Bra036881.1-P		Bra037958.1-P	LOC103871086	epithiospecifier protein	103871086					KOG0379	Kelch repeat-containing proteins	[R]	General function prediction only			2.33316e-05	0.574994
Bra008912.1-P		Bra038088.1-P	LOC103833505	beta-amylase 5	103833505			brp00500	Starch and sucrose metabolism							0.000492529	0.657263
Bra004892.1-P		Bra038700.1-P	LOC103845755	leucine-rich repeat protein FLOR 1	103845755											9.30863e-08	0.392445
Bra028424.1-P		Bra039006.1-P				GO:0009815,GO:0031418,GO:0046872,GO:0071398,GO:0071281,GO:0071732,GO:0051365,GO:0006952,GO:0009693	1-aminocyclopropane-1-carboxylate oxidase activity|L-ascorbic acid binding|metal ion binding|cellular response to fatty acid|cellular response to iron ion|cellular response to nitric oxide|cellular response to potassium ion starvation|defense response|ethylene biosynthetic process			KOG0017	FOG: Transposon-encoded proteins with TYA, reverse transcriptase, integrase domains in various combinations	[R]	General function prediction only			0.000296845	1.75
Bra018695.1-P		Bra039131.1-P	LOC103870959	mitochondrial outer membrane protein porin 1	103870959					KOG3126	Porin/voltage-dependent anion-selective channel protein	[P]	Inorganic ion transport and metabolism			8.79754e-05	1.56392
Bra000263.1-P		Bra039301.1-P	LOC103866253	aquaporin PIP1-2-like	103866253	GO:0005887,GO:0009506,GO:0015254,GO:0009992,GO:0034220	integral component of plasma membrane|plasmodesma|glycerol channel activity|cellular water homeostasis|ion transmembrane transport			KOG0223	Aquaporin (major intrinsic protein family)	[G]	Carbohydrate transport and metabolism			2.78117e-05	0.640367
Bra024247.1-P		Bra039506.1-P	LOC103848440	tubulin beta-4 chain	103848440	GO:0048046,GO:0005618,GO:0009570,GO:0005829,GO:0005794,GO:0005874,GO:0005886,GO:0009506,GO:0045298,GO:0005525,GO:0003924,GO:0005200,GO:0007017	apoplast|cell wall|chloroplast stroma|cytosol|Golgi apparatus|microtubule|plasma membrane|plasmodesma|tubulin complex|GTP binding|GTPase activity|structural constituent of cytoskeleton|microtubule-based process	brp04145	Phagosome	KOG1375	Beta tubulin	[Z]	Cytoskeleton			2.34984e-06	0.664288
Bra026348.1-P		Bra039816.1-P	LOC103847964	peroxidase 32	103847964	GO:0005618,GO:0005576,GO:0016020,GO:0005773,GO:0020037,GO:0046872,GO:0004601,GO:0042744,GO:0009735,GO:0006979	cell wall|extracellular region|membrane|vacuole|heme binding|metal ion binding|peroxidase activity|hydrogen peroxide catabolic process|response to cytokinin|response to oxidative stress	brp00940	Phenylpropanoid biosynthesis							6.96967e-06	0.66166
Bra007862.1-P		Bra039946.1-P	LOC103842441	uncharacterized protein LOC103842441	103842441											0.000328803	1.65163
Bra009759.1-P		Bra040046.1-P	LOC103848900	uncharacterized protein LOC103848900	103848900											0.00083327	0.660131
Bra031809.1-P		Bra040216.1-P	LOC103848941	REF/SRPP-like protein At3g05500	103848941	GO:0005811,GO:0005773,GO:0080186,GO:0034389,GO:0019915,GO:0045927,GO:1902584	lipid particle|vacuole|developmental vegetative growth|lipid particle organization|lipid storage|positive regulation of growth|positive regulation of response to water deprivation									0.000424229	1.64778
Bra016073.1-P		Bra040903.1-P	LOC103849485	probable inactive serine/threonine-protein kinase fnkC	103849485	GO:0005829,GO:0009506,GO:0036459,GO:0016579,GO:0006511	cytosol|plasmodesma|thiol-dependent ubiquitinyl hydrolase activity|protein deubiquitination|ubiquitin-dependent protein catabolic process			KOG1987	Speckle-type POZ protein SPOP and related proteins with TRAF, MATH and BTB/POZ domains	[DR]	Cell cycle control, cell division, chromosome partitioning |General function prediction only			3.64999e-06	0.417572
