# Supplementary material for: iTRAQ-based quantitative proteome analysis insights into cold stress of Winter Rapeseed (Brassica rapa L.) grown in the field
Source: Sci Rep. 2021 Dec 6;11:23434. doi: 10.1038/s41598-021-02707-z (PMC8648733; doi:10.1038/s41598-021-02707-z)
Supplement: Supplementary file 5 — Supplementary Table S5. [file 41598_2021_2707_MOESM5_ESM.xlsx]

## Sheet: Table S5
Table S5. Differentially accumulated proteins between L7 d and Le d.
Accession	Gene Name	Product	GeneID	Description	GO_id	GO_term	pathway	pathway_description	KOG_id	KOG_abbreviation	KOG_description	KOG_function_class	P-value	FC
Bra000129.1-P	LOC103857860	jacalin-related lectin 22	103857860	JAL22 (JACALIN-RELATED LECTIN 22)	GO:0030246	carbohydrate binding							6.30576e-06	0.434307
Bra000137.1-P	LOC103857870	kunitz trypsin inhibitor 4	103857870	trypsin and protease inhibitor family protein / Kunitz family protein	GO:0005739,GO:0004866,GO:0042742,GO:0012501,GO:0042542,GO:0009625,GO:0002237,GO:0002238,GO:0009624,GO:0009751,GO:0009651,GO:0009611	mitochondrion|endopeptidase inhibitor activity|defense response to bacterium|programmed cell death|response to hydrogen peroxide|response to insect|response to molecule of bacterial origin|response to molecule of fungal origin|response to nematode|response to salicylic acid|response to salt stress|response to wounding							9.24091e-05	5.0796
Bra000310.1-P	LOC103858078	endochitinase CHI	103858078	chitinase, putative	GO:0048046,GO:0005622,GO:0009505,GO:0008061,GO:0004568,GO:0006040,GO:0016998,GO:0006032,GO:0010150,GO:0000272,GO:0072722,GO:0010272,GO:0009615,GO:0009627	apoplast|intracellular|plant-type cell wall|chitin binding|chitinase activity|amino sugar metabolic process|cell wall macromolecule catabolic process|chitin catabolic process|leaf senescence|polysaccharide catabolic process|response to amitrole|response to silver ion|response to virus|systemic acquired resistance	brp00520	Amino sugar and nucleotide sugar metabolism	KOG4742	Predicted chitinase	[R]	General function prediction only	0.0135125	0.637707
Bra000315.1-P	LOC103858083	endochitinase At2g43620	103858083	chitinase, putative	GO:0048046,GO:0005622,GO:0008061,GO:0004568,GO:0006040,GO:0016998,GO:0006032,GO:0006952,GO:0000272	apoplast|intracellular|chitin binding|chitinase activity|amino sugar metabolic process|cell wall macromolecule catabolic process|chitin catabolic process|defense response|polysaccharide catabolic process	brp00520	Amino sugar and nucleotide sugar metabolism	KOG4742	Predicted chitinase	[R]	General function prediction only	8.15068e-06	0.618799
Bra000474.1-P	LOC103858271	glutathione S-transferase U5	103858271	ATGSTU5 (ARABIDOPSIS THALIANA GLUTATHIONE S-TRANSFERASE TAU 5); glutathione binding / glutathione transferase			brp00480	Glutathione metabolism	KOG0406	Glutathione S-transferase	[O]	Posttranslational modification, protein turnover, chaperones	0.000254407	0.521769
Bra000875.1-P	LOC103858758	glutathione S-transferase F3	103858758	ATGSTF3 (GLUTATHIONE S-TRANSFERASE F3); glutathione transferase	GO:0005737,GO:0005829,GO:0005886,GO:0004364,GO:0050832,GO:0006749,GO:0009636,GO:0009407	cytoplasm|cytosol|plasma membrane|glutathione transferase activity|defense response to fungus|glutathione metabolic process|response to toxic substance|toxin catabolic process	brp00480	Glutathione metabolism	KOG0867	Glutathione S-transferase	[O]	Posttranslational modification, protein turnover, chaperones	1.32468e-05	0.478921
Bra000876.1-P	LOC103858759	glutathione S-transferase F2	103858759	ATGSTF2 (GLUTATHIONE S-TRANSFERASE PHI 2); glutathione binding / glutathione transferase			brp00480	Glutathione metabolism	KOG0867	Glutathione S-transferase	[O]	Posttranslational modification, protein turnover, chaperones	0.000396186	0.435994
Bra001577.1-P	LOC103859601	protein DJ-1 homolog A	103859601	4-methyl-5(b-hydroxyethyl)-thiazole monophosphate biosynthesis protein, putative	GO:0005829,GO:0005634,GO:0005886,GO:0009506,GO:0005774,GO:0005773,GO:0019172,GO:0036524,GO:0003713,GO:0070301,GO:0019243,GO:1900409,GO:0006357,GO:0046686	cytosol|nucleus|plasma membrane|plasmodesma|vacuolar membrane|vacuole|glyoxalase III activity|protein deglycase activity|transcription coactivator activity|cellular response to hydrogen peroxide|methylglyoxal catabolic process to D-lactate via S-lactoyl-glutathione|positive regulation of cellular response to oxidative stress|regulation of transcription from RNA polymerase II promoter|response to …			KOG2764	Putative transcriptional regulator DJ-1	[RV]	General function prediction only |Defense mechanisms	0.00189092	1.84379
Bra001958.1-P	LOC103846065	non-symbiotic hemoglobin 1	103846065	AHB1 (ARABIDOPSIS HEMOGLOBIN 1); oxygen binding / oxygen transporter	GO:0005618,GO:0005829,GO:0005886,GO:0009506,GO:0020037,GO:0046872,GO:0019825,GO:0001666	cell wall|cytosol|plasma membrane|plasmodesma|heme binding|metal ion binding|oxygen binding|response to hypoxia			KOG3378	Globins and related hemoproteins	[C]	Energy production and conversion	0.000253002	0.57316
Bra002216.1-P	LOC103845778	stem-specific protein TSJT1-like	103845778	AILP1	GO:0004066,GO:0005524,GO:0042803,GO:0006541,GO:0070981	asparagine synthase (glutamine-hydrolyzing) activity|ATP binding|protein homodimerization activity|glutamine metabolic process|L-asparagine biosynthetic process							0.00020801	1.94905
Bra002645.1-P	LOC103845276	cinnamoyl-CoA reductase 1	103845276	cinnamoyl-CoA reductase family					KOG1502	Flavonol reductase/cinnamoyl-CoA reductase	[V]	Defense mechanisms	3.6731e-07	1.51685
Bra002957.1-P	LOC103844930	thiamine thiazole synthase, chloroplastic	103844930	THI1; protein homodimerization	GO:0009507,GO:0009941,GO:0009570,GO:0005739,GO:0005886,GO:0010319,GO:0009579,GO:0016491,GO:0042803,GO:0008270,GO:0006974,GO:0018131,GO:0009409,GO:0009228	chloroplast|chloroplast envelope|chloroplast stroma|mitochondrion|plasma membrane|stromule|thylakoid|oxidoreductase activity|protein homodimerization activity|zinc ion binding|cellular response to DNA damage stimulus|oxazole or thiazole biosynthetic process|response to cold|thiamine biosynthetic process	brp00730	Thiamine metabolism	KOG2960	Protein involved in thiamine biosynthesis and DNA damage tolerance	[R]	General function prediction only	2.74701e-06	1.78197
Bra003009.1-P	LOC103844876	flavone 3'-O-methyltransferase 1	103844876	ATOMT1 (O-METHYLTRANSFERASE 1); caffeate O-methyltransferase/ myricetin 3'-O-methyltransferase/ quercetin 3-O-methyltransferase	GO:0005737,GO:0005634,GO:0005886,GO:0009506,GO:0017096,GO:0047763,GO:0030744,GO:0033799,GO:0030755,GO:0051555,GO:0009809,GO:0030187	cytoplasm|nucleus|plasma membrane|plasmodesma|acetylserotonin O-methyltransferase activity|caffeate O-methyltransferase activity|luteolin O-methyltransferase activity|myricetin 3-O-methyltransferase activity|quercetin 3-O-methyltransferase activity|flavonol biosynthetic process|lignin biosynthetic process|melatonin biosynthetic process Bra019031.1-P GO:0005737,GO:0005634,GO:0005886,GO:0009506,GO:…	brp00940	Phenylpropanoid biosynthesis	KOG3178	Hydroxyindole-O-methyltransferase and related SAM-dependent methyltransferases	[R]	General function prediction only	0.00276882	1.70952
Bra003214.1-P				TPI (TRIOSEPHOSPHATE ISOMERASE); triose-phosphate isomerase	GO:0048046,GO:0005618,GO:0009507,GO:0009570,GO:0005829,GO:0005739,GO:0005886,GO:0009506,GO:0005774,GO:0005773,GO:0005507,GO:0004807,GO:0044262,GO:0006094,GO:0046166,GO:0019563,GO:0006096,GO:0006098,GO:0046686,GO:0009735,GO:0009651,GO:0010043	apoplast|cell wall|chloroplast|chloroplast stroma|cytosol|mitochondrion|plasma membrane|plasmodesma|vacuolar membrane|vacuole|copper ion binding|triose-phosphate isomerase activity|cellular carbohydrate metabolic process|gluconeogenesis|glyceraldehyde-3-phosphate biosynthetic process|glycerol catabolic process|glycolytic process|pentose-phosphate shunt|response to cadmium ion|response to cytokini…			KOG1643	Triosephosphate isomerase	[G]	Carbohydrate transport and metabolism	5.85844e-06	0.199192
Bra003526.1-P	LOC103830390	lipoxygenase 2, chloroplastic	103830390	LOX2 (LIPOXYGENASE 2); lipoxygenase			brp00591,brp00592	Linoleic acid metabolism|alpha-Linolenic acid metabolism					2.40166e-05	0.42614
Bra003850.1-P	LOC103830760	kunitz trypsin inhibitor 4	103830760	trypsin and protease inhibitor family protein / Kunitz family protein	GO:0005739,GO:0004866,GO:0042742,GO:0012501,GO:0042542,GO:0009625,GO:0002237,GO:0002238,GO:0009624,GO:0009751,GO:0009651,GO:0009611	mitochondrion|endopeptidase inhibitor activity|defense response to bacterium|programmed cell death|response to hydrogen peroxide|response to insect|response to molecule of bacterial origin|response to molecule of fungal origin|response to nematode|response to salicylic acid|response to salt stress|response to wounding							0.000823829	0.644762
Bra004057.1-P	LOC103830997	lipoxygenase 2, chloroplastic	103830997	LOX2 (LIPOXYGENASE 2); lipoxygenase			brp00591,brp00592	Linoleic acid metabolism|alpha-Linolenic acid metabolism					0.000141648	0.572078
Bra004058.1-P	LOC103830995	lipoxygenase 2, chloroplastic	103830995	LOX2 (LIPOXYGENASE 2); lipoxygenase			brp00591,brp00592	Linoleic acid metabolism|alpha-Linolenic acid metabolism					4.09656e-07	0.426563
Bra004136.1-P	LOC103831077	glutamate decarboxylase 2	103831077	GAD2 (GLUTAMATE DECARBOXYLASE 2); calmodulin binding / glutamate decarboxylase	GO:0004351,GO:0030170,GO:0006536,GO:0006807	glutamate decarboxylase activity|pyridoxal phosphate binding|glutamate metabolic process|nitrogen compound metabolic process	brp00650,brp00250,brp00410,brp00430	Butanoate metabolism|Alanine, aspartate and glutamate metabolism|beta-Alanine metabolism|Taurine and hypotaurine metabolism	KOG1383	Glutamate decarboxylase/sphingosine phosphate lyase	[E]	Amino acid transport and metabolism	6.18466e-06	0.268223
Bra004137.1-P				GAD2 (GLUTAMATE DECARBOXYLASE 2); calmodulin binding / glutamate decarboxylase	GO:0004351,GO:0030170,GO:0006536,GO:0006807	glutamate decarboxylase activity|pyridoxal phosphate binding|glutamate metabolic process|nitrogen compound metabolic process			KOG1383	Glutamate decarboxylase/sphingosine phosphate lyase	[E]	Amino acid transport and metabolism	1.88144e-05	0.35494
Bra004892.1-P	LOC103866863	ribosome biogenesis protein BOP1 homolog	103866863	transducin family protein / WD-40 repeat family protein	GO:0005654,GO:0070545,GO:0030687,GO:0043021,GO:0007276,GO:0000463,GO:0051302	nucleoplasm|PeBoW complex|preribosome, large subunit precursor|ribonucleoprotein complex binding|gamete generation|maturation of LSU-rRNA from tricistronic rRNA transcript (SSU-rRNA, 5.8S rRNA, LSU-rRNA)|regulation of cell division			KOG0650	WD40 repeat nucleolar protein Bop1, involved in ribosome biogenesis	[J]	Translation, ribosomal structure and biogenesis	0.00160588	0.514992
Bra005153.1-P	LOC103867157	non-specific lipid-transfer protein 1	103867157	protease inhibitor/seed storage/lipid transfer protein (LTP) family protein	GO:0031225,GO:0008289,GO:0006810	anchored component of membrane|lipid binding|transport							5.22026e-05	0.554675
Bra005269.1-P	LOC103867285	1,4-alpha-glucan-branching enzyme 2-1, chloroplastic/amyloplastic	103867285	SBE2.1 (starch branching enzyme 2.1); 1,4-alpha-glucan branching enzyme			brp00500	Starch and sucrose metabolism	KOG0470	1,4-alpha-glucan branching enzyme/starch branching enzyme II	[G]	Carbohydrate transport and metabolism	4.10136e-06	1.72314
Bra005378.1-P	LOC103867404	receptor-like protein EIX1	103867404	disease resistance family protein					KOG0619	FOG: Leucine rich repeat	[R]	General function prediction only	3.34335e-07	0.567412
Bra005917.1-P	LOC103855709	polygalacturonase inhibitor 2	103855709	PGIP2 (POLYGALACTURONASE INHIBITING PROTEIN 2); protein binding	GO:0005618,GO:0005576,GO:0005794,GO:0016020,GO:0009505,GO:0009506,GO:0090353	cell wall|extracellular region|Golgi apparatus|membrane|plant-type cell wall|plasmodesma|polygalacturonase inhibitor activity							3.23246e-07	0.271605
Bra006784.1-P	LOC103856714	temperature-induced lipocalin-1	103856714	TIL (TEMPERATURE-INDUCED LIPOCALIN); binding / transporter	GO:0009941,GO:0031969,GO:0005737,GO:0009898,GO:0005783,GO:0005794,GO:0005739,GO:0005886,GO:0009506,GO:0005774,GO:0005773,GO:0045735,GO:0005215,GO:0030644,GO:0006883,GO:0010286,GO:0042538,GO:0006629,GO:1902884,GO:1901002,GO:0009409,GO:0009735,GO:0050826,GO:0009408,GO:0009644,GO:0009416,GO:1901562,GO:0009414,GO:0010431	chloroplast envelope|chloroplast membrane|cytoplasm|cytoplasmic side of plasma membrane|endoplasmic reticulum|Golgi apparatus|mitochondrion|plasma membrane|plasmodesma|vacuolar membrane|vacuole|nutrient reservoir activity|transporter activity|cellular chloride ion homeostasis|cellular sodium ion homeostasis|heat acclimation|hyperosmotic salinity response|lipid metabolic process|positive regulatio…			KOG4824	Apolipoprotein D/Lipocalin	[M]	Cell wall/membrane/envelope biogenesis	0.000237502	0.589015
Bra007862.1-P	LOC103842267	NADP-dependent glyceraldehyde-3-phosphate dehydrogenase	103842267	ALDH11A3; 3-chloroallyl aldehyde dehydrogenase/ glyceraldehyde-3-phosphate dehydrogenase (NADP+)			brp00010,brp00030	Glycolysis / Gluconeogenesis|Pentose phosphate pathway	KOG2450	Aldehyde dehydrogenase	[C]	Energy production and conversion	0.00141237	0.411075
Bra008025.1-P	LOC103249164	trypsin inhibitor B precursor	103249164	trypsin and protease inhibitor family protein / Kunitz family protein	GO:0048046,GO:0005618,GO:0005783,GO:0004869,GO:0030414,GO:0006952,GO:0010466,GO:0010941,GO:0080092,GO:0080027,GO:0009625,GO:0009611	apoplast|cell wall|endoplasmic reticulum|cysteine-type endopeptidase inhibitor activity|peptidase inhibitor activity|defense response|negative regulation of peptidase activity|regulation of cell death|regulation of pollen tube growth|response to herbivore|response to insect|response to wounding							2.36598e-05	0.212151
Bra008316.1-P	LOC103853081	indole glucosinolate O-methyltransferase 4	103853081	O-methyltransferase family 2 protein	GO:0008168,GO:0008171,GO:0008757,GO:0019438,GO:0042343	methyltransferase activity|O-methyltransferase activity|S-adenosylmethionine-dependent methyltransferase activity|aromatic compound biosynthetic process|indole glucosinolate metabolic process	brp00940	Phenylpropanoid biosynthesis	KOG3178	Hydroxyindole-O-methyltransferase and related SAM-dependent methyltransferases	[R]	General function prediction only	0.005239	0.601877
Bra008912.1-P	LOC103846663	cysteine proteinase inhibitor 1	103846663	ATCYS1 (A. thaliana cystatin-1); cysteine-type endopeptidase inhibitor	GO:0005829,GO:0005783,GO:0005886,GO:0005774,GO:0004869,GO:0002020,GO:0070417,GO:0034605,GO:0042631,GO:0006952,GO:2000117,GO:0009611	cytosol|endoplasmic reticulum|plasma membrane|vacuolar membrane|cysteine-type endopeptidase inhibitor activity|protease binding|cellular response to cold|cellular response to heat|cellular response to water deprivation|defense response|negative regulation of cysteine-type endopeptidase activity|response to wounding							0.00903048	1.50469
Bra009221.1-P	LOC103847012	peroxidase A2	103847012	peroxidase, putative	GO:0005576,GO:0005774,GO:0020037,GO:0046872,GO:0004601,GO:0042744,GO:0006979	extracellular region|vacuolar membrane|heme binding|metal ion binding|peroxidase activity|hydrogen peroxide catabolic process|response to oxidative stress	brp00940	Phenylpropanoid biosynthesis					3.63306e-06	0.469179
Bra009759.1-P	LOC103874310	probable 6-phosphogluconolactonase 4	103874310	glucosamine/galactosamine-6-phosphate isomerase-related	GO:0005829,GO:0017057,GO:0005975,GO:0006098	cytosol|6-phosphogluconolactonase activity|carbohydrate metabolic process|pentose-phosphate shunt	brp00030	Pentose phosphate pathway	KOG3147	6-phosphogluconolactonase - like protein	[G]	Carbohydrate transport and metabolism	5.79656e-05	0.108154
Bra009763.1-P				glucosamine/galactosamine-6-phosphate isomerase-related					KOG3147	6-phosphogluconolactonase - like protein	[G]	Carbohydrate transport and metabolism	4.27512e-05	0.585835
Bra012230.1-P	LOC103829428	dehydrin ERD10	103829428	ERD10 (EARLY RESPONSIVE TO DEHYDRATION 10); actin binding	GO:0005737,GO:0005829,GO:0016020,GO:0005634,GO:0009506,GO:0003779,GO:0009631,GO:0010029,GO:0009737,GO:0009409,GO:0009414	cytoplasm|cytosol|membrane|nucleus|plasmodesma|actin binding|cold acclimation|regulation of seed germination|response to abscisic acid|response to cold|response to water deprivation							0.000128743	0.598025
Bra012409.1-P	LOC103829825	LOW QUALITY PROTEIN: glutathione S-transferase U13	103829825	ATGSTU13 (ARABIDOPSIS THALIANA GLUTATHIONE S-TRANSFERASE TAU 13); glutathione transferase	GO:0005737,GO:0005829,GO:0004364,GO:0006749,GO:0046686,GO:0009636,GO:0009407	cytoplasm|cytosol|glutathione transferase activity|glutathione metabolic process|response to cadmium ion|response to toxic substance|toxin catabolic process	brp00480	Glutathione metabolism	KOG0406	Glutathione S-transferase	[O]	Posttranslational modification, protein turnover, chaperones	0.000191829	3.45659
Bra012422.1-P	LOC103829224	glutathione S-transferase U13-like	103829224	ATGSTU13 (ARABIDOPSIS THALIANA GLUTATHIONE S-TRANSFERASE TAU 13); glutathione transferase	GO:0005737,GO:0005829,GO:0004364,GO:0006749,GO:0046686,GO:0009636,GO:0009407	cytoplasm|cytosol|glutathione transferase activity|glutathione metabolic process|response to cadmium ion|response to toxic substance|toxin catabolic process	brp00480	Glutathione metabolism	KOG0406	Glutathione S-transferase	[O]	Posttranslational modification, protein turnover, chaperones	0.00026407	1.72649
Bra012788.1-P	LOC103860780	linolenate hydroperoxide lyase, chloroplastic	103860780	HPL1 (HYDROPEROXIDE LYASE 1); electron carrier/ heme binding / iron ion binding / monooxygenase	GO:0009507,GO:0020037,GO:0005506,GO:0016829,GO:0004497,GO:0016705,GO:0010597	chloroplast|heme binding|iron ion binding|lyase activity|monooxygenase activity|oxidoreductase activity, acting on paired donors, with incorporation or reduction of molecular oxygen|green leaf volatile biosynthetic process	brp00592	alpha-Linolenic acid metabolism					0.000118272	0.588099
Bra013476.1-P	LOC103858408	berberine bridge enzyme-like 19	103858408	FAD-binding domain-containing protein									1.21807e-05	0.602522
Bra013714.1-P	LOC103861272	cystine lyase CORI3	103861272	CORI3 (CORONATINE INDUCED 1); cystathionine beta-lyase/ transaminase			brp00270	Cysteine and methionine metabolism	KOG0259	Tyrosine aminotransferase	[E]	Amino acid transport and metabolism	1.0786e-05	0.332661
Bra013839.1-P	LOC103862653	argininosuccinate synthase, chloroplastic	103862653	arginosuccinate synthase family			brp00250,brp00220	Alanine, aspartate and glutamate metabolism|Arginine biosynthesis	KOG1706	Argininosuccinate synthase	[E]	Amino acid transport and metabolism	1.99599e-05	0.421845
Bra014044.1-P	LOC103833111	uncharacterized protein LOC103833111	103833111	TLL1 (TRIACYLGLYCEROL LIPASE-LIKE 1); triacylglycerol lipase					KOG4569	Predicted lipase	[I]	Lipid transport and metabolism	7.2887e-05	0.214816
Bra014308.1-P	LOC103832814	myrosinase-binding protein 2	103832814	MBP2 (MYROSINASE-BINDING PROTEIN 2); sugar binding / thioglucosidase binding	GO:0010169,GO:0030246,GO:0010180,GO:0007155,GO:0006952,GO:0009908,GO:0009611	thioglucosidase complex|carbohydrate binding|thioglucosidase binding|cell adhesion|defense response|flower development|response to wounding							2.52497e-06	0.409279
Bra014414.1-P	LOC103862800	peptidyl-prolyl cis-trans isomerase CYP20-3, chloroplastic	103862800	peptidyl-prolyl cis-trans isomerase, chloroplast / cyclophilin / rotamase / cyclosporin A-binding protein (ROC4)	GO:0009570,GO:0003755,GO:0006457	chloroplast stroma|peptidyl-prolyl cis-trans isomerase activity|protein folding			KOG0880	Peptidyl-prolyl cis-trans isomerase	[O]	Posttranslational modification, protein turnover, chaperones	0.00771174	0.539363
Bra014890.1-P	LOC103828799	berberine bridge enzyme-like 13	103828799	FAD-binding domain-containing protein	GO:0005618,GO:0005576,GO:0045551,GO:0050268,GO:0050660,GO:0052747	cell wall|extracellular region|cinnamyl-alcohol dehydrogenase activity|coniferyl-alcohol dehydrogenase activity|flavin adenine dinucleotide binding|sinapyl alcohol dehydrogenase activity	brp00940	Phenylpropanoid biosynthesis					1.06251e-05	0.628025
Bra016070.1-P	LOC103831739	kunitz trypsin inhibitor 2	103831739	trypsin and protease inhibitor family protein / Kunitz family protein	GO:0048046,GO:0005618,GO:0005783,GO:0004869,GO:0030414,GO:0006952,GO:0010466,GO:0010941,GO:0080092,GO:0080027,GO:0009625,GO:0009611	apoplast|cell wall|endoplasmic reticulum|cysteine-type endopeptidase inhibitor activity|peptidase inhibitor activity|defense response|negative regulation of peptidase activity|regulation of cell death|regulation of pollen tube growth|response to herbivore|response to insect|response to wounding							1.0359e-06	0.245766
Bra016073.1-P	LOC103831736	kunitz trypsin inhibitor 2	103831736	trypsin and protease inhibitor family protein / Kunitz family protein	GO:0048046,GO:0005618,GO:0005783,GO:0004869,GO:0030414,GO:0006952,GO:0010466,GO:0010941,GO:0080092,GO:0080027,GO:0009625,GO:0009611	apoplast|cell wall|endoplasmic reticulum|cysteine-type endopeptidase inhibitor activity|peptidase inhibitor activity|defense response|negative regulation of peptidase activity|regulation of cell death|regulation of pollen tube growth|response to herbivore|response to insect|response to wounding							0.000406186	0.634827
Bra016178.1-P	LOC103831621	MLP-like protein 31	103831621	MLP31 (MLP-LIKE PROTEIN 31)									0.000105665	0.529302
Bra016719.1-P	LOC103836092	nodulin-related protein 1-like	103836092	Involved in response to salt stress. Knockout mutants are hypersensitive to salt stress.									0.0002522	1.83108
Bra017120.1-P	LOC103865667	peroxidase C3	103865667	peroxidase, putative			brp00940	Phenylpropanoid biosynthesis					0.00316959	0.586176
Bra017914.1-P	LOC103872979	carboxyvinyl-carboxyphosphonate phosphorylmutase, chloroplastic	103872979	mutase family protein	GO:0009507,GO:0009570,GO:0005737,GO:0008807,GO:0046912,GO:0006097	chloroplast|chloroplast stroma|cytoplasm|carboxyvinyl-carboxyphosphonate phosphorylmutase activity|transferase activity, transferring acyl groups, acyl groups converted into alkyl on transfer|glyoxylate cycle			KOG1260	Isocitrate lyase	[C]	Energy production and conversion	1.22265e-05	2.1346
Bra018130.1-P	LOC108868769	non-heme chloroperoxidase CPO-A1	108868769	esterase/lipase/thioesterase family protein					KOG4667	Predicted esterase	[I]	Lipid transport and metabolism	0.00087044	1.76687
Bra018940.1-P	LOC103871244	myrosinase-binding protein 2 isoform X1	103871244	MBP2 (MYROSINASE-BINDING PROTEIN 2); sugar binding / thioglucosidase binding	GO:0010169,GO:0030246,GO:0010180,GO:0007155,GO:0006952,GO:0009908,GO:0009611	thioglucosidase complex|carbohydrate binding|thioglucosidase binding|cell adhesion|defense response|flower development|response to wounding							1.37081e-07	0.642943
Bra018941.1-P				MBP2 (MYROSINASE-BINDING PROTEIN 2); sugar binding / thioglucosidase binding	GO:0010169,GO:0030246,GO:0010180,GO:0007155,GO:0006952,GO:0009908,GO:0009611	thioglucosidase complex|carbohydrate binding|thioglucosidase binding|cell adhesion|defense response|flower development|response to wounding							8.06038e-07	0.441691
Bra018969.1-P	LOC103871211	beta-D-glucopyranosyl abscisate beta-glucosidase	103871211	BGLU18 (BETA GLUCOSIDASE 18); catalytic/ cation binding / hydrolase, hydrolyzing O-glycosyl compounds			brp00906	Carotenoid biosynthesis	KOG0626	Beta-glucosidase, lactase phlorizinhydrolase, and related proteins	[G]	Carbohydrate transport and metabolism	2.25349e-06	0.440622
Bra018970.1-P	LOC103871210	TSK-associating protein 1 isoform X1	103871210	TSA1 (TSK-ASSOCIATING PROTEIN 1); calcium ion binding / protein binding									2.08255e-07	0.419281
Bra020239.1-P	LOC103851496	protein disulfide isomerase-like 1-4	103851496	ATPDIL1-4 (PDI-LIKE 1-4); protein disulfide isomerase	GO:0005618,GO:0009507,GO:0005783,GO:0005788,GO:0005576,GO:0005739,GO:0005634,GO:0005774,GO:0003756,GO:0045454,GO:0006457,GO:0034976,GO:0006979	cell wall|chloroplast|endoplasmic reticulum|endoplasmic reticulum lumen|extracellular region|mitochondrion|nucleus|vacuolar membrane|protein disulfide isomerase activity|cell redox homeostasis|protein folding|response to endoplasmic reticulum stress|response to oxidative stress	brp04141	Protein processing in endoplasmic reticulum	KOG0190	Protein disulfide isomerase (prolyl 4-hydroxylase beta subunit)	[O]	Posttranslational modification, protein turnover, chaperones	0.00129739	1.71363
Bra020523.1-P				TGG1 (THIOGLUCOSIDE GLUCOHYDROLASE 1); hydrolase, hydrolyzing O-glycosyl compounds / thioglucosidase	GO:0005773,GO:0046872,GO:0019137,GO:0005975	vacuole|metal ion binding|thioglucosidase activity|carbohydrate metabolic process			KOG0626	Beta-glucosidase, lactase phlorizinhydrolase, and related proteins	[G]	Carbohydrate transport and metabolism	0.000743476	0.52021
Bra021549.1-P	LOC103842123	pectinesterase/pectinesterase inhibitor 3	103842123	ATPME3; pectinesterase			brp00040	Pentose and glucuronate interconversions					1.26711e-05	0.656164
Bra021673.1-P	LOC103865082	glutathione S-transferase F9	103865082	ATGSTF9 (GLUTATHIONE S-TRANSFERASE PHI 9); copper ion binding / glutathione binding / glutathione peroxidase/ glutathione transferase			brp00480	Glutathione metabolism	KOG0867	Glutathione S-transferase	[O]	Posttranslational modification, protein turnover, chaperones	0.0364178	0.614307
Bra021678.1-P	LOC103865086	uncharacterized protein LOC103865086	103865086	unknown protein									0.00104685	0.649807
Bra022161.1-P	LOC103869757	jacalin-related lectin 35	103869757	JR1									2.82852e-06	0.593794
Bra022418.1-P	LOC103869463	probable cysteine protease RD21C	103869463	cysteine proteinase, putative / thiol protease, putative					KOG1543	Cysteine proteinase Cathepsin L	[O]	Posttranslational modification, protein turnover, chaperones	2.81733e-05	0.538932
Bra022584.1-P	LOC103852107	low-temperature-induced 65 kDa protein	103852107	LTI65 (LOW-TEMPERATURE-INDUCED 65)									0.000176631	0.495695
Bra023270.1-P	LOC103840158	glycine cleavage system H protein 3, mitochondrial	103840158	glycine cleavage system H protein, mitochondrial, putative	GO:0009507,GO:0005960,GO:0005739,GO:0019464	chloroplast|glycine cleavage complex|mitochondrion|glycine decarboxylation via glycine cleavage system	brp00630,brp00260	Glyoxylate and dicarboxylate metabolism|Glycine, serine and threonine metabolism	KOG3373	Glycine cleavage system H protein (lipoate-binding)	[E]	Amino acid transport and metabolism	0.00353433	0.549131
Bra023453.1-P	LOC103850919	COP9 signalosome complex subunit 3	103850919	COP13 (CONSTITUTIVE PHOTOMORPHOGENIC 13); protein binding	GO:0008180,GO:0005829,GO:0010388,GO:0007275,GO:0010971,GO:0009585,GO:0006511	COP9 signalosome|cytosol|cullin deneddylation|multicellular organism development|positive regulation of G2/M transition of mitotic cell cycle|red, far-red light phototransduction|ubiquitin-dependent protein catabolic process			KOG2582	COP9 signalosome, subunit CSN3	[OT]	Posttranslational modification, protein turnover, chaperones |Signal transduction mechanisms	0.00949315	1.70148
Bra024280.1-P	LOC103873843	protein EXORDIUM-like 2	103873843	EXL2 (EXORDIUM LIKE 2)	GO:0048046,GO:0005618,GO:0005829,GO:0005615,GO:0005794,GO:0009505,GO:0009506	apoplast|cell wall|cytosol|extracellular space|Golgi apparatus|plant-type cell wall|plasmodesma							0.000359346	0.635601
Bra024346.1-P	LOC103873927	annexin D2	103873927	ANNAT2 (Annexin Arabidopsis 2); calcium ion binding / calcium-dependent phospholipid binding	GO:0048046,GO:0005829,GO:0016020,GO:0005634,GO:0009579,GO:0005509,GO:0005544,GO:0015774,GO:0009409,GO:0009408,GO:0009651,GO:0009414	apoplast|cytosol|membrane|nucleus|thylakoid|calcium ion binding|calcium-dependent phospholipid binding|polysaccharide transport|response to cold|response to heat|response to salt stress|response to water deprivation			KOG0819	Annexin	[U]	Intracellular trafficking, secretion, and vesicular transport	1.7105e-07	0.617379
Bra024815.1-P	LOC103827515	cullin-associated NEDD8-dissociated protein 1 isoform X2	103827515	CAND1 (CULLIN-ASSOCIATED AND NEDDYLATION DISSOCIATED); binding					KOG1824	TATA-binding protein-interacting protein	[R]	General function prediction only	0.00618786	1.56554
Bra025264.1-P	LOC103836988	glucose-6-phosphate 1-dehydrogenase 5, cytoplasmic	103836988	G6PD5 (glucose-6-phosphate dehydrogenase 5); glucose-6-phosphate dehydrogenase			brp00030,brp00480	Pentose phosphate pathway|Glutathione metabolism	KOG0563	Glucose-6-phosphate 1-dehydrogenase	[G]	Carbohydrate transport and metabolism	0.0113295	0.590503
Bra025749.1-P	LOC103872760	glutathione S-transferase DHAR1, mitochondrial	103872760	DHAR1 (dehydroascorbate reductase); copper ion binding / glutathione dehydrogenase (ascorbate)	GO:0048046,GO:0009507,GO:0009570,GO:0005829,GO:0005739,GO:0005777,GO:0005886,GO:0005773,GO:0005507,GO:0045174,GO:0004364,GO:0005244,GO:0006952,GO:0010731,GO:0043903,GO:0009753,GO:0010193,GO:0009610,GO:0010043	apoplast|chloroplast|chloroplast stroma|cytosol|mitochondrion|peroxisome|plasma membrane|vacuole|copper ion binding|glutathione dehydrogenase (ascorbate) activity|glutathione transferase activity|voltage-gated ion channel activity|defense response|protein glutathionylation|regulation of symbiosis, encompassing mutualism through parasitism|response to jasmonic acid|response to ozone|response to sy…	brp00053,brp00480	Ascorbate and aldarate metabolism|Glutathione metabolism	KOG1422	Intracellular Cl- channel CLIC, contains GST domain	[P]	Inorganic ion transport and metabolism	7.27382e-06	0.650761
Bra025819.1-P	LOC103872837	dehydrin ERD10	103872837	ERD10 (EARLY RESPONSIVE TO DEHYDRATION 10); actin binding	GO:0005737,GO:0005829,GO:0016020,GO:0005634,GO:0009506,GO:0003779,GO:0009631,GO:0010029,GO:0009737,GO:0009409,GO:0009414	cytoplasm|cytosol|membrane|nucleus|plasmodesma|actin binding|cold acclimation|regulation of seed germination|response to abscisic acid|response to cold|response to water deprivation							2.47088e-05	0.611704
Bra026022.1-P	LOC103872470	uncharacterized protein LOC103872470	103872470	unknown protein									0.000114395	0.411576
Bra026348.1-P	LOC103867172	stem-specific protein TSJT1	103867172	unknown protein	GO:0004066,GO:0005524,GO:0042803,GO:0006541,GO:0070981	asparagine synthase (glutamine-hydrolyzing) activity|ATP binding|protein homodimerization activity|glutamine metabolic process|L-asparagine biosynthetic process							0.00541892	0.57161
Bra026570.1-P	LOC103853966	ribonuclease 1	103853966	RNS1 (RIBONUCLEASE 1); endoribonuclease/ ribonuclease					KOG1642	Ribonuclease, T2 family	[A]	RNA processing and modification	9.72939e-07	0.376551
Bra026701.1-P	LOC103842825	uncharacterized protein LOC103842825 isoform X2	103842825	unknown protein									5.71096e-05	0.562488
Bra026745.1-P	LOC103842881	chlorophyll a-b binding protein CP24, chloroplastic	103842881	LHCB6 (LIGHT HARVESTING COMPLEX PSII SUBUNIT 6); chlorophyll binding			brp00196	Photosynthesis - antenna proteins					0.000226781	0.356472
Bra027681.1-P	LOC103838226	dirigent protein 5	103838226	disease resistance-responsive family protein / dirigent family protein	GO:0048046,GO:0042349,GO:1901599	apoplast|guiding stereospecific synthesis activity|(-)-pinoresinol biosynthetic process							0.000318005	0.545724
Bra028424.1-P	LOC103850135	germin-like protein subfamily 1 member 11	103850135	manganese ion binding / nutrient reservoir	GO:0048046,GO:0005618,GO:0005576,GO:0000325,GO:0005886,GO:0030145,GO:0045735,GO:0046564,GO:0033609,GO:0009651	apoplast|cell wall|extracellular region|plant-type vacuole|plasma membrane|manganese ion binding|nutrient reservoir activity|oxalate decarboxylase activity|oxalate metabolic process|response to salt stress							6.6374e-05	0.455899
Bra028660.1-P	LOC103850695	alpha-galactosidase 1	103850695	AtAGAL1 (Arabidopsis thaliana ALPHA-GALACTOSIDASE 1); alpha-galactosidase/ catalytic/ hydrolase, hydrolyzing O-glycosyl compounds			brp00052,brp00561,brp00600,brp00603	Galactose metabolism|Glycerolipid metabolism|Sphingolipid metabolism|Glycosphingolipid biosynthesis - globo and isoglobo series	KOG2366	Alpha-D-galactosidase (melibiase)	[G]	Carbohydrate transport and metabolism	2.26028e-05	0.556133
Bra030385.1-P	LOC103868504	TSK-associating protein 1 isoform X2	103868504	TSA1 (TSK-ASSOCIATING PROTEIN 1); calcium ion binding / protein binding									9.72885e-06	0.471876
Bra030386.1-P	LOC103868505	beta-D-glucopyranosyl abscisate beta-glucosidase	103868505	BGLU18 (BETA GLUCOSIDASE 18); catalytic/ cation binding / hydrolase, hydrolyzing O-glycosyl compounds			brp00906	Carotenoid biosynthesis	KOG0626	Beta-glucosidase, lactase phlorizinhydrolase, and related proteins	[G]	Carbohydrate transport and metabolism	6.75323e-06	0.354439
Bra030906.1-P				ALDH7B4 (Aldehyde Dehydrogenase 7B4); 3-chloroallyl aldehyde dehydrogenase/ oxidoreductase					KOG2453	Aldehyde dehydrogenase	[C]	Energy production and conversion	5.29898e-07	1.53882
Bra030911.1-P	LOC103832639	inactive GDSL esterase/lipase-like protein 25	103832639	GDSL-motif lipase, putative									0.000749922	0.628492
Bra031329.1-P	LOC103869117	36.4 kDa proline-rich protein	103869117	CWLP (CELL WALL-PLASMA MEMBRANE LINKER PROTEIN); lipid binding									0.000618123	1.86015
Bra031391.1-P	LOC103869050	cytochrome c oxidase subunit 6b-1	103869050	COX6B (CYTOCHROME C OXIDASE 6B); cytochrome-c oxidase	GO:0009507,GO:0009535,GO:0005739,GO:0009579,GO:0005507,GO:0004129,GO:0009651	chloroplast|chloroplast thylakoid membrane|mitochondrion|thylakoid|copper ion binding|cytochrome-c oxidase activity|response to salt stress	brp00190	Oxidative phosphorylation	KOG3057	Cytochrome c oxidase, subunit VIb/COX12	[C]	Energy production and conversion	0.0037961	1.5471
Bra031393.1-P	LOC103831151	glucose-6-phosphate/phosphate translocator 2, chloroplastic	103831151	GPT2; antiporter/ glucose-6-phosphate transmembrane transporter	GO:0031969,GO:0016021,GO:0005774,GO:0015152,GO:0005315,GO:0015120,GO:0071917,GO:0015760,GO:0015714,GO:0015713,GO:0015979,GO:0009643,GO:0010109,GO:0009749,GO:0080167,GO:0009624,GO:0009744,GO:0035436	chloroplast membrane|integral component of membrane|vacuolar membrane|glucose-6-phosphate transmembrane transporter activity|inorganic phosphate transmembrane transporter activity|phosphoglycerate transmembrane transporter activity|triose-phosphate transmembrane transporter activity|glucose-6-phosphate transport|phosphoenolpyruvate transport|phosphoglycerate transport|photosynthesis|photosyntheti…			KOG1441	Glucose-6-phosphate/phosphate and phosphoenolpyruvate/phosphate antiporter	[GE]	Carbohydrate transport and metabolism |Amino acid transport and metabolism	2.88369e-05	1.95333
Bra031771.1-P	LOC103843236	LOW QUALITY PROTEIN: pectinesterase/pectinesterase inhibitor 18	103843236	PMEPCRA (METHYLESTERASE PCR A); enzyme inhibitor/ pectinesterase			brp00040	Pentose and glucuronate interconversions					9.94675e-05	0.39113
Bra031772.1-P	LOC103843235	glucose-6-phosphate/phosphate translocator 2, chloroplastic-like	103843235	GPT2; antiporter/ glucose-6-phosphate transmembrane transporter	GO:0031969,GO:0016021,GO:0005774,GO:0015152,GO:0005315,GO:0015120,GO:0071917,GO:0015760,GO:0015714,GO:0015713,GO:0015979,GO:0009643,GO:0010109,GO:0009749,GO:0080167,GO:0009624,GO:0009744,GO:0035436	chloroplast membrane|integral component of membrane|vacuolar membrane|glucose-6-phosphate transmembrane transporter activity|inorganic phosphate transmembrane transporter activity|phosphoglycerate transmembrane transporter activity|triose-phosphate transmembrane transporter activity|glucose-6-phosphate transport|phosphoenolpyruvate transport|phosphoglycerate transport|photosynthesis|photosyntheti…			KOG1441	Glucose-6-phosphate/phosphate and phosphoenolpyruvate/phosphate antiporter	[GE]	Carbohydrate transport and metabolism |Amino acid transport and metabolism	0.000219364	1.75928
Bra032002.1-P	LOC103855147	universal stress protein A-like protein	103855147	universal stress protein (USP) family protein / early nodulin ENOD18 family protein	GO:0005886,GO:0016208,GO:0006950	plasma membrane|AMP binding|response to stress							0.000156834	0.526529
Bra032010.1-P	LOC103855138	glutathione S-transferase F11	103855138	ATGSTF11 (GLUTATHIONE S-TRANSFERASE F11); glutathione transferase	GO:0005737,GO:0005829,GO:0004364,GO:0006749,GO:0006979,GO:0009636,GO:0009407	cytoplasm|cytosol|glutathione transferase activity|glutathione metabolic process|response to oxidative stress|response to toxic substance|toxin catabolic process	brp00480	Glutathione metabolism	KOG0867	Glutathione S-transferase	[O]	Posttranslational modification, protein turnover, chaperones	0.00137334	1.58853
Bra033706.1-P	LOC103827942	alcohol dehydrogenase class-3	103827942	HOT5 (sensitive to hot temperatures 5); S-(hydroxymethyl)glutathione dehydrogenase/ S-nitrosoglutathione reductase	GO:0005737,GO:0004022,GO:0051903,GO:0008270,GO:0006069	cytoplasm|alcohol dehydrogenase (NAD) activity|S-(hydroxymethyl)glutathione dehydrogenase activity|zinc ion binding|ethanol oxidation	brp00010,brp00071,brp00350	Glycolysis / Gluconeogenesis|Fatty acid degradation|Tyrosine metabolism	KOG0022	Alcohol dehydrogenase, class III	[Q]	Secondary metabolites biosynthesis, transport and catabolism	1.75114e-05	1.63724
Bra034100.1-P	LOC103847730	MLP-like protein 328	103847730	MLP328 (MLP-LIKE PROTEIN 328); copper ion binding	GO:0005829,GO:0005507,GO:0006952,GO:0009607,GO:0080184,GO:0010043,GO:0010228	cytosol|copper ion binding|defense response|response to biotic stimulus|response to phenylpropanoid|response to zinc ion|vegetative to reproductive phase transition of meristem							0.000102949	2.44351
Bra034755.1-P	LOC103870251	cysteine proteinase inhibitor 6-like	103870251	cysteine protease inhibitor, putative / cystatin, putative	GO:0005829,GO:0005783,GO:0005576,GO:0050897,GO:0004869,GO:0002020,GO:0006952,GO:0006972,GO:2000117,GO:0009409,GO:0006979,GO:0009414	cytosol|endoplasmic reticulum|extracellular region|cobalt ion binding|cysteine-type endopeptidase inhibitor activity|protease binding|defense response|hyperosmotic response|negative regulation of cysteine-type endopeptidase activity|response to cold|response to oxidative stress|response to water deprivation							0.000700502	1.74792
Bra034774.1-P	LOC103870272	leucine-rich repeat protein FLOR 1	103870272	FLR1; enzyme inhibitor/ transcription factor binding									0.000422615	0.566153
Bra035006.1-P	LOC103848073	nitrilase 2	103848073	NIT2 (nitrilase 2); indole-3-acetonitrile nitrilase/ indole-3-acetonitrile nitrile hydratase/ nitrilase	GO:0005829,GO:0005886,GO:0080061,GO:0080109,GO:0000257,GO:0009684,GO:0046686	cytosol|plasma membrane|indole-3-acetonitrile nitrilase activity|indole-3-acetonitrile nitrile hydratase activity|nitrilase activity|indoleacetic acid biosynthetic process|response to cadmium ion	brp00910,brp00380,brp00460	Nitrogen metabolism|Tryptophan metabolism|Cyanoamino acid metabolism	KOG0805	Carbon-nitrogen hydrolase	[E]	Amino acid transport and metabolism	0.000510868	0.400376
Bra036240.1-P	LOC103836715	photosystem I reaction center subunit II-1, chloroplastic	103836715	PSAD-1 (photosystem I subunit D-1)	GO:0009507,GO:0009941,GO:0009534,GO:0009535,GO:0016020,GO:0009538,GO:0010287,GO:0009579,GO:0015979	chloroplast|chloroplast envelope|chloroplast thylakoid|chloroplast thylakoid membrane|membrane|photosystem I reaction center|plastoglobule|thylakoid|photosynthesis	brp00195	Photosynthesis					0.00020843	0.564022
Bra036259.1-P	LOC103836736	glutathione S-transferase F3	103836736	ATGSTF3 (GLUTATHIONE S-TRANSFERASE F3); glutathione transferase	GO:0005737,GO:0005829,GO:0005886,GO:0004364,GO:0050832,GO:0006749,GO:0009636,GO:0009407	cytoplasm|cytosol|plasma membrane|glutathione transferase activity|defense response to fungus|glutathione metabolic process|response to toxic substance|toxin catabolic process	brp00480	Glutathione metabolism	KOG0867	Glutathione S-transferase	[O]	Posttranslational modification, protein turnover, chaperones	0.00167401	0.573331
Bra037705.1-P	LOC103866080	defensin-like protein 2	103866080	ATTI1; serine-type endopeptidase inhibitor	GO:0005576,GO:0008200,GO:0050832,GO:0031640	extracellular region|ion channel inhibitor activity|defense response to fungus|killing of cells of other organism							1.10264e-05	0.595238
Bra037877.1-P	LOC103838802	peroxidase C2	103838802	peroxidase, putative	GO:0005576,GO:0005773,GO:0020037,GO:0046872,GO:0004601,GO:0042744,GO:0006979	extracellular region|vacuole|heme binding|metal ion binding|peroxidase activity|hydrogen peroxide catabolic process|response to oxidative stress	brp00940	Phenylpropanoid biosynthesis					0.000653921	0.577537
Bra037954.1-P	LOC103871089	GDSL esterase/lipase At1g54020 isoform X1	103871089	myrosinase-associated protein, putative									3.19329e-05	0.517465
Bra037955.1-P	LOC103871088	inactive GDSL esterase/lipase-like protein 25	103871088	GDSL-motif lipase, putative									0.00413988	0.47675
Bra038088.1-P	LOC103833505	beta-amylase 5	103833505	BAM5 (BETA-AMYLASE 5); beta-amylase			brp00500	Starch and sucrose metabolism					0.000403397	1.60499
Bra039578.1-P	LOC103848721	annexin D1 isoform X2	103848721	ANNAT1 (ANNEXIN ARABIDOPSIS 1); ATP binding / calcium ion binding / calcium-dependent phospholipid binding / copper ion binding / peroxidase/ protein homodimerization	GO:0048046,GO:0005618,GO:0009507,GO:0009570,GO:0005829,GO:0016020,GO:0005739,GO:0005886,GO:0009506,GO:0009579,GO:0005774,GO:0005773,GO:0005524,GO:0005509,GO:0005544,GO:0005507,GO:0004601,GO:0042803,GO:0008270,GO:0070588,GO:0071435,GO:0009737,GO:0046686,GO:0009409,GO:0009408,GO:0006970,GO:0009651,GO:0009414	apoplast|cell wall|chloroplast|chloroplast stroma|cytosol|membrane|mitochondrion|plasma membrane|plasmodesma|thylakoid|vacuolar membrane|vacuole|ATP binding|calcium ion binding|calcium-dependent phospholipid binding|copper ion binding|peroxidase activity|protein homodimerization activity|zinc ion binding|calcium ion transmembrane transport|potassium ion export|response to abscisic acid|response t…			KOG0819	Annexin	[U]	Intracellular trafficking, secretion, and vesicular transport	0.00015916	2.09905
Bra039702.1-P	LOC103871098	epithiospecifier protein	103871098	ESP (EPITHIOSPECIFIER PROTEIN); enzyme regulator					KOG0379	Kelch repeat-containing proteins	[R]	General function prediction only	0.0236687	1.51175
Bra039825.1-P				TGG1 (THIOGLUCOSIDE GLUCOHYDROLASE 1); hydrolase, hydrolyzing O-glycosyl compounds / thioglucosidase	GO:0005773,GO:0046872,GO:0019137,GO:0005975	vacuole|metal ion binding|thioglucosidase activity|carbohydrate metabolic process			KOG0626	Beta-glucosidase, lactase phlorizinhydrolase, and related proteins	[G]	Carbohydrate transport and metabolism	3.48613e-06	0.454852
Bra039974.1-P	LOC103864962	tropinone reductase homolog At2g30670	103864962	tropinone reductase, putative / tropine dehydrogenase, putative	GO:0016491	oxidoreductase activity	brp00960	Tropane, piperidine and pyridine alkaloid biosynthesis	KOG0725	Reductases with broad range of substrate specificities	[R]	General function prediction only	0.0209497	0.653921
Bra040678.1-P	LOC103849259	WD-40 repeat-containing protein MSI4	103849259	FVE; metal ion binding					KOG0264	Nucleosome remodeling factor, subunit CAF1/NURF55/MSI1	[B]	Chromatin structure and dynamics	0.000817397	0.600582
