# Supplementary material for: iTRAQ-based quantitative proteome analysis insights into cold stress of Winter Rapeseed (Brassica rapa L.) grown in the field
Source: Sci Rep. 2021 Dec 6;11:23434. doi: 10.1038/s41598-021-02707-z (PMC8648733; doi:10.1038/s41598-021-02707-z)
Supplement: Supplementary file 6 — Supplementary Table S6. [file 41598_2021_2707_MOESM6_ESM.xlsx]

## Sheet: Table S6
Table S6. Gene ontology (GO) enrichment analysis of DAPs
id	term	category	ListHits	ListTotal	PopHits	PopTotal	pval	padj	Enrichment_score	Protein_Gene
Down-regulated DAPs in L7 CK /Le CK.
GO:0042744	hydrogen peroxide catabolic process	biological_process	7	57	133	22211	4.85215e-08	3.50972e-06	20.5088	Bra031598.1-P:LOC103843426,Bra017761.1-P:LOC103862471,Bra011683.1-P:LOC103854666,Bra039816.1-P:LOC103847964,Bra018006.1-P:LOC103873086,Bra009221.1-P:LOC103847012,Bra000058.1-P:LOC103857778
GO:0009753	response to jasmonic acid	biological_process	7	57	274	22211	6.28705e-06	0.000151588	9.95499	Bra004058.1-P:LOC103830995,Bra004057.1-P:LOC103830997,Bra003526.1-P:LOC103830390,Bra025749.1-P:LOC103872760,Bra013714.1-P:LOC103861272,Bra022161.1-P:LOC103869757,Bra037958.1-P:LOC103871086
GO:0006979	response to oxidative stress	biological_process	7	57	389	22211	5.95816e-05	0.000760542	7.012	Bra017761.1-P:LOC103862471,Bra011683.1-P:LOC103854666,Bra039816.1-P:LOC103847964,Bra018006.1-P:LOC103873086,Bra009221.1-P:LOC103847012,Bra000058.1-P:LOC103857778,Bra015853.1-P:LOC103831987
GO:0010597	green leaf volatile biosynthetic process	biological_process	4	57	10	22211	8.08917e-09	8.77675e-07	155.867	Bra004058.1-P:LOC103830995,Bra004057.1-P:LOC103830997,Bra003526.1-P:LOC103830390,Bra012788.1-P:LOC103860780
GO:0031408	oxylipin biosynthetic process	biological_process	4	57	43	22211	4.46345e-06	0.000138367	36.2481	Bra004058.1-P:LOC103830995,Bra004057.1-P:LOC103830997,Bra003526.1-P:LOC103830390,Bra008271.1-P:LOC103853040
GO:0009625	response to insect	biological_process	4	57	65	22211	2.34809e-05	0.000424613	23.9795	Bra018969.1-P:LOC103871211,Bra027358.1-P:LOC103870049,Bra003850.1-P:LOC103830760,Bra013009.1-P:MAM1-1
GO:0010043	response to zinc ion	biological_process	4	57	93	22211	9.60019e-05	0.00104162	16.7599	Bra025749.1-P:LOC103872760,Bra021673.1-P:LOC103865082,Bra000876.1-P:LOC103858759,Bra000058.1-P:LOC103857778
GO:0034440	lipid oxidation	biological_process	3	57	14	22211	5.71696e-06	0.000151588	83.5	Bra004058.1-P:LOC103830995,Bra004057.1-P:LOC103830997,Bra003526.1-P:LOC103830390
GO:0009695	jasmonic acid biosynthetic process	biological_process	3	57	28	22211	5.01564e-05	0.000725595	41.75	Bra004058.1-P:LOC103830995,Bra004057.1-P:LOC103830997,Bra003526.1-P:LOC103830390
GO:1901599	(-)-pinoresinol biosynthetic process	biological_process	2	57	5	22211	6.43863e-05	0.000776213	155.867	Bra019277.1-P:LOC103861428,Bra027681.1-P:LOC103838226
GO:0009507	chloroplast	cellular_component	19	57	2551	22211	1.09395e-05	0.000237388	2.90226	Bra004058.1-P:LOC103830995,Bra004057.1-P:LOC103830997,Bra018969.1-P:LOC103871211,Bra028087.1-P:LOC117129780,Bra031598.1-P:LOC103843426,Bra003526.1-P:LOC103830390,Bra025749.1-P:LOC103872760,Bra022161.1-P:LOC103869757,Bra027358.1-P:LOC103870049,Bra019797.1-P:LOC103871970,Bra012788.1-P:LOC103860780,Bra021673.1-P:LOC103865082,Bra013839.1-P:LOC103862653,Bra034927.1-P:LOC103833307,Bra000876.1-P:LOC1038…
GO:0005773	vacuole	cellular_component	16	57	854	22211	2.62319e-10	5.69233e-08	7.30055	Bra018969.1-P:LOC103871211,Bra037954.1-P:LOC103871089,Bra025749.1-P:LOC103872760,Bra013714.1-P:LOC103861272,Bra022161.1-P:LOC103869757,Bra039816.1-P:LOC103847964,Bra027358.1-P:LOC103870049,Bra018006.1-P:LOC103873086,Bra021673.1-P:LOC103865082,Bra037955.1-P:LOC103871088,Bra000876.1-P:LOC103858759,Bra025728.1-P:LOC103872728,Bra016564.1-P:LOC103835916,Bra000058.1-P:LOC103857778,Bra014636.1-P:LOC1038…
GO:0048046	apoplast	cellular_component	12	57	736	22211	2.88481e-07	1.25201e-05	6.35326	Bra025749.1-P:LOC103872760,Bra013714.1-P:LOC103861272,Bra027358.1-P:LOC103870049,Bra018006.1-P:LOC103873086,Bra019797.1-P:LOC103871970,Bra021673.1-P:LOC103865082,Bra034927.1-P:LOC103833307,Bra000876.1-P:LOC103858759,Bra025728.1-P:LOC103872728,Bra019277.1-P:LOC103861428,Bra027681.1-P:LOC103838226,Bra006772.1-P:LOC103856701
GO:0009570	chloroplast stroma	cellular_component	11	57	900	22211	1.5204e-05	0.000299934	4.76259	Bra004058.1-P:LOC103830995,Bra004057.1-P:LOC103830997,Bra031598.1-P:LOC103843426,Bra003526.1-P:LOC103830390,Bra025749.1-P:LOC103872760,Bra019797.1-P:LOC103871970,Bra021673.1-P:LOC103865082,Bra013839.1-P:LOC103862653,Bra034927.1-P:LOC103833307,Bra000876.1-P:LOC103858759,Bra006772.1-P:LOC103856701
GO:0009941	chloroplast envelope	cellular_component	9	57	713	22211	7.79635e-05	0.000890426	4.91865	Bra004058.1-P:LOC103830995,Bra004057.1-P:LOC103830997,Bra003526.1-P:LOC103830390,Bra027358.1-P:LOC103870049,Bra019797.1-P:LOC103871970,Bra034927.1-P:LOC103833307,Bra006772.1-P:LOC103856701,Bra036240.1-P:LOC103836715,Bra026745.1-P:LOC103842881
GO:0005618	cell wall	cellular_component	9	57	936	22211	0.000588102	0.00455779	3.74679	Bra031598.1-P:LOC103843426,Bra017761.1-P:LOC103862471,Bra011683.1-P:LOC103854666,Bra039816.1-P:LOC103847964,Bra005917.1-P:LOC103855709,Bra018006.1-P:LOC103873086,Bra031771.1-P:LOC103843236,Bra033641.1-P:LOC103828017,Bra025728.1-P:LOC103872728
GO:0009506	plasmodesma	cellular_component	8	57	1358	22211	0.0219279	0.0590681	2.29553	Bra018969.1-P:LOC103871211,Bra031598.1-P:LOC103843426,Bra022161.1-P:LOC103869757,Bra027358.1-P:LOC103870049,Bra005917.1-P:LOC103855709,Bra021673.1-P:LOC103865082,Bra037955.1-P:LOC103871088,Bra000876.1-P:LOC103858759
GO:0009535	chloroplast thylakoid membrane	cellular_component	6	57	493	22211	0.00161516	0.010014	4.74239	Bra004058.1-P:LOC103830995,Bra004057.1-P:LOC103830997,Bra003526.1-P:LOC103830390,Bra034927.1-P:LOC103833307,Bra036240.1-P:LOC103836715,Bra026745.1-P:LOC103842881
GO:0005777	peroxisome	cellular_component	3	57	241	22211	0.024023	0.0611788	4.85062	Bra018969.1-P:LOC103871211,Bra025749.1-P:LOC103872760,Bra027358.1-P:LOC103870049
GO:0010168	ER body	cellular_component	2	57	18	22211	0.000964208	0.00636475	43.2963	Bra018969.1-P:LOC103871211,Bra037955.1-P:LOC103871088
GO:0020037	heme binding	molecular_function	8	57	475	22211	2.71863e-05	0.000453803	6.56281	Bra031598.1-P:LOC103843426,Bra017761.1-P:LOC103862471,Bra011683.1-P:LOC103854666,Bra039816.1-P:LOC103847964,Bra018006.1-P:LOC103873086,Bra009221.1-P:LOC103847012,Bra012788.1-P:LOC103860780,Bra000058.1-P:LOC103857778
GO:0004601	peroxidase activity	molecular_function	7	57	160	22211	1.72421e-07	9.35382e-06	17.0479	Bra017761.1-P:LOC103862471,Bra011683.1-P:LOC103854666,Bra039816.1-P:LOC103847964,Bra018006.1-P:LOC103873086,Bra009221.1-P:LOC103847012,Bra000876.1-P:LOC103858759,Bra000058.1-P:LOC103857778
GO:0004364	glutathione transferase activity	molecular_function	4	57	81	22211	5.59687e-05	0.000759076	19.2428	Bra025749.1-P:LOC103872760,Bra021673.1-P:LOC103865082,Bra000876.1-P:LOC103858759,Bra036259.1-P:LOC103836736
GO:0016788	hydrolase activity, acting on ester bonds	molecular_function	4	57	124	22211	0.000290795	0.00262927	12.5699	Bra037954.1-P:LOC103871089,Bra027358.1-P:LOC103870049,Bra037955.1-P:LOC103871088,Bra003263.1-P:LOC103830082
GO:0016165	linoleate 13S-lipoxygenase activity	molecular_function	3	57	11	22211	2.6057e-06	9.42394e-05	106.273	Bra004058.1-P:LOC103830995,Bra004057.1-P:LOC103830997,Bra003526.1-P:LOC103830390
GO:0030170	pyridoxal phosphate binding	molecular_function	3	57	183	22211	0.0116222	0.0413445	6.38798	Bra013714.1-P:LOC103861272,Bra035214.1-P:LOC103833946,Bra004136.1-P:LOC103831077
GO:0047100	glyceraldehyde-3-phosphate dehydrogenase (NADP+) (phosphorylating) ...	molecular_function	2	57	4	22211	3.86957e-05	0.000599783	194.833	Bra019797.1-P:LOC103871970,Bra034927.1-P:LOC103833307
GO:0043295	glutathione binding	molecular_function	2	57	16	22211	0.000758739	0.00548821	48.7083	Bra021673.1-P:LOC103865082,Bra000876.1-P:LOC103858759
GO:0008483	transaminase activity	molecular_function	2	57	28	22211	0.00234326	0.0133813	27.8333	Bra013714.1-P:LOC103861272,Bra035214.1-P:LOC103833946
GO:0042349	guiding stereospecific synthesis activity	molecular_function	2	57	36	22211	0.00385441	0.0194513	21.6481	Bra019277.1-P:LOC103861428,Bra027681.1-P:LOC103838226
Up-regulated DAPs in L7 CK /Le CK.
GO:0046686	response to cadmium ion	biological_process	8	25	510	22211	5.61094e-08	7.29423e-06	13.9363	Bra039578.1-P:LOC103848721,Bra016282.1-P:LOC103835605,Bra004138.1-P:LOC103831078,Bra007404.1-P:LOC103841734,Bra015874.1-P:LOC103831962,Bra012422.1-P:LOC103829224,Bra001577.1-P:LOC103859601,Bra012409.1-P:LOC103829825
GO:0009611	response to wounding	biological_process	3	25	330	22211	0.00586643	0.0276703	8.07673	Bra016282.1-P:LOC103835605,Bra016463.1-P:LOC103835791,Bra016073.1-P:LOC103831736
GO:0006979	response to oxidative stress	biological_process	3	25	389	22211	0.00921188	0.0362892	6.85172	Bra000059.1-P:LOC103857780,Bra034755.1-P:LOC103870251,Bra016127.1-P:LOC103249149
GO:0005983	starch catabolic process	biological_process	2	25	27	22211	0.000419612	0.00910082	65.8104	Bra038088.1-P:LOC103833505,Bra012676.1-P:LOC103860895
GO:0009695	jasmonic acid biosynthetic process	biological_process	2	25	28	22211	0.000451578	0.00910082	63.46	Bra016735.1-P:LOC103836113,Bra016463.1-P:LOC103835791
GO:0080027	response to herbivore	biological_process	2	25	54	22211	0.00167918	0.0208808	32.9052	Bra038088.1-P:LOC103833505,Bra016073.1-P:LOC103831736
GO:0009625	response to insect	biological_process	2	25	65	22211	0.00242233	0.0208808	27.3366	Bra016908.1-P:LOC103865912,Bra016073.1-P:LOC103831736
GO:0009407	toxin catabolic process	biological_process	2	25	69	22211	0.00272459	0.0208808	25.7519	Bra012422.1-P:LOC103829224,Bra012409.1-P:LOC103829825
GO:0006749	glutathione metabolic process	biological_process	2	25	82	22211	0.0038226	0.021606	21.6693	Bra012422.1-P:LOC103829224,Bra012409.1-P:LOC103829825
GO:0009636	response to toxic substance	biological_process	2	25	106	22211	0.00630074	0.0282447	16.763	Bra012422.1-P:LOC103829224,Bra012409.1-P:LOC103829825
GO:0005829	cytosol	cellular_component	7	25	2501	22211	0.0175503	0.0456307	2.48664	Bra039578.1-P:LOC103848721,Bra038088.1-P:LOC103833505,Bra004138.1-P:LOC103831078,Bra034755.1-P:LOC103870251,Bra012422.1-P:LOC103829224,Bra001577.1-P:LOC103859601,Bra012409.1-P:LOC103829825
GO:0005773	vacuole	cellular_component	6	25	854	22211	0.000300136	0.00910082	6.24197	Bra039578.1-P:LOC103848721,Bra000059.1-P:LOC103857780,Bra015874.1-P:LOC103831962,Bra039131.1-P:LOC103870959,Bra016127.1-P:LOC103249149,Bra001577.1-P:LOC103859601
GO:0005618	cell wall	cellular_component	6	25	936	22211	0.000490044	0.00910082	5.69513	Bra039578.1-P:LOC103848721,Bra007404.1-P:LOC103841734,Bra015874.1-P:LOC103831962,Bra016127.1-P:LOC103249149,Bra028424.1-P:LOC103850135,Bra016073.1-P:LOC103831736
GO:0005737	cytoplasm	cellular_component	6	25	2439	22211	0.0494422	0.0824037	2.18558	Bra016282.1-P:LOC103835605,Bra017914.1-P:LOC103872979,Bra012422.1-P:LOC103829224,Bra021077.1-P:LOC103833982,Bra039702.1-P:LOC103871098,Bra012409.1-P:LOC103829825
GO:0048046	apoplast	cellular_component	5	25	736	22211	0.0012062	0.0174229	6.0356	Bra039578.1-P:LOC103848721,Bra007404.1-P:LOC103841734,Bra015874.1-P:LOC103831962,Bra028424.1-P:LOC103850135,Bra016073.1-P:LOC103831736
GO:0009570	chloroplast stroma	cellular_component	4	25	900	22211	0.0171822	0.0455855	3.94862	Bra039578.1-P:LOC103848721,Bra007404.1-P:LOC103841734,Bra017914.1-P:LOC103872979,Bra012676.1-P:LOC103860895
GO:0005739	mitochondrion	cellular_component	4	25	1222	22211	0.0458372	0.0773875	2.90815	Bra039578.1-P:LOC103848721,Bra016607.1-P:LOC103835961,Bra007404.1-P:LOC103841734,Bra039131.1-P:LOC103870959
GO:0009505	plant-type cell wall	cellular_component	3	25	422	22211	0.0114847	0.0372301	6.31592	Bra000059.1-P:LOC103857780,Bra016127.1-P:LOC103249149,Bra003476.1-P:LOC103830330
GO:0005774	vacuolar membrane	cellular_component	3	25	752	22211	0.0511444	0.0838616	3.54431	Bra039578.1-P:LOC103848721,Bra039131.1-P:LOC103870959,Bra001577.1-P:LOC103859601
GO:0005777	peroxisome	cellular_component	2	25	241	22211	0.0298546	0.0608707	7.37295	Bra016463.1-P:LOC103835791,Bra037992.1-P:LOC103871045
GO:0004601	peroxidase activity	molecular_function	4	25	160	22211	2.9155e-05	0.00189508	22.211	Bra039578.1-P:LOC103848721,Bra000059.1-P:LOC103857780,Bra004138.1-P:LOC103831078,Bra016127.1-P:LOC103249149
GO:0020037	heme binding	molecular_function	3	25	475	22211	0.0157626	0.0435987	5.6112	Bra000059.1-P:LOC103857780,Bra016908.1-P:LOC103865912,Bra016127.1-P:LOC103249149
GO:0016161	beta-amylase activity	molecular_function	2	25	12	22211	7.97223e-05	0.00345463	148.073	Bra038088.1-P:LOC103833505,Bra012676.1-P:LOC103860895
GO:0004869	cysteine-type endopeptidase inhibitor activity	molecular_function	2	25	33	22211	0.000628605	0.0102148	53.8448	Bra034755.1-P:LOC103870251,Bra016073.1-P:LOC103831736
GO:0004364	glutathione transferase activity	molecular_function	2	25	81	22211	0.00373193	0.021606	21.9368	Bra012422.1-P:LOC103829224,Bra012409.1-P:LOC103829825
GO:0016874	ligase activity	molecular_function	2	25	103	22211	0.00595975	0.0276703	17.2513	Bra016463.1-P:LOC103835791,Bra037992.1-P:LOC103871045
GO:0005507	copper ion binding	molecular_function	2	25	282	22211	0.0397757	0.0708334	6.30099	Bra039578.1-P:LOC103848721,Bra007404.1-P:LOC103841734
GO:0046872	metal ion binding	molecular_function	2	25	2315	22211	0.750713	0.768446	0.767551	Bra000059.1-P:LOC103857780,Bra016127.1-P:LOC103249149
GO:0005524	ATP binding	molecular_function	2	25	2394	22211	0.767902	0.7799	0.742222	Bra039578.1-P:LOC103848721,Bra016463.1-P:LOC103835791
Down-regulated DAPs in L7 d /L7 CK.
GO:0019761	glucosinolate biosynthetic process	biological_process	5	44	47	22211	3.47907e-08	5.49694e-06	53.7016	Bra023450.1-P:LOC103850918,Bra016908.1-P:LOC103865912,Bra032734.1-P:LOC103863599,Bra013009.1-P:MAM1-1,Bra029355.1-P:LOC103854915
GO:0009625	response to insect	biological_process	5	44	65	22211	1.82466e-07	1.44148e-05	38.8304	Bra027358.1-P:LOC103870049,Bra016908.1-P:LOC103865912,Bra032734.1-P:LOC103863599,Bra013009.1-P:MAM1-1,Bra029355.1-P:LOC103854915
GO:0019752	carboxylic acid metabolic process	biological_process	3	44	10	22211	8.61974e-07	4.53973e-05	151.439	Bra013009.1-P:MAM1-1,Bra034917.1-P:LOC103833314,Bra029355.1-P:LOC103854915
GO:0007017	microtubule-based process	biological_process	3	44	27	22211	2.05219e-05	0.000725349	56.0884	Bra018379.1-P:LOC103868027,Bra008903.1-P:LOC103846653,Bra015815.1-P:LOC103832026
GO:0019762	glucosinolate catabolic process	biological_process	3	44	37	22211	5.37657e-05	0.00141583	40.9294	Bra037958.1-P:LOC103871086,Bra027358.1-P:LOC103870049,Bra039702.1-P:LOC103871098
GO:0009607	response to biotic stimulus	biological_process	3	44	46	22211	0.000103741	0.00204889	32.9214	Bra024879.1-P:LOC103827579,Bra026653.1-P:LOC103854060,Bra003939.1-P:LOC103830869
GO:0042744	hydrogen peroxide catabolic process	biological_process	3	44	133	22211	0.00232347	0.0229442	11.3864	Bra017761.1-P:LOC103862471,Bra011683.1-P:LOC103854666,Bra013576.1-P:LOC103859651
GO:0080184	response to phenylpropanoid	biological_process	2	44	11	22211	0.000208564	0.00329531	91.781	Bra024879.1-P:LOC103827579,Bra026653.1-P:LOC103854060
GO:0050829	defense response to Gram-negative bacterium	biological_process	2	44	21	22211	0.000786368	0.00955739	48.0758	Bra021549.1-P:LOC103842123,Bra027350.1-P:LOC103870041
GO:0005983	starch catabolic process	biological_process	2	44	27	22211	0.00130447	0.0137404	37.3923	Bra038088.1-P:LOC103833505,Bra012676.1-P:LOC103860895
GO:0005618	cell wall	cellular_component	9	44	936	22211	7.56076e-05	0.00170657	4.8538	Bra018379.1-P:LOC103868027,Bra021549.1-P:LOC103842123,Bra015172.1-P:LOC103828506,Bra011794.1-P:LOC103856835,Bra017761.1-P:LOC103862471,Bra027350.1-P:LOC103870041,Bra013164.1-P:LOC103860348,Bra011683.1-P:LOC103854666,Bra034193.1-P:XTH1
GO:0005737	cytoplasm	cellular_component	8	44	2439	22211	0.10371	0.172486	1.65575	Bra008903.1-P:LOC103846653,Bra021549.1-P:LOC103842123,Bra027350.1-P:LOC103870041,Bra037958.1-P:LOC103871086,Bra036580.1-P:LOC103837127,Bra008271.1-P:LOC103853040,Bra039702.1-P:LOC103871098,Bra030429.1-P:LOC103868556
GO:0005829	cytosol	cellular_component	8	44	2501	22211	0.115653	0.181209	1.6147	Bra018379.1-P:LOC103868027,Bra038088.1-P:LOC103833505,Bra024879.1-P:LOC103827579,Bra040903.1-P:LOC103849485,Bra008559.1-P:LOC103853350,Bra031132.1-P:LOC103842591,Bra026653.1-P:LOC103854060,Bra034917.1-P:LOC103833314
GO:0009506	plasmodesma	cellular_component	6	44	1358	22211	0.0499855	0.105661	2.23032	Bra018379.1-P:LOC103868027,Bra015172.1-P:LOC103828506,Bra027358.1-P:LOC103870049,Bra040903.1-P:LOC103849485,Bra028768.1-P:LOC103850572,Bra025862.1-P:LOC103872890
GO:0048046	apoplast	cellular_component	5	44	736	22211	0.0147246	0.0541044	3.42932	Bra021549.1-P:LOC103842123,Bra027350.1-P:LOC103870041,Bra013164.1-P:LOC103860348,Bra027358.1-P:LOC103870049,Bra034193.1-P:XTH1
GO:0005874	microtubule	cellular_component	3	44	284	22211	0.0186237	0.0600519	5.33235	Bra018379.1-P:LOC103868027,Bra008903.1-P:LOC103846653,Bra015815.1-P:LOC103832026
GO:0009505	plant-type cell wall	cellular_component	3	44	422	22211	0.05086	0.105661	3.58859	Bra015172.1-P:LOC103828506,Bra013576.1-P:LOC103859651,Bra007609.1-P:LOC103841972
GO:0005789	endoplasmic reticulum membrane	cellular_component	3	44	712	22211	0.166509	0.239168	2.12695	Bra016908.1-P:LOC103865912,Bra032734.1-P:LOC103863599,Bra025862.1-P:LOC103872890
GO:0005773	vacuole	cellular_component	3	44	854	22211	0.238866	0.316061	1.77329	Bra018379.1-P:LOC103868027,Bra015815.1-P:LOC103832026,Bra027358.1-P:LOC103870049
GO:0009536	plastid	cellular_component	2	44	363	22211	0.161543	0.234163	2.78124	Bra029922.1-P:LOC103874893,Bra023450.1-P:LOC103850918
GO:0020037	heme binding	molecular_function	6	44	475	22211	0.000328511	0.0043254	6.37636	Bra017761.1-P:LOC103862471,Bra011683.1-P:LOC103854666,Bra013576.1-P:LOC103859651,Bra016908.1-P:LOC103865912,Bra032734.1-P:LOC103863599,Bra009148.1-P:LOC103846934
GO:0005200	structural constituent of cytoskeleton	molecular_function	3	44	50	22211	0.00013321	0.00233857	30.2877	Bra018379.1-P:LOC103868027,Bra008903.1-P:LOC103846653,Bra015815.1-P:LOC103832026
GO:0004601	peroxidase activity	molecular_function	3	44	160	22211	0.00391295	0.031456	9.46491	Bra017761.1-P:LOC103862471,Bra011683.1-P:LOC103854666,Bra013576.1-P:LOC103859651
GO:0016709	oxidoreductase activity, acting on paired donors, with incorporatio...	molecular_function	3	44	161	22211	0.00398178	0.031456	9.40613	Bra016908.1-P:LOC103865912,Bra032734.1-P:LOC103863599,Bra009148.1-P:LOC103846934
GO:0003924	GTPase activity	molecular_function	3	44	165	22211	0.00426447	0.0320851	9.1781	Bra018379.1-P:LOC103868027,Bra008903.1-P:LOC103846653,Bra015815.1-P:LOC103832026
GO:0010177	2-(2'-methylthio)ethylmalate synthase activity	molecular_function	2	44	4	22211	2.29541e-05	0.000725349	252.398	Bra013009.1-P:MAM1-1,Bra029355.1-P:LOC103854915
GO:0016161	beta-amylase activity	molecular_function	2	44	12	22211	0.000249961	0.00359035	84.1326	Bra038088.1-P:LOC103833505,Bra012676.1-P:LOC103860895
GO:0016762	xyloglucan:xyloglucosyl transferase activity	molecular_function	2	44	52	22211	0.00477571	0.0342983	19.4152	Bra013164.1-P:LOC103860348,Bra034193.1-P:XTH1
GO:0046910	pectinesterase inhibitor activity	molecular_function	2	44	85	22211	0.0123377	0.0499834	11.8775	Bra021549.1-P:LOC103842123,Bra027350.1-P:LOC103870041
GO:0051287	NAD binding	molecular_function	2	44	101	22211	0.0171077	0.0582346	9.99595	Bra023450.1-P:LOC103850918,Bra016589.1-P:LOC103835943
Up-regulated DAPs in L7 d /L7 CK.
GO:0009409	response to cold	biological_process	10	47	527	22211	1.22248e-07	1.42419e-05	8.96726	Bra015693.1-P:LOC103832166,Bra025819.1-P:LOC103872837,Bra038725.1-P:BCPI-2,Bra040927.1-P:LOC103849341,Bra012230.1-P:LOC103829428,Bra034755.1-P:LOC103870251,Bra000265.1-P:LOC103858020,Bra006784.1-P:LOC103856714,Bra016719.1-P:LOC103836092,Bra000263.1-P:LOC103858021
GO:0009737	response to abscisic acid	biological_process	9	47	533	22211	1.49261e-06	8.69446e-05	7.97968	Bra015693.1-P:LOC103832166,Bra025819.1-P:LOC103872837,Bra003527.1-P:LOC103830393,Bra012230.1-P:LOC103829428,Bra000265.1-P:LOC103858020,Bra036881.1-P:LOC103871863,Bra000263.1-P:LOC103858021,Bra006273.1-P:LOC103856102,Bra031809.1-P:LOC103855350
GO:0009414	response to water deprivation	biological_process	7	47	453	22211	4.35512e-05	0.000847526	7.30248	Bra015693.1-P:LOC103832166,Bra025819.1-P:LOC103872837,Bra038725.1-P:BCPI-2,Bra012230.1-P:LOC103829428,Bra034755.1-P:LOC103870251,Bra006784.1-P:LOC103856714,Bra031809.1-P:LOC103855350
GO:0009631	cold acclimation	biological_process	6	47	81	22211	1.8569e-08	4.32658e-06	35.0055	Bra025819.1-P:LOC103872837,Bra012230.1-P:LOC103829428,Bra031329.1-P:LOC103869117,Bra000265.1-P:LOC103858020,Bra000263.1-P:LOC103858021,Bra031809.1-P:LOC103855350
GO:0009744	response to sucrose	biological_process	4	47	86	22211	3.29067e-05	0.000847526	21.9802	Bra015693.1-P:LOC103832166,Bra040927.1-P:LOC103849341,Bra031393.1-P:LOC103831151,Bra031772.1-P:LOC103843235
GO:2000117	negative regulation of cysteine-type endopeptidase activity	biological_process	3	47	27	22211	2.50646e-05	0.000847526	52.5083	Bra038725.1-P:BCPI-2,Bra034755.1-P:LOC103870251,Bra008912.1-P:LOC103846663
GO:0015760	glucose-6-phosphate transport	biological_process	2	47	5	22211	4.36494e-05	0.000847526	189.03	Bra031393.1-P:LOC103831151,Bra031772.1-P:LOC103843235
GO:0015714	phosphoenolpyruvate transport	biological_process	2	47	6	22211	6.53857e-05	0.000896168	157.525	Bra031393.1-P:LOC103831151,Bra031772.1-P:LOC103843235
GO:0010109	regulation of photosynthesis	biological_process	2	47	6	22211	6.53857e-05	0.000896168	157.525	Bra031393.1-P:LOC103831151,Bra031772.1-P:LOC103843235
GO:0035436	triose phosphate transmembrane transport	biological_process	2	47	6	22211	6.53857e-05	0.000896168	157.525	Bra031393.1-P:LOC103831151,Bra031772.1-P:LOC103843235
GO:0005829	cytosol	cellular_component	16	47	2501	22211	3.11912e-05	0.000847526	3.02327	Bra015693.1-P:LOC103832166,Bra025819.1-P:LOC103872837,Bra000875.1-P:LOC103858758,Bra038725.1-P:BCPI-2,Bra027286.1-P:TJLP1,Bra039666.1-P:LOC103871137,Bra012230.1-P:LOC103829428,Bra016757.1-P:LOC103836145,Bra031927.1-P:LOC103855233,Bra034755.1-P:LOC103870251,Bra034100.1-P:LOC103847730,Bra002289.1-P:LOC103845691,Bra024820.1-P:LOC103827521,Bra036259.1-P:LOC103836736,Bra008912.1-P:LOC103846663,Bra0318…
GO:0005886	plasma membrane	cellular_component	15	47	3444	22211	0.00376342	0.0189436	2.05825	Bra015693.1-P:LOC103832166,Bra000875.1-P:LOC103858758,Bra003009.1-P:LOC103844876,Bra027286.1-P:TJLP1,Bra003527.1-P:LOC103830393,Bra016757.1-P:LOC103836145,Bra016185.1-P:LOC103831614,Bra002289.1-P:LOC103845691,Bra036259.1-P:LOC103836736,Bra006784.1-P:LOC103856714,Bra010665.1-P:LOC103835101,Bra026570.1-P:LOC103853966,Bra019044.1-P:LOC103861700,Bra008912.1-P:LOC103846663,Bra006273.1-P:LOC103856102
GO:0005774	vacuolar membrane	cellular_component	9	47	752	22211	2.39406e-05	0.000847526	5.65581	Bra027286.1-P:TJLP1,Bra003527.1-P:LOC103830393,Bra018006.1-P:LOC103873086,Bra009221.1-P:LOC103847012,Bra031393.1-P:LOC103831151,Bra031772.1-P:LOC103843235,Bra006784.1-P:LOC103856714,Bra010665.1-P:LOC103835101,Bra008912.1-P:LOC103846663
GO:0009506	plasmodesma	cellular_component	9	47	1358	22211	0.00191971	0.0117708	3.13194	Bra025819.1-P:LOC103872837,Bra003009.1-P:LOC103844876,Bra027286.1-P:TJLP1,Bra012230.1-P:LOC103829428,Bra031927.1-P:LOC103855233,Bra031329.1-P:LOC103869117,Bra002289.1-P:LOC103845691,Bra009236.1-P:LOC103847030,Bra006784.1-P:LOC103856714
GO:0048046	apoplast	cellular_component	8	47	736	22211	0.000140118	0.00141946	5.13668	Bra008025.1-P:LOC103249164,Bra000315.1-P:LOC103858083,Bra018006.1-P:LOC103873086,Bra031927.1-P:LOC103855233,Bra031329.1-P:LOC103869117,Bra025728.1-P:LOC103872728,Bra019044.1-P:LOC103861700,Bra036881.1-P:LOC103871863
GO:0005773	vacuole	cellular_component	7	47	854	22211	0.00199187	0.0119001	3.87356	Bra040927.1-P:LOC103849341,Bra027286.1-P:TJLP1,Bra018006.1-P:LOC103873086,Bra025728.1-P:LOC103872728,Bra006784.1-P:LOC103856714,Bra010665.1-P:LOC103835101,Bra019044.1-P:LOC103861700
GO:0005618	cell wall	cellular_component	7	47	936	22211	0.00332841	0.0176255	3.53421	Bra008025.1-P:LOC103249164,Bra018006.1-P:LOC103873086,Bra031927.1-P:LOC103855233,Bra031329.1-P:LOC103869117,Bra025728.1-P:LOC103872728,Bra009236.1-P:LOC103847030,Bra026570.1-P:LOC103853966
GO:0005783	endoplasmic reticulum	cellular_component	7	47	961	22211	0.00384891	0.0189436	3.44227	Bra038725.1-P:BCPI-2,Bra008025.1-P:LOC103249164,Bra034755.1-P:LOC103870251,Bra031329.1-P:LOC103869117,Bra006784.1-P:LOC103856714,Bra010665.1-P:LOC103835101,Bra008912.1-P:LOC103846663
GO:0009941	chloroplast envelope	cellular_component	6	47	713	22211	0.00375267	0.0189436	3.97678	Bra040927.1-P:LOC103849341,Bra003527.1-P:LOC103830393,Bra007819.1-P:LOC103842214,Bra000265.1-P:LOC103858020,Bra006784.1-P:LOC103856714,Bra000263.1-P:LOC103858021
GO:0031969	chloroplast membrane	cellular_component	3	47	221	22211	0.0114225	0.0374851	6.41504	Bra031393.1-P:LOC103831151,Bra031772.1-P:LOC103843235,Bra006784.1-P:LOC103856714
GO:0004869	cysteine-type endopeptidase inhibitor activity	molecular_function	4	47	33	22211	6.8831e-07	5.34587e-05	57.2818	Bra038725.1-P:BCPI-2,Bra008025.1-P:LOC103249164,Bra034755.1-P:LOC103870251,Bra008912.1-P:LOC103846663
GO:0004601	peroxidase activity	molecular_function	4	47	160	22211	0.00036344	0.00292005	11.8144	Bra028761.1-P:LOC103850580,Bra018006.1-P:LOC103873086,Bra009221.1-P:LOC103847012,Bra024820.1-P:LOC103827521
GO:0002020	protease binding	molecular_function	3	47	41	22211	8.9468e-05	0.000968182	34.5786	Bra038725.1-P:BCPI-2,Bra034755.1-P:LOC103870251,Bra008912.1-P:LOC103846663
GO:0004364	glutathione transferase activity	molecular_function	3	47	81	22211	0.000674877	0.00476504	17.5028	Bra000875.1-P:LOC103858758,Bra024820.1-P:LOC103827521,Bra036259.1-P:LOC103836736
GO:0005534	galactose binding	molecular_function	2	47	4	22211	2.6225e-05	0.000847526	236.287	Bra000265.1-P:LOC103858020,Bra000263.1-P:LOC103858021
GO:0015152	glucose-6-phosphate transmembrane transporter activity	molecular_function	2	47	5	22211	4.36494e-05	0.000847526	189.03	Bra031393.1-P:LOC103831151,Bra031772.1-P:LOC103843235
GO:0036524	protein deglycase activity	molecular_function	2	47	6	22211	6.53857e-05	0.000896168	157.525	Bra027286.1-P:TJLP1,Bra039666.1-P:LOC103871137
GO:0071917	triose-phosphate transmembrane transporter activity	molecular_function	2	47	6	22211	6.53857e-05	0.000896168	157.525	Bra031393.1-P:LOC103831151,Bra031772.1-P:LOC103843235
GO:0015120	phosphoglycerate transmembrane transporter activity	molecular_function	2	47	7	22211	9.14164e-05	0.000968182	135.021	Bra031393.1-P:LOC103831151,Bra031772.1-P:LOC103843235
GO:0019172	glyoxalase III activity	molecular_function	2	47	9	22211	0.000156291	0.00145663	105.017	Bra027286.1-P:TJLP1,Bra039666.1-P:LOC103871137
Down-regulated DAPs in L7 d /Le d.
GO:0009611	response to wounding	biological_process	12	67	330	22211	2.73579e-10	5.30851e-08	12.0548	Bra004058.1-P:LOC103830995,Bra004057.1-P:LOC103830997,Bra018940.1-P:LOC103871244,Bra014308.1-P:LOC103832814,Bra003526.1-P:LOC103830390,Bra013714.1-P:LOC103861272,Bra022161.1-P:LOC103869757,Bra008025.1-P:LOC103249164,Bra016070.1-P:LOC103831739,Bra003850.1-P:LOC103830760,Bra026570.1-P:LOC103853966,Bra016073.1-P:LOC103831736
GO:0050832	defense response to fungus	biological_process	9	67	340	22211	8.13346e-07	2.29544e-05	8.7752	Bra000875.1-P:LOC103858758,Bra018969.1-P:LOC103871211,Bra018970.1-P:LOC103871210,Bra030386.1-P:LOC103868505,Bra030385.1-P:LOC103868504,Bra031771.1-P:LOC103843236,Bra000876.1-P:LOC103858759,Bra036259.1-P:LOC103836736,Bra037705.1-P:LOC103866080
GO:0080027	response to herbivore	biological_process	6	67	54	22211	1.38125e-08	7.95646e-07	36.8342	Bra004058.1-P:LOC103830995,Bra004057.1-P:LOC103830997,Bra003526.1-P:LOC103830390,Bra008025.1-P:LOC103249164,Bra016070.1-P:LOC103831739,Bra016073.1-P:LOC103831736
GO:0009625	response to insect	biological_process	6	67	65	22211	4.30443e-08	1.82221e-06	30.6007	Bra018969.1-P:LOC103871211,Bra030386.1-P:LOC103868505,Bra008025.1-P:LOC103249164,Bra016070.1-P:LOC103831739,Bra003850.1-P:LOC103830760,Bra016073.1-P:LOC103831736
GO:0009407	toxin catabolic process	biological_process	5	67	69	22211	2.07697e-06	4.60449e-05	24.0223	Bra000875.1-P:LOC103858758,Bra021673.1-P:LOC103865082,Bra000876.1-P:LOC103858759,Bra000474.1-P:LOC103858271,Bra036259.1-P:LOC103836736
GO:0006749	glutathione metabolic process	biological_process	5	67	82	22211	4.89245e-06	8.28454e-05	20.2139	Bra000875.1-P:LOC103858758,Bra021673.1-P:LOC103865082,Bra000876.1-P:LOC103858759,Bra000474.1-P:LOC103858271,Bra036259.1-P:LOC103836736
GO:0010597	green leaf volatile biosynthetic process	biological_process	4	67	10	22211	1.56623e-08	7.95646e-07	132.603	Bra004058.1-P:LOC103830995,Bra004057.1-P:LOC103830997,Bra003526.1-P:LOC103830390,Bra012788.1-P:LOC103860780
GO:0010466	negative regulation of peptidase activity	biological_process	3	67	8	22211	1.45337e-06	3.69157e-05	124.315	Bra008025.1-P:LOC103249164,Bra016070.1-P:LOC103831739,Bra016073.1-P:LOC103831736
GO:0010941	regulation of cell death	biological_process	3	67	9	22211	2.17535e-06	4.60449e-05	110.502	Bra008025.1-P:LOC103249164,Bra016070.1-P:LOC103831739,Bra016073.1-P:LOC103831736
GO:0034440	lipid oxidation	biological_process	3	67	14	22211	9.32517e-06	0.000138218	71.0373	Bra004058.1-P:LOC103830995,Bra004057.1-P:LOC103830997,Bra003526.1-P:LOC103830390
GO:0005829	cytosol	cellular_component	17	67	2501	22211	0.000960399	0.00594979	2.25335	Bra025819.1-P:LOC103872837,Bra000875.1-P:LOC103858758,Bra025749.1-P:LOC103872760,Bra024346.1-P:LOC103873927,Bra012230.1-P:LOC103829428,Bra013476.1-P:LOC103858408,Bra031771.1-P:LOC103843236,Bra021673.1-P:LOC103865082,Bra025264.1-P:LOC103836988,Bra024280.1-P:LOC103873843,Bra000876.1-P:LOC103858759,Bra000474.1-P:LOC103858271,Bra001958.1-P:LOC103846065,Bra036259.1-P:LOC103836736,Bra035006.1-P:LOC1038…
GO:0048046	apoplast	cellular_component	16	67	736	22211	4.17993e-10	5.30851e-08	7.20668	Bra021549.1-P:LOC103842123,Bra025749.1-P:LOC103872760,Bra013714.1-P:LOC103861272,Bra024346.1-P:LOC103873927,Bra008025.1-P:LOC103249164,Bra000315.1-P:LOC103858083,Bra013476.1-P:LOC103858408,Bra016070.1-P:LOC103831739,Bra021673.1-P:LOC103865082,Bra024280.1-P:LOC103873843,Bra000876.1-P:LOC103858759,Bra027681.1-P:LOC103838226,Bra028424.1-P:LOC103850135,Bra028660.1-P:LOC103850695,Bra000310.1-P:LOC1038…
GO:0005773	vacuole	cellular_component	16	67	854	22211	3.55133e-09	3.00679e-07	6.21091	Bra018969.1-P:LOC103871211,Bra037954.1-P:LOC103871089,Bra018970.1-P:LOC103871210,Bra030386.1-P:LOC103868505,Bra025749.1-P:LOC103872760,Bra013714.1-P:LOC103861272,Bra022161.1-P:LOC103869757,Bra030385.1-P:LOC103868504,Bra037877.1-P:LOC103838802,Bra013476.1-P:LOC103858408,Bra021673.1-P:LOC103865082,Bra030911.1-P:LOC103832639,Bra037955.1-P:LOC103871088,Bra000876.1-P:LOC103858759,Bra017120.1-P:LOC1038…
GO:0009506	plasmodesma	cellular_component	15	67	1358	22211	9.795e-06	0.000138218	3.66172	Bra025819.1-P:LOC103872837,Bra018969.1-P:LOC103871211,Bra030386.1-P:LOC103868505,Bra022161.1-P:LOC103869757,Bra012230.1-P:LOC103829428,Bra005917.1-P:LOC103855709,Bra013476.1-P:LOC103858408,Bra021673.1-P:LOC103865082,Bra030911.1-P:LOC103832639,Bra037955.1-P:LOC103871088,Bra024280.1-P:LOC103873843,Bra000876.1-P:LOC103858759,Bra000474.1-P:LOC103858271,Bra001958.1-P:LOC103846065,Bra006784.1-P:LOC1038…
GO:0005618	cell wall	cellular_component	12	67	936	22211	2.06431e-05	0.000262167	4.2501	Bra021549.1-P:LOC103842123,Bra008025.1-P:LOC103249164,Bra005917.1-P:LOC103855709,Bra016070.1-P:LOC103831739,Bra031771.1-P:LOC103843236,Bra014890.1-P:LOC103828799,Bra024280.1-P:LOC103873843,Bra001958.1-P:LOC103846065,Bra026570.1-P:LOC103853966,Bra028424.1-P:LOC103850135,Bra028660.1-P:LOC103850695,Bra016073.1-P:LOC103831736
GO:0009535	chloroplast thylakoid membrane	cellular_component	7	67	493	22211	0.000700837	0.00481115	4.707	Bra004058.1-P:LOC103830995,Bra004057.1-P:LOC103830997,Bra018970.1-P:LOC103871210,Bra003526.1-P:LOC103830390,Bra030385.1-P:LOC103868504,Bra036240.1-P:LOC103836715,Bra026745.1-P:LOC103842881
GO:0005777	peroxisome	cellular_component	5	67	241	22211	0.000805955	0.00524904	6.87775	Bra018969.1-P:LOC103871211,Bra018970.1-P:LOC103871210,Bra030386.1-P:LOC103868505,Bra025749.1-P:LOC103872760,Bra030385.1-P:LOC103868504
GO:0010168	ER body	cellular_component	4	67	18	22211	2.24114e-07	7.11561e-06	73.6683	Bra018969.1-P:LOC103871211,Bra030386.1-P:LOC103868505,Bra030911.1-P:LOC103832639,Bra037955.1-P:LOC103871088
GO:0005788	endoplasmic reticulum lumen	cellular_component	4	67	81	22211	0.000105641	0.00116664	16.3707	Bra018969.1-P:LOC103871211,Bra018970.1-P:LOC103871210,Bra030386.1-P:LOC103868505,Bra030385.1-P:LOC103868504
GO:0010169	thioglucosidase complex	cellular_component	2	67	6	22211	0.000133414	0.00126207	110.502	Bra018940.1-P:LOC103871244,Bra014308.1-P:LOC103832814
GO:0004364	glutathione transferase activity	molecular_function	6	67	81	22211	1.6287e-07	5.90984e-06	24.5561	Bra000875.1-P:LOC103858758,Bra025749.1-P:LOC103872760,Bra021673.1-P:LOC103865082,Bra000876.1-P:LOC103858759,Bra000474.1-P:LOC103858271,Bra036259.1-P:LOC103836736
GO:0030246	carbohydrate binding	molecular_function	4	67	135	22211	0.000743784	0.00497161	9.82244	Bra018940.1-P:LOC103871244,Bra014308.1-P:LOC103832814,Bra000129.1-P:LOC103857860,Bra022161.1-P:LOC103869757
GO:0004601	peroxidase activity	molecular_function	4	67	160	22211	0.00139703	0.00825221	8.28769	Bra037877.1-P:LOC103838802,Bra009221.1-P:LOC103847012,Bra000876.1-P:LOC103858759,Bra017120.1-P:LOC103865667
GO:0030414	peptidase inhibitor activity	molecular_function	3	67	10	22211	3.10093e-06	6.05874e-05	99.4522	Bra008025.1-P:LOC103249164,Bra016070.1-P:LOC103831739,Bra016073.1-P:LOC103831736
GO:0016165	linoleate 13S-lipoxygenase activity	molecular_function	3	67	11	22211	4.25457e-06	7.71901e-05	90.4111	Bra004058.1-P:LOC103830995,Bra004057.1-P:LOC103830997,Bra003526.1-P:LOC103830390
GO:0043295	glutathione binding	molecular_function	3	67	16	22211	1.42845e-05	0.000190962	62.1576	Bra021673.1-P:LOC103865082,Bra000876.1-P:LOC103858759,Bra000474.1-P:LOC103858271
GO:0004869	cysteine-type endopeptidase inhibitor activity	molecular_function	3	67	33	22211	0.000134157	0.00126207	30.137	Bra008025.1-P:LOC103249164,Bra016070.1-P:LOC103831739,Bra016073.1-P:LOC103831736
GO:0051993	abscisic acid glucose ester beta-glucosidase activity	molecular_function	2	67	2	22211	8.964e-06	0.000138218	331.507	Bra018969.1-P:LOC103871211,Bra030386.1-P:LOC103868505
GO:0010180	thioglucosidase binding	molecular_function	2	67	6	22211	0.000133414	0.00126207	110.502	Bra018940.1-P:LOC103871244,Bra014308.1-P:LOC103832814
GO:0003779	actin binding	molecular_function	2	67	20	22211	0.00164443	0.00908011	33.1507	Bra025819.1-P:LOC103872837,Bra012230.1-P:LOC103829428
Up-regulated DAPs in L7 d /Le d.
GO:0009409	response to cold	biological_process	5	26	527	22211	0.000321221	0.00315198	8.10502	Bra039578.1-P:LOC103848721,Bra002645.1-P:LOC103845276,Bra002957.1-P:LOC103844930,Bra034755.1-P:LOC103870251,Bra016719.1-P:LOC103836092
GO:0009407	toxin catabolic process	biological_process	3	26	69	22211	7.0876e-05	0.00111275	37.1421	Bra012422.1-P:LOC103829224,Bra012409.1-P:LOC103829825,Bra032010.1-P:LOC103855138
GO:0006749	glutathione metabolic process	biological_process	3	26	82	22211	0.000118597	0.00143229	31.2538	Bra012422.1-P:LOC103829224,Bra012409.1-P:LOC103829825,Bra032010.1-P:LOC103855138
GO:0009636	response to toxic substance	biological_process	3	26	106	22211	0.000253586	0.0026542	24.1774	Bra012422.1-P:LOC103829224,Bra012409.1-P:LOC103829825,Bra032010.1-P:LOC103855138
GO:0015760	glucose-6-phosphate transport	biological_process	2	26	5	22211	1.31479e-05	0.000442016	341.708	Bra031393.1-P:LOC103831151,Bra031772.1-P:LOC103843235
GO:0015714	phosphoenolpyruvate transport	biological_process	2	26	6	22211	1.97077e-05	0.000442016	284.756	Bra031393.1-P:LOC103831151,Bra031772.1-P:LOC103843235
GO:0035436	triose phosphate transmembrane transport	biological_process	2	26	6	22211	1.97077e-05	0.000442016	284.756	Bra031393.1-P:LOC103831151,Bra031772.1-P:LOC103843235
GO:0010109	regulation of photosynthesis	biological_process	2	26	6	22211	1.97077e-05	0.000442016	284.756	Bra031393.1-P:LOC103831151,Bra031772.1-P:LOC103843235
GO:0015713	phosphoglycerate transport	biological_process	2	26	7	22211	2.75709e-05	0.000480959	244.077	Bra031393.1-P:LOC103831151,Bra031772.1-P:LOC103843235
GO:0009643	photosynthetic acclimation	biological_process	2	26	12	22211	8.63399e-05	0.00123231	142.378	Bra031393.1-P:LOC103831151,Bra031772.1-P:LOC103843235
GO:0005829	cytosol	cellular_component	12	26	2501	22211	8.55238e-06	0.000442016	4.09885	Bra039578.1-P:LOC103848721,Bra002645.1-P:LOC103845276,Bra038088.1-P:LOC103833505,Bra024815.1-P:LOC103827515,Bra034755.1-P:LOC103870251,Bra034100.1-P:LOC103847730,Bra023453.1-P:LOC103850919,Bra012422.1-P:LOC103829224,Bra008912.1-P:LOC103846663,Bra001577.1-P:LOC103859601,Bra012409.1-P:LOC103829825,Bra032010.1-P:LOC103855138
GO:0005737	cytoplasm	cellular_component	7	26	2439	22211	0.0191563	0.0409578	2.45178	Bra033706.1-P:LOC103827942,Bra003009.1-P:LOC103844876,Bra017914.1-P:LOC103872979,Bra012422.1-P:LOC103829224,Bra039702.1-P:LOC103871098,Bra012409.1-P:LOC103829825,Bra032010.1-P:LOC103855138
GO:0005774	vacuolar membrane	cellular_component	6	26	752	22211	0.000190257	0.0021336	6.81598	Bra039578.1-P:LOC103848721,Bra020239.1-P:LOC103851496,Bra031393.1-P:LOC103831151,Bra031772.1-P:LOC103843235,Bra008912.1-P:LOC103846663,Bra001577.1-P:LOC103859601
GO:0009507	chloroplast	cellular_component	6	26	2551	22211	0.0700172	0.0999336	2.00926	Bra039578.1-P:LOC103848721,Bra005269.1-P:LOC103867285,Bra002957.1-P:LOC103844930,Bra017914.1-P:LOC103872979,Bra020239.1-P:LOC103851496,Bra031391.1-P:LOC103869050
GO:0005739	mitochondrion	cellular_component	5	26	1222	22211	0.012505	0.0340724	3.49537	Bra039578.1-P:LOC103848721,Bra002957.1-P:LOC103844930,Bra000137.1-P:LOC103857870,Bra020239.1-P:LOC103851496,Bra031391.1-P:LOC103869050
GO:0009570	chloroplast stroma	cellular_component	4	26	900	22211	0.0196708	0.0409578	3.79675	Bra039578.1-P:LOC103848721,Bra005269.1-P:LOC103867285,Bra002957.1-P:LOC103844930,Bra017914.1-P:LOC103872979
GO:0005618	cell wall	cellular_component	4	26	936	22211	0.0223704	0.0433599	3.65072	Bra039578.1-P:LOC103848721,Bra024815.1-P:LOC103827515,Bra031329.1-P:LOC103869117,Bra020239.1-P:LOC103851496
GO:0005783	endoplasmic reticulum	cellular_component	4	26	961	22211	0.0243742	0.0461055	3.55575	Bra034755.1-P:LOC103870251,Bra031329.1-P:LOC103869117,Bra020239.1-P:LOC103851496,Bra008912.1-P:LOC103846663
GO:0009579	thylakoid	cellular_component	3	26	288	22211	0.00449807	0.0192377	8.89864	Bra039578.1-P:LOC103848721,Bra002957.1-P:LOC103844930,Bra031391.1-P:LOC103869050
GO:0031969	chloroplast membrane	cellular_component	2	26	221	22211	0.0273824	0.0505769	7.73094	Bra031393.1-P:LOC103831151,Bra031772.1-P:LOC103843235
GO:0004364	glutathione transferase activity	molecular_function	3	26	81	22211	0.000114347	0.00143229	31.6396	Bra012422.1-P:LOC103829224,Bra012409.1-P:LOC103829825,Bra032010.1-P:LOC103855138
GO:0005507	copper ion binding	molecular_function	3	26	282	22211	0.00424144	0.0192149	9.08797	Bra039578.1-P:LOC103848721,Bra034100.1-P:LOC103847730,Bra031391.1-P:LOC103869050
GO:0042803	protein homodimerization activity	molecular_function	3	26	283	22211	0.00428357	0.0192149	9.05586	Bra039578.1-P:LOC103848721,Bra002957.1-P:LOC103844930,Bra002216.1-P:LOC103845778
GO:0008270	zinc ion binding	molecular_function	3	26	904	22211	0.0873317	0.117355	2.83496	Bra033706.1-P:LOC103827942,Bra039578.1-P:LOC103848721,Bra002957.1-P:LOC103844930
GO:0015152	glucose-6-phosphate transmembrane transporter activity	molecular_function	2	26	5	22211	1.31479e-05	0.000442016	341.708	Bra031393.1-P:LOC103831151,Bra031772.1-P:LOC103843235
GO:0071917	triose-phosphate transmembrane transporter activity	molecular_function	2	26	6	22211	1.97077e-05	0.000442016	284.756	Bra031393.1-P:LOC103831151,Bra031772.1-P:LOC103843235
GO:0015120	phosphoglycerate transmembrane transporter activity	molecular_function	2	26	7	22211	2.75709e-05	0.000480959	244.077	Bra031393.1-P:LOC103831151,Bra031772.1-P:LOC103843235
GO:0004869	cysteine-type endopeptidase inhibitor activity	molecular_function	2	26	33	22211	0.000680356	0.00562189	51.7739	Bra034755.1-P:LOC103870251,Bra008912.1-P:LOC103846663
GO:0005315	inorganic phosphate transmembrane transporter activity	molecular_function	2	26	36	22211	0.000810038	0.0063588	47.4594	Bra031393.1-P:LOC103831151,Bra031772.1-P:LOC103843235
GO:0002020	protease binding	molecular_function	2	26	41	22211	0.00105055	0.00785412	41.6717	Bra034755.1-P:LOC103870251,Bra008912.1-P:LOC103846663
Down-regulated DAPs in Le d /Le CK.
GO:0006979	response to oxidative stress	biological_process	9	89	389	22211	2.61365e-05	0.000659946	5.77392	Bra017761.1-P:LOC103862471,Bra011683.1-P:LOC103854666,Bra039816.1-P:LOC103847964,Bra013576.1-P:LOC103859651,Bra020239.1-P:LOC103851496,Bra017121.1-P:LOC103865666,Bra000058.1-P:LOC103857778,Bra032010.1-P:LOC103855138,Bra015853.1-P:LOC103831987
GO:0019761	glucosinolate biosynthetic process	biological_process	8	89	47	22211	1.33362e-11	4.04086e-09	42.4786	Bra036490.1-P:SUR1,Bra023450.1-P:LOC103850918,Bra004744.1-P:LOC103866695,Bra015938.1-P:LOC103831882,Bra016908.1-P:LOC103865912,Bra032734.1-P:LOC103863599,Bra013009.1-P:MAM1-1,Bra029355.1-P:LOC103854915
GO:0032259	methylation	biological_process	7	89	56	22211	2.57975e-09	3.90831e-07	31.1952	Bra015316.1-P:LOC103844255,Bra030570.1-P:LOC103836574,Bra013282.1-P:LOC103856042,Bra032319.1-P:LOC103840482,Bra016293.1-P:LOC103835617,Bra005438.1-P:LOC103867468,Bra030140.1-P:LOC103828962
GO:0009625	response to insect	biological_process	6	89	65	22211	2.3839e-07	1.20387e-05	23.0365	Bra027358.1-P:LOC103870049,Bra000137.1-P:LOC103857870,Bra016908.1-P:LOC103865912,Bra032734.1-P:LOC103863599,Bra013009.1-P:MAM1-1,Bra029355.1-P:LOC103854915
GO:0042744	hydrogen peroxide catabolic process	biological_process	6	89	133	22211	1.5919e-05	0.000482346	11.2584	Bra017761.1-P:LOC103862471,Bra011683.1-P:LOC103854666,Bra039816.1-P:LOC103847964,Bra013576.1-P:LOC103859651,Bra017121.1-P:LOC103865666,Bra000058.1-P:LOC103857778
GO:0007017	microtubule-based process	biological_process	5	89	27	22211	6.94304e-08	4.20748e-06	46.2151	Bra039506.1-P:LOC103848440,Bra018379.1-P:LOC103868027,Bra020912.1-P:LOC103834176,Bra008903.1-P:LOC103846653,Bra015815.1-P:LOC103832026
GO:0010411	xyloglucan metabolic process	biological_process	4	89	71	22211	0.000190667	0.00275105	14.0598	Bra024087.1-P:LOC103861950,Bra017855.1-P:XET,Bra013164.1-P:LOC103860348,Bra034193.1-P:XTH1
GO:0042546	cell wall biogenesis	biological_process	4	89	87	22211	0.000416022	0.00548064	11.4741	Bra024087.1-P:LOC103861950,Bra017855.1-P:XET,Bra013164.1-P:LOC103860348,Bra034193.1-P:XTH1
GO:0009607	response to biotic stimulus	biological_process	3	89	46	22211	0.000833459	0.00922984	16.2758	Bra024879.1-P:LOC103827579,Bra026653.1-P:LOC103854060,Bra003939.1-P:LOC103830869
GO:0019752	carboxylic acid metabolic process	biological_process	2	89	10	22211	0.000699669	0.00815383	49.9124	Bra013009.1-P:MAM1-1,Bra029355.1-P:LOC103854915
GO:0005618	cell wall	cellular_component	18	89	936	22211	2.68489e-08	2.0338e-06	4.79927	Bra039506.1-P:LOC103848440,Bra018379.1-P:LOC103868027,Bra009298.1-P:LOC103847097,Bra015172.1-P:LOC103828506,Bra020963.1-P:LOC103834119,Bra017761.1-P:LOC103862471,Bra027350.1-P:LOC103870041,Bra024087.1-P:LOC103861950,Bra017855.1-P:XET,Bra013164.1-P:LOC103860348,Bra011683.1-P:LOC103854666,Bra039816.1-P:LOC103847964,Bra020239.1-P:LOC103851496,Bra024112.1-P:LOC103861921,Bra011160.1-P:LOC103853001,Bra…
GO:0009506	plasmodesma	cellular_component	17	89	1358	22211	2.40251e-05	0.000659946	3.12412	Bra002332.1-P:LOC103845641,Bra039506.1-P:LOC103848440,Bra018379.1-P:LOC103868027,Bra020912.1-P:LOC103834176,Bra017219.1-P:LOC103865564,Bra015172.1-P:LOC103828506,Bra030262.1-P:LOC103864319,Bra020963.1-P:LOC103834119,Bra027358.1-P:LOC103870049,Bra005438.1-P:LOC103867468,Bra040903.1-P:LOC103849485,Bra028768.1-P:LOC103850572,Bra023087.1-P:LOC103857645,Bra000974.1-P:LOC103858873,Bra028526.1-P:LOC1038…
GO:0005794	Golgi apparatus	cellular_component	14	89	1098	22211	0.000114012	0.00193768	3.18203	Bra039506.1-P:LOC103848440,Bra018379.1-P:LOC103868027,Bra020912.1-P:LOC103834176,Bra015316.1-P:LOC103844255,Bra030570.1-P:LOC103836574,Bra015172.1-P:LOC103828506,Bra030262.1-P:LOC103864319,Bra013282.1-P:LOC103856042,Bra032319.1-P:LOC103840482,Bra016293.1-P:LOC103835617,Bra005438.1-P:LOC103867468,Bra030140.1-P:LOC103828962,Bra028768.1-P:LOC103850572,Bra019266.1-P:LOC103861438
GO:0048046	apoplast	cellular_component	13	89	736	22211	7.22413e-06	0.000273614	4.40802	Bra039506.1-P:LOC103848440,Bra009298.1-P:LOC103847097,Bra027350.1-P:LOC103870041,Bra024087.1-P:LOC103861950,Bra017855.1-P:XET,Bra013164.1-P:LOC103860348,Bra027358.1-P:LOC103870049,Bra003645.1-P:LOC103830524,Bra004627.1-P:LOC103866563,Bra019277.1-P:LOC103861428,Bra034193.1-P:XTH1,Bra035574.1-P:LOC103851879,Bra036334.1-P:LOC103854367
GO:0005773	vacuole	cellular_component	10	89	854	22211	0.00219195	0.0221387	2.92227	Bra018379.1-P:LOC103868027,Bra015815.1-P:LOC103832026,Bra037954.1-P:LOC103871089,Bra039816.1-P:LOC103847964,Bra027358.1-P:LOC103870049,Bra017121.1-P:LOC103865666,Bra001788.1-P:LOC103859855,Bra000974.1-P:LOC103858873,Bra000058.1-P:LOC103857778,Bra036334.1-P:LOC103854367
GO:0009505	plant-type cell wall	cellular_component	9	89	422	22211	4.9213e-05	0.00106511	5.32241	Bra009298.1-P:LOC103847097,Bra015172.1-P:LOC103828506,Bra020963.1-P:LOC103834119,Bra013282.1-P:LOC103856042,Bra013576.1-P:LOC103859651,Bra000058.1-P:LOC103857778,Bra028526.1-P:LOC103850254,Bra012996.1-P:LOC103860552,Bra036334.1-P:LOC103854367
GO:0005774	vacuolar membrane	cellular_component	9	89	752	22211	0.00316845	0.0309691	2.98678	Bra020912.1-P:LOC103834176,Bra015316.1-P:LOC103844255,Bra030570.1-P:LOC103836574,Bra013282.1-P:LOC103856042,Bra032319.1-P:LOC103840482,Bra016293.1-P:LOC103835617,Bra005438.1-P:LOC103867468,Bra030140.1-P:LOC103828962,Bra020239.1-P:LOC103851496
GO:0005802	trans-Golgi network	cellular_component	8	89	374	22211	0.000129199	0.00206038	5.33822	Bra015316.1-P:LOC103844255,Bra030570.1-P:LOC103836574,Bra013282.1-P:LOC103856042,Bra032319.1-P:LOC103840482,Bra016293.1-P:LOC103835617,Bra005438.1-P:LOC103867468,Bra030140.1-P:LOC103828962,Bra028768.1-P:LOC103850572
GO:0005768	endosome	cellular_component	8	89	380	22211	0.000144088	0.00218294	5.25393	Bra015316.1-P:LOC103844255,Bra030570.1-P:LOC103836574,Bra013282.1-P:LOC103856042,Bra032319.1-P:LOC103840482,Bra016293.1-P:LOC103835617,Bra005438.1-P:LOC103867468,Bra030140.1-P:LOC103828962,Bra028768.1-P:LOC103850572
GO:0045298	tubulin complex	cellular_component	3	89	11	22211	1.00261e-05	0.000337544	68.0623	Bra039506.1-P:LOC103848440,Bra018379.1-P:LOC103868027,Bra020912.1-P:LOC103834176
GO:0008757	S-adenosylmethionine-dependent methyltransferase activity	molecular_function	8	89	104	22211	9.07768e-09	9.16845e-07	19.1971	Bra015316.1-P:LOC103844255,Bra030570.1-P:LOC103836574,Bra013282.1-P:LOC103856042,Bra032319.1-P:LOC103840482,Bra016293.1-P:LOC103835617,Bra005438.1-P:LOC103867468,Bra030140.1-P:LOC103828962,Bra008316.1-P:LOC103853081
GO:0020037	heme binding	molecular_function	8	89	475	22211	0.000640827	0.00776682	4.20315	Bra017761.1-P:LOC103862471,Bra011683.1-P:LOC103854666,Bra039816.1-P:LOC103847964,Bra013576.1-P:LOC103859651,Bra017121.1-P:LOC103865666,Bra016908.1-P:LOC103865912,Bra032734.1-P:LOC103863599,Bra000058.1-P:LOC103857778
GO:0004601	peroxidase activity	molecular_function	6	89	160	22211	4.5138e-05	0.00105206	9.35857	Bra017761.1-P:LOC103862471,Bra011683.1-P:LOC103854666,Bra039816.1-P:LOC103847964,Bra013576.1-P:LOC103859651,Bra017121.1-P:LOC103865666,Bra000058.1-P:LOC103857778
GO:0005200	structural constituent of cytoskeleton	molecular_function	5	89	50	22211	1.69478e-06	7.33599e-05	24.9562	Bra039506.1-P:LOC103848440,Bra018379.1-P:LOC103868027,Bra020912.1-P:LOC103834176,Bra008903.1-P:LOC103846653,Bra015815.1-P:LOC103832026
GO:0004553	hydrolase activity, hydrolyzing O-glycosyl compounds	molecular_function	5	89	136	22211	0.000219737	0.00302638	9.17507	Bra024087.1-P:LOC103861950,Bra017855.1-P:XET,Bra013164.1-P:LOC103860348,Bra029639.1-P:LOC103870679,Bra034193.1-P:XTH1
GO:0003924	GTPase activity	molecular_function	5	89	165	22211	0.000534468	0.00674766	7.56248	Bra039506.1-P:LOC103848440,Bra018379.1-P:LOC103868027,Bra020912.1-P:LOC103834176,Bra008903.1-P:LOC103846653,Bra015815.1-P:LOC103832026
GO:0016762	xyloglucan:xyloglucosyl transferase activity	molecular_function	4	89	52	22211	5.62952e-05	0.00113716	19.1971	Bra024087.1-P:LOC103861950,Bra017855.1-P:XET,Bra013164.1-P:LOC103860348,Bra034193.1-P:XTH1
GO:0004252	serine-type endopeptidase activity	molecular_function	3	89	138	22211	0.0180757	0.0743546	5.42526	Bra015172.1-P:LOC103828506,Bra024112.1-P:LOC103861921,Bra011160.1-P:LOC103853001
GO:0010177	2-(2'-methylthio)ethylmalate synthase activity	molecular_function	2	89	4	22211	9.47624e-05	0.00179456	124.781	Bra013009.1-P:MAM1-1,Bra029355.1-P:LOC103854915
GO:0015254	glycerol channel activity	molecular_function	2	89	54	22211	0.0198513	0.0743546	9.24303	Bra000974.1-P:LOC103858873,Bra039301.1-P:LOC103866253
Up-regulated DAPs in Le d /Le CK.
GO:0009409	response to cold	biological_process	11	67	527	22211	4.68e-07	2.22e-05	6.91951	Bra015693.1-P:LOC103832166,Bra025819.1-P:LOC103872837,Bra008242.1-P:LOC103853006,Bra003732.1-P:LOC103830625,Bra012230.1-P:LOC103829428,Bra034755.1-P:LOC103870251,Bra000876.1-P:LOC103858759,Bra000265.1-P:LOC103858020,Bra022584.1-P:LOC103852107,Bra006784.1-P:LOC103856714,Bra000263.1-P:LOC103858021
GO:0009737	response to abscisic acid	biological_process	11	67	533	22211	5.23e-07	2.22e-05	6.84162	Bra015693.1-P:LOC103832166,Bra025819.1-P:LOC103872837,Bra030386.1-P:LOC103868505,Bra008242.1-P:LOC103853006,Bra003732.1-P:LOC103830625,Bra012230.1-P:LOC103829428,Bra000265.1-P:LOC103858020,Bra022584.1-P:LOC103852107,Bra036881.1-P:LOC103871863,Bra000263.1-P:LOC103858021,Bra031809.1-P:LOC103855350
GO:0006952	defense response	biological_process	10	67	670	22211	3.07e-05	0.000488983	4.94787	Bra014308.1-P:LOC103832814,Bra008025.1-P:LOC103249164,Bra000315.1-P:LOC103858083,Bra039131.1-P:LOC103870959,Bra016070.1-P:LOC103831739,Bra034755.1-P:LOC103870251,Bra034100.1-P:LOC103847730,Bra006664.1-P:LOC103856564,Bra008912.1-P:LOC103846663,Bra016073.1-P:LOC103831736
GO:0009414	response to water deprivation	biological_process	9	67	453	22211	8.46e-06	0.00016592	6.58624	Bra015693.1-P:LOC103832166,Bra025819.1-P:LOC103872837,Bra005012.1-P:LOC103867010,Bra030386.1-P:LOC103868505,Bra012230.1-P:LOC103829428,Bra034755.1-P:LOC103870251,Bra022584.1-P:LOC103852107,Bra006784.1-P:LOC103856714,Bra031809.1-P:LOC103855350
GO:0006979	response to oxidative stress	biological_process	8	67	389	22211	2.18e-05	0.000370698	6.81763	Bra005012.1-P:LOC103867010,Bra028761.1-P:LOC103850580,Bra013476.1-P:LOC103858408,Bra009221.1-P:LOC103847012,Bra034755.1-P:LOC103870251,Bra009220.1-P:LOC103847010,Bra000474.1-P:LOC103858271,Bra017120.1-P:LOC103865667
GO:0009631	cold acclimation	biological_process	7	67	81	22211	4.8e-09	1.22e-06	28.6488	Bra025819.1-P:LOC103872837,Bra008242.1-P:LOC103853006,Bra003732.1-P:LOC103830625,Bra012230.1-P:LOC103829428,Bra000265.1-P:LOC103858020,Bra000263.1-P:LOC103858021,Bra031809.1-P:LOC103855350
GO:0009625	response to insect	biological_process	5	67	65	22211	1.54e-06	4.91e-05	25.5006	Bra016002.1-P:LOC103831812,Bra030386.1-P:LOC103868505,Bra008025.1-P:LOC103249164,Bra016070.1-P:LOC103831739,Bra016073.1-P:LOC103831736
GO:0009407	toxin catabolic process	biological_process	4	67	69	22211	5.64e-05	0.000756988	19.2178	Bra000875.1-P:LOC103858758,Bra000876.1-P:LOC103858759,Bra000474.1-P:LOC103858271,Bra036259.1-P:LOC103836736
GO:0010466	negative regulation of peptidase activity	biological_process	3	67	8	22211	1.45e-06	4.91e-05	124.315	Bra008025.1-P:LOC103249164,Bra016070.1-P:LOC103831739,Bra016073.1-P:LOC103831736
GO:0010941	regulation of cell death	biological_process	3	67	9	22211	2.18e-06	5.55e-05	110.502	Bra008025.1-P:LOC103249164,Bra016070.1-P:LOC103831739,Bra016073.1-P:LOC103831736
GO:0005829	cytosol	cellular_component	22	67	2501	22211	2.16e-06	5.55e-05	2.9161	Bra015693.1-P:LOC103832166,Bra025819.1-P:LOC103872837,Bra000875.1-P:LOC103858758,Bra031790.1-P:LOC103843214,Bra008242.1-P:LOC103853006,Bra003732.1-P:LOC103830625,Bra016805.1-P:LOC103836199,Bra012230.1-P:LOC103829428,Bra016757.1-P:LOC103836145,Bra031927.1-P:LOC103855233,Bra013476.1-P:LOC103858408,Bra034755.1-P:LOC103870251,Bra034100.1-P:LOC103847730,Bra024280.1-P:LOC103873843,Bra000876.1-P:LOC1038…
GO:0005886	plasma membrane	cellular_component	22	67	3444	22211	0.000321646	0.00328079	2.11764	Bra015693.1-P:LOC103832166,Bra000875.1-P:LOC103858758,Bra003163.1-P:LOC103829957,Bra003009.1-P:LOC103844876,Bra008242.1-P:LOC103853006,Bra003732.1-P:LOC103830625,Bra016757.1-P:LOC103836145,Bra039131.1-P:LOC103870959,Bra013476.1-P:LOC103858408,Bra006664.1-P:LOC103856564,Bra016185.1-P:LOC103831614,Bra029166.1-P:LOC103857175,Bra000876.1-P:LOC103858759,Bra032002.1-P:LOC103855147,Bra000474.1-P:LOC1038…
GO:0005773	vacuole	cellular_component	15	67	854	22211	2.81e-08	3.58e-06	5.82273	Bra030386.1-P:LOC103868505,Bra031790.1-P:LOC103843214,Bra015874.1-P:LOC103831962,Bra016805.1-P:LOC103836199,Bra039131.1-P:LOC103870959,Bra013476.1-P:LOC103858408,Bra006664.1-P:LOC103856564,Bra029166.1-P:LOC103857175,Bra040216.1-P:LOC103848941,Bra000876.1-P:LOC103858759,Bra017120.1-P:LOC103865667,Bra006784.1-P:LOC103856714,Bra019044.1-P:LOC103861700,Bra018695.1-P:LOC103871508,Bra024247.1-P:LOC1038…
GO:0009506	plasmodesma	cellular_component	15	67	1358	22211	9.8e-06	0.000178409	3.66172	Bra025819.1-P:LOC103872837,Bra030386.1-P:LOC103868505,Bra003009.1-P:LOC103844876,Bra031790.1-P:LOC103843214,Bra016805.1-P:LOC103836199,Bra012230.1-P:LOC103829428,Bra031927.1-P:LOC103855233,Bra013476.1-P:LOC103858408,Bra029166.1-P:LOC103857175,Bra024280.1-P:LOC103873843,Bra000876.1-P:LOC103858759,Bra000474.1-P:LOC103858271,Bra001958.1-P:LOC103846065,Bra009236.1-P:LOC103847030,Bra006784.1-P:LOC1038…
GO:0048046	apoplast	cellular_component	13	67	736	22211	2.55e-07	1.62e-05	5.85543	Bra015874.1-P:LOC103831962,Bra008025.1-P:LOC103249164,Bra027257.1-P:LOC103869935,Bra000315.1-P:LOC103858083,Bra031927.1-P:LOC103855233,Bra013476.1-P:LOC103858408,Bra016070.1-P:LOC103831739,Bra024280.1-P:LOC103873843,Bra000876.1-P:LOC103858759,Bra019044.1-P:LOC103861700,Bra036881.1-P:LOC103871863,Bra028424.1-P:LOC103850135,Bra016073.1-P:LOC103831736
GO:0005618	cell wall	cellular_component	13	67	936	22211	3.73e-06	7.93e-05	4.60427	Bra015874.1-P:LOC103831962,Bra008025.1-P:LOC103249164,Bra027257.1-P:LOC103869935,Bra031927.1-P:LOC103855233,Bra016070.1-P:LOC103831739,Bra014890.1-P:LOC103828799,Bra024280.1-P:LOC103873843,Bra001958.1-P:LOC103846065,Bra009236.1-P:LOC103847030,Bra026570.1-P:LOC103853966,Bra028424.1-P:LOC103850135,Bra018695.1-P:LOC103871508,Bra016073.1-P:LOC103831736
GO:0005783	endoplasmic reticulum	cellular_component	8	67	961	22211	0.00813156	0.0343401	2.75969	Bra030386.1-P:LOC103868505,Bra008025.1-P:LOC103249164,Bra016070.1-P:LOC103831739,Bra034755.1-P:LOC103870251,Bra000876.1-P:LOC103858759,Bra006784.1-P:LOC103856714,Bra008912.1-P:LOC103846663,Bra016073.1-P:LOC103831736
GO:0005774	vacuolar membrane	cellular_component	7	67	752	22211	0.00741581	0.0337684	3.08584	Bra039131.1-P:LOC103870959,Bra009221.1-P:LOC103847012,Bra006664.1-P:LOC103856564,Bra029166.1-P:LOC103857175,Bra006784.1-P:LOC103856714,Bra008912.1-P:LOC103846663,Bra024247.1-P:LOC103873809
GO:0009505	plant-type cell wall	cellular_component	5	67	422	22211	0.00890439	0.0343401	3.92781	Bra027257.1-P:LOC103869935,Bra031927.1-P:LOC103855233,Bra013476.1-P:LOC103858408,Bra024280.1-P:LOC103873843,Bra009236.1-P:LOC103847030
GO:0046930	pore complex	cellular_component	2	67	26	22211	0.00278021	0.0182359	25.5006	Bra039131.1-P:LOC103870959,Bra006664.1-P:LOC103856564
GO:0004869	cysteine-type endopeptidase inhibitor activity	molecular_function	5	67	33	22211	4.77e-08	4.05e-06	50.2284	Bra008025.1-P:LOC103249164,Bra016070.1-P:LOC103831739,Bra034755.1-P:LOC103870251,Bra008912.1-P:LOC103846663,Bra016073.1-P:LOC103831736
GO:0030246	carbohydrate binding	molecular_function	5	67	135	22211	5.5e-05	0.000756988	12.2781	Bra014308.1-P:LOC103832814,Bra000129.1-P:LOC103857860,Bra027257.1-P:LOC103869935,Bra013931.1-P:LOC103863671,Bra000115.1-P:LOC103857841
GO:0004601	peroxidase activity	molecular_function	5	67	160	22211	0.00012274	0.00130411	10.3596	Bra028761.1-P:LOC103850580,Bra009221.1-P:LOC103847012,Bra009220.1-P:LOC103847010,Bra000876.1-P:LOC103858759,Bra017120.1-P:LOC103865667
GO:0004364	glutathione transferase activity	molecular_function	4	67	81	22211	0.000105641	0.00122447	16.3707	Bra000875.1-P:LOC103858758,Bra000876.1-P:LOC103858759,Bra000474.1-P:LOC103858271,Bra036259.1-P:LOC103836736
GO:0030414	peptidase inhibitor activity	molecular_function	3	67	10	22211	3.1e-06	7.19e-05	99.4522	Bra008025.1-P:LOC103249164,Bra016070.1-P:LOC103831739,Bra016073.1-P:LOC103831736
GO:0005534	galactose binding	molecular_function	2	67	4	22211	5.36e-05	0.000756988	165.754	Bra000265.1-P:LOC103858020,Bra000263.1-P:LOC103858021
GO:0043295	glutathione binding	molecular_function	2	67	16	22211	0.00104671	0.00861	41.4384	Bra000876.1-P:LOC103858759,Bra000474.1-P:LOC103858271
GO:0016208	AMP binding	molecular_function	2	67	19	22211	0.00148287	0.0118166	34.8955	Bra003163.1-P:LOC103829957,Bra032002.1-P:LOC103855147
GO:0008308	voltage-gated anion channel activity	molecular_function	2	67	20	22211	0.00164443	0.0123332	33.1507	Bra039131.1-P:LOC103870959,Bra006664.1-P:LOC103856564
GO:0003779	actin binding	molecular_function	2	67	20	22211	0.00164443	0.0123332	33.1507	Bra025819.1-P:LOC103872837,Bra012230.1-P:LOC103829428
