# Supplementary material for: iTRAQ-based quantitative proteome analysis insights into cold stress of Winter Rapeseed (Brassica rapa L.) grown in the field
Source: Sci Rep. 2021 Dec 6;11:23434. doi: 10.1038/s41598-021-02707-z (PMC8648733; doi:10.1038/s41598-021-02707-z)
Supplement: Supplementary file 7 — Supplementary Table S7. [file 41598_2021_2707_MOESM7_ESM.xlsx]

## Sheet: Table S7
Table S7. KEGG pathway enrichment analysis of DAPs.
id	term	pval	Enrichment_score	protein	Count
Down-regulated DAPs in L7 CK /Le CK.
brp00592	alpha-Linolenic acid metabolism	2.54607e-05	13.9396	Bra004058.1-P:LOC103830995,Bra004057.1-P:LOC103830997,Bra003526.1-P:LOC103830390,Bra012788.1-P:LOC103860780,Bra008271.1-P:LOC103853040	5
brp00940	Phenylpropanoid biosynthesis	6.44555e-05	5.61715	Bra017761.1-P:LOC103862471,Bra011683.1-P:LOC103854666,Bra039816.1-P:LOC103847964,Bra018006.1-P:LOC103873086,Bra009221.1-P:LOC103847012,Bra008316.1-P:LOC103853081,Bra000058.1-P:LOC103857778,Bra030429.1-P:LOC103868556	8
brp00591	Linoleic acid metabolism	0.0001238	29.9335	Bra004058.1-P:LOC103830995,Bra004057.1-P:LOC103830997,Bra003526.1-P:LOC103830390	3
brp00480	Glutathione metabolism	0.00108765	6.27745	Bra031598.1-P:LOC103843426,Bra025749.1-P:LOC103872760,Bra021673.1-P:LOC103865082,Bra000876.1-P:LOC103858759,Bra036259.1-P:LOC103836736	5
brp00710	Carbon fixation in photosynthetic organisms	0.00308857	6.53721	Bra028087.1-P:LOC117129780,Bra019797.1-P:LOC103871970,Bra034927.1-P:LOC103833307,Bra006772.1-P:LOC103856701	4
brp00053	Ascorbate and aldarate metabolism	0.0590984	5.05544	Bra031598.1-P:LOC103843426,Bra025749.1-P:LOC103872760	2
brp00030	Pentose phosphate pathway	0.0662112	4.73947	Bra007862.1-P:LOC103842267,Bra009759.1-P:LOC103874310	2
brp00250	Alanine, aspartate and glutamate metabolism	0.0735965	4.46068	Bra013839.1-P:LOC103862653,Bra004136.1-P:LOC103831077	2
brp00430	Taurine and hypotaurine metabolism	0.086078	11.1517	Bra004136.1-P:LOC103831077	1
brp00196	Photosynthesis - antenna proteins	0.133295	7.02144	Bra026745.1-P:LOC103842881	1
brp00620	Pyruvate metabolism	0.142257	3.00919	Bra003190.1-P:LOC103829987,Bra006772.1-P:LOC103856701	2
brp00650	Butanoate metabolism	0.164925	5.57585	Bra004136.1-P:LOC103831077	1
brp00966	Glucosinolate biosynthesis	0.191139	4.73947	Bra013009.1-P:MAM1-1	1
brp00906	Carotenoid biosynthesis	0.212371	4.21287	Bra018969.1-P:LOC103871211	1
brp00960	Tropane, piperidine and pyridine alkaloid biosynthesis	0.237133	3.71723	Bra039974.1-P:LOC103864962	1
brp00220	Arginine biosynthesis	0.249229	3.51072	Bra013839.1-P:LOC103862653	1
brp00130	Ubiquinone and other terpenoid-quinone biosynthesis	0.268974	3.2132	Bra030429.1-P:LOC103868556	1
brp00910	Nitrogen metabolism	0.299519	2.82954	Bra035006.1-P:LOC103848073	1
brp00410	beta-Alanine metabolism	0.299519	2.82954	Bra004136.1-P:LOC103831077	1
brp00195	Photosynthesis	0.363771	2.23034	Bra036240.1-P:LOC103836715	1
Up-regulated DAPs in L7 CK /Le CK.
brp00592	alpha-Linolenic acid metabolism	0.00457057	19.262	Bra016735.1-P:LOC103836113,Bra016463.1-P:LOC103835791	2
brp00480	Glutathione metabolism	0.0212042	8.67429	Bra012422.1-P:LOC103829224,Bra012409.1-P:LOC103829825	2
brp00500	Starch and sucrose metabolism	0.042939	5.92678	Bra038088.1-P:LOC103833505,Bra012676.1-P:LOC103860895	2
brp00290	Valine, leucine and isoleucine biosynthesis	0.0521984	18.7117	Bra007404.1-P:LOC103841734	1
brp00966	Glucosinolate biosynthesis	0.0594496	16.3727	Bra016908.1-P:LOC103865912	1
brp00940	Phenylpropanoid biosynthesis	0.0615804	4.85118	Bra000059.1-P:LOC103857780,Bra016127.1-P:LOC103249149	2
brp00770	Pantothenate and CoA biosynthesis	0.0623359	15.5931	Bra007404.1-P:LOC103841734	1
brp00220	Arginine biosynthesis	0.0794855	12.1279	Bra016607.1-P:LOC103835961	1
brp00250	Alanine, aspartate and glutamate metabolism	0.122477	7.70481	Bra016607.1-P:LOC103835961	1
brp00710	Carbon fixation in photosynthetic organisms	0.163635	5.64577	Bra016607.1-P:LOC103835961	1
Down-regulated DAPs in L7 d /L7 CK.
brp00966	Glucosinolate biosynthesis	1.60353e-07	37.5208	Bra023450.1-P:LOC103850918,Bra016908.1-P:LOC103865912,Bra032734.1-P:LOC103863599,Bra013009.1-P:MAM1-1,Bra029355.1-P:LOC103854915	5
brp04145	Phagosome	0.00957104	6.72015	Bra018379.1-P:LOC103868027,Bra008903.1-P:LOC103846653,Bra015815.1-P:LOC103832026	3
brp00940	Phenylpropanoid biosynthesis	0.0113409	4.44691	Bra017761.1-P:LOC103862471,Bra011683.1-P:LOC103854666,Bra013576.1-P:LOC103859651,Bra030429.1-P:LOC103868556	4
brp00130	Ubiquinone and other terpenoid-quinone biosynthesis	0.0162128	10.1751	Bra031132.1-P:LOC103842591,Bra030429.1-P:LOC103868556	2
brp00500	Starch and sucrose metabolism	0.0358618	4.07466	Bra038088.1-P:LOC103833505,Bra012676.1-P:LOC103860895,Bra027699.1-P:LOC103838202	3
brp00340	Histidine metabolism	0.0954464	10.0056	Bra034917.1-P:LOC103833314	1
brp00950	Isoquinoline alkaloid biosynthesis	0.0984725	9.6828	Bra031132.1-P:LOC103842591	1
brp00290	Valine, leucine and isoleucine biosynthesis	0.11048	8.57619	Bra023450.1-P:LOC103850918	1
brp00270	Cysteine and methionine metabolism	0.118753	3.35382	Bra016589.1-P:LOC103835943,Bra031132.1-P:LOC103842591	2
brp00040	Pentose and glucuronate interconversions	0.126488	3.2276	Bra021549.1-P:LOC103842123,Bra027350.1-P:LOC103870041	2
brp00360	Phenylalanine metabolism	0.145591	6.38652	Bra031132.1-P:LOC103842591	1
brp00960	Tropane, piperidine and pyridine alkaloid biosynthesis	0.156996	5.88562	Bra031132.1-P:LOC103842591	1
brp00350	Tyrosine metabolism	0.173831	5.26608	Bra031132.1-P:LOC103842591	1
brp00592	alpha-Linolenic acid metabolism	0.203862	4.41422	Bra008271.1-P:LOC103853040	1
brp00400	Phenylalanine, tyrosine and tryptophan biosynthesis	0.214521	4.16898	Bra031132.1-P:LOC103842591	1
brp00240	Pyrimidine metabolism	0.25076	3.49031	Bra036580.1-P:LOC103837127	1
brp00260	Glycine, serine and threonine metabolism	0.311523	2.7042	Bra016589.1-P:LOC103835943	1
brp00620	Pyruvate metabolism	0.345684	2.38228	Bra003190.1-P:LOC103829987	1
brp03018	RNA degradation	0.438693	1.75536	Bra011794.1-P:LOC103856835	1
Up-regulated DAPs in L7 d /L7 CK.
brp00940	Phenylpropanoid biosynthesis	0.00189888	7.11506	Bra003009.1-P:LOC103844876,Bra028761.1-P:LOC103850580,Bra018006.1-P:LOC103873086,Bra009221.1-P:LOC103847012	4
brp00480	Glutathione metabolism	0.00341344	9.54172	Bra000875.1-P:LOC103858758,Bra007819.1-P:LOC103842214,Bra036259.1-P:LOC103836736	3
brp00350	Tyrosine metabolism	0.00604562	16.8515	Bra015693.1-P:LOC103832166,Bra024820.1-P:LOC103827521	2
brp00500	Starch and sucrose metabolism	0.00986313	6.51946	Bra010189.1-P:LOC103874772,Bra002289.1-P:LOC103845691,Bra036881.1-P:LOC103871863	3
brp00590	Arachidonic acid metabolism	0.0607342	16.0089	Bra007819.1-P:LOC103842214	1
brp00520	Amino sugar and nucleotide sugar metabolism	0.0652218	4.73169	Bra000315.1-P:LOC103858083,Bra016757.1-P:LOC103836145	2
brp00220	Arginine biosynthesis	0.106824	8.89383	Bra016607.1-P:LOC103835961	1
brp00592	alpha-Linolenic acid metabolism	0.132725	7.06275	Bra015693.1-P:LOC103832166	1
brp00071	Fatty acid degradation	0.138184	6.76432	Bra015693.1-P:LOC103832166	1
brp00052	Galactose metabolism	0.145412	6.40356	Bra016757.1-P:LOC103836145	1
brp00250	Alanine, aspartate and glutamate metabolism	0.163235	5.6502	Bra016607.1-P:LOC103835961	1
brp00710	Carbon fixation in photosynthetic organisms	0.216306	4.14023	Bra016607.1-P:LOC1038359611	1
brp00010	Glycolysis / Gluconeogenesis	0.324809	2.58208	Bra015693.1-P:LOC103832166	1
Down-regulated DAPs in L7 d /Le d.
brp00480	Glutathione metabolism	4.18241e-06	10.12	Bra000875.1-P:LOC103858758,Bra025749.1-P:LOC103872760,Bra021673.1-P:LOC103865082,Bra025264.1-P:LOC103836988,Bra000876.1-P:LOC103858759,Bra000474.1-P:LOC103858271,Bra036259.1-P:LOC103836736	7
brp00591	Linoleic acid metabolism	8.07383e-05	34.4689	Bra004058.1-P:LOC103830995,Bra004057.1-P:LOC103830997,Bra003526.1-P:LOC103830390	3
brp00592	alpha-Linolenic acid metabolism	0.000241769	12.8414	Bra004058.1-P:LOC103830995,Bra004057.1-P:LOC103830997,Bra003526.1-P:LOC103830390,Bra012788.1-P:LOC103860780	4
brp00030	Pentose phosphate pathway	0.0056612	8.18636	Bra025264.1-P:LOC103836988,Bra007862.1-P:LOC103842267,Bra009759.1-P:LOC103874310	3
brp00940	Phenylpropanoid biosynthesis	0.00714908	4.04265	Bra037877.1-P:LOC103838802,Bra009221.1-P:LOC103847012,Bra008316.1-P:LOC103853081,Bra014890.1-P:LOC103828799,Bra017120.1-P:LOC103865667	5
brp00906	Carotenoid biosynthesis	0.0178173	9.70236	Bra018969.1-P:LOC103871211,Bra030386.1-P:LOC103868505	2
brp00250	Alanine, aspartate and glutamate metabolism	0.0573836	5.13654	Bra013839.1-P:LOC103862653,Bra004136.1-P:LOC103831077	2
brp00603	Glycosphingolipid biosynthesis - globo and isoglobo series	0.0579877	16.7925	Bra028660.1-P:LOC103850695	1
brp00430	Taurine and hypotaurine metabolism	0.0751644	12.8414	Bra004136.1-P:LOC103831077	1
brp00196	Photosynthesis - antenna proteins	0.116788	8.0853	Bra026745.1-P:LOC103842881	1
brp00600	Sphingolipid metabolism	0.140884	6.61524	Bra028660.1-P:LOC103850695	1
brp00650	Butanoate metabolism	0.144838	6.42068	Bra004136.1-P:LOC103831077	1
brp00040	Pentose and glucuronate interconversions	0.209139	2.34734	Bra021549.1-P:LOC103842123,Bra031771.1-P:LOC103843236	2
brp00960	Tropane, piperidine and pyridine alkaloid biosynthesis	0.20941	4.28045	Bra039974.1-P:LOC103864962	1
brp00220	Arginine biosynthesis	0.220303	4.04265	Bra013839.1-P:LOC103862653	1
brp00520	Amino sugar and nucleotide sugar metabolism	0.237993	2.15077	Bra000315.1-P:LOC103858083,Bra000310.1-P:LOC103858078	2
brp00910	Nitrogen metabolism	0.265848	3.25825	Bra035006.1-P:LOC103848073	1
brp00410	beta-Alanine metabolism	0.265848	3.25825	Bra004136.1-P:LOC103831077	1
brp00052	Galactose metabolism	0.292582	2.91071	Bra028660.1-P:LOC103850695	1
brp00053	Ascorbate and aldarate metabolism	0.292582	2.91071	Bra025749.1-P:LOC103872760	1
Up-regulated DAPs in L7 d /Le d.
brp00480	Glutathione metabolism	0.000972308	14.3126	Bra012422.1-P:LOC103829224,Bra012409.1-P:LOC103829825,Bra032010.1-P:LOC103855138	3
brp00730	Thiamine metabolism	0.0355324	27.7077	Bra002957.1-P:LOC103844930	1
brp00500	Starch and sucrose metabolism	0.0358438	6.51946	Bra038088.1-P:LOC103833505,Bra005269.1-P:LOC103867285	2
brp00350	Tyrosine metabolism	0.0764102	12.6386	Bra033706.1-P:LOC103827942	1
brp00071	Fatty acid degradation	0.0943546	10.1465	Bra033706.1-P:LOC103827942	1
brp00010	Glycolysis / Gluconeogenesis	0.230294	3.87312	Bra033706.1-P:LOC103827942	1
brp00190	Oxidative phosphorylation	0.242282	3.65685	Bra031391.1-P:LOC103869050	1
brp00940	Phenylpropanoid biosynthesis	0.317668	2.66815	Bra003009.1-P:LOC103844876	1
brp04141	Protein processing in endoplasmic reticulum	0.33326	2.51888	Bra020239.1-P:LOC103851496	1
Down-regulated DAPs in Le d /Le CK.
brp00966	Glucosinolate biosynthesis	3.59719e-11	35.1415	Bra036490.1-P:SUR1,Bra023450.1-P:LOC103850918,Bra004744.1-P:LOC103866695,Bra015938.1-P:LOC103831882,Bra016908.1-P:LOC103865912,Bra032734.1-P:LOC103863599,Bra013009.1-P:MAM1-1,Bra029355.1-P:LOC103854915	8
brp00940	Phenylpropanoid biosynthesis	0.000114217	5.20614	Bra017761.1-P:LOC103862471,Bra011683.1-P:LOC103854666,Bra039816.1-P:LOC103847964,Bra013576.1-P:LOC103859651,Bra017121.1-P:LOC103865666,Bra008316.1-P:LOC103853081,Bra000058.1-P:LOC103857778,Bra030429.1-P:LOC103868556	8
brp04145	Phagosome	0.000904366	6.55624	Bra039506.1-P:LOC103848440,Bra018379.1-P:LOC103868027,Bra020912.1-P:LOC103834176,Bra008903.1-P:LOC103846653,Bra015815.1-P:LOC103832026	5
brp00290	Valine, leucine and isoleucine biosynthesis	0.0167007	10.0404	Bra023450.1-P:LOC103850918,Bra004744.1-P:LOC103866695	2
brp00130	Ubiquinone and other terpenoid-quinone biosynthesis	0.0440939	5.95618	Bra031132.1-P:LOC103842591,Bra030429.1-P:LOC103868556	2
brp00270	Cysteine and methionine metabolism	0.0809102	2.94482	Bra017219.1-P:LOC103865564,Bra016589.1-P:LOC103835943,Bra031132.1-P:LOC103842591	3
brp00500	Starch and sucrose metabolism	0.130135	2.38517	Bra002332.1-P:LOC103845641,Bra038088.1-P:LOC103833505,Bra027699.1-P:LOC103838202	3
brp00196	Photosynthesis - antenna proteins	0.143056	6.50768	Bra026745.1-P:LOC103842881	1
brp00950	Isoquinoline alkaloid biosynthesis	0.162475	5.66798	Bra031132.1-P:LOC103842591	1
brp00790	Folate biosynthesis	0.176757	5.16786	Bra034813.1-P:LOC103870313	1
brp02010	ABC transporters	0.181464	5.02021	Bra023087.1-P:LOC103857645	1
brp00480	Glutathione metabolism	0.211963	2.32725	Bra003645.1-P:LOC103830524,Bra032010.1-P:LOC103855138	2
brp04141	Protein processing in endoplasmic reticulum	0.221489	1.84308	Bra035593.1-P:LOC103851857,Bra020239.1-P:LOC103851496,Bra018867.1-P:LOC103871327	3
brp00360	Phenylalanine metabolism	0.235946	3.73845	Bra031132.1-P:LOC103842591	1
brp00960	Tropane, piperidine and pyridine alkaloid biosynthesis	0.253308	3.44524	Bra031132.1-P:LOC103842591	1
brp00350	Tyrosine metabolism	0.278631	3.08258	Bra031132.1-P:LOC103842591	1
brp00592	alpha-Linolenic acid metabolism	0.322898	2.58393	Bra008271.1-P:LOC103853040	1
brp00400	Phenylalanine, tyrosine and tryptophan biosynthesis	0.338329	2.44038	Bra031132.1-P:LOC103842591	1
brp00030	Pentose phosphate pathway	0.368169	2.19634	Bra025858.1-P:LOC103872883	1
brp00051	Fructose and mannose metabolism	0.407063	1.93085	Bra025858.1-P:LOC103872883	1
Up-regulated DAPs in Le d /Le CK.
brp00940	Phenylpropanoid biosynthesis	0.000117811	7.27677	Bra003009.1-P:LOC103844876,Bra028761.1-P:LOC103850580,Bra009221.1-P:LOC103847012,Bra014890.1-P:LOC103828799,Bra009220.1-P:LOC103847010,Bra017120.1-P:LOC103865667	6
brp00480	Glutathione metabolism	0.00101091	8.67429	Bra000875.1-P:LOC103858758,Bra000876.1-P:LOC103858759,Bra000474.1-P:LOC103858271,Bra036259.1-P:LOC103836736	4
brp00010	Glycolysis / Gluconeogenesis	0.018174	5.28152	Bra015693.1-P:LOC103832166,Bra013931.1-P:LOC103863671,Bra007862.1-P:LOC103842267	3
brp00030	Pentose phosphate pathway	0.0243663	8.18636	Bra007862.1-P:LOC103842267,Bra009759.1-P:LOC103874310	2
brp00520	Amino sugar and nucleotide sugar metabolism	0.126438	3.22615	Bra000315.1-P:LOC103858083,Bra016757.1-P:LOC103836145	2
brp00906	Carotenoid biosynthesis	0.128951	7.27677	Bra030386.1-P:LOC103868505	1
brp00500	Starch and sucrose metabolism	0.145145	2.96339	Bra010189.1-P:LOC103874772,Bra036881.1-P:LOC103871863	2
brp00220	Arginine biosynthesis	0.152761	6.06397	Bra016607.1-P:LOC103835961	1
brp00350	Tyrosine metabolism	0.160559	5.74482	Bra015693.1-P:LOC103832166	1
brp00592	alpha-Linolenic acid metabolism	0.188568	4.81551	Bra015693.1-P:LOC103832166	1
brp00071	Fatty acid degradation	0.196051	4.61204	Bra015693.1-P:LOC103832166	1
brp00052	Galactose metabolism	0.205926	4.36606	Bra016757.1-P:LOC103836145	1
brp00900	Terpenoid backbone biosynthesis	0.210819	4.25266	Bra024247.1-P:LOC103873809	1
brp00330	Arginine and proline metabolism	0.225329	3.94524	Bra005012.1-P:LOC103867010	1
brp00250	Alanine, aspartate and glutamate metabolism	0.230108	3.85241	Bra016607.1-P:LOC103835961	1
brp00710	Carbon fixation in photosynthetic organisms	0.300687	2.82288	Bra016607.1-P:LOC103835961	1
